# Supplementary material for: Analysis of 56,348 Genomes Identifies the Relationship between Antibiotic and Metal Resistance and the Spread of Multidrug-Resistant Non-Typhoidal Salmonella
Source: Microorganisms. 2021 Jul 9;9(7):1468. doi: 10.3390/microorganisms9071468 (PMC8306355; doi:10.3390/microorganisms9071468)
Supplement: Supplementary file 1 [file microorganisms-09-01468-s001.zip]

Archive with 2 entries (2 files):
- Supplemental Table S2.xlsx
- Supplemental Table S1.xlsx
