# Supplementary material for: Analysis of 56,348 Genomes Identifies the Relationship between Antibiotic and Metal Resistance and the Spread of Multidrug-Resistant Non-Typhoidal Salmonella
Source: Microorganisms. 2021 Jul 9;9(7):1468. doi: 10.3390/microorganisms9071468 (PMC8306355; doi:10.3390/microorganisms9071468)
Supplement: Supplementary file 1 [file microorganisms-09-01468-s001.zip › Supplemental Table S2.xlsx]

## Sheet: Meta_02
Supplemental table 2: Metadata for Salmonella Typhimurium 1,4,[5],12 genomes
Serial number	Run	asm_acc	bioproject_acc	bioproject_center	biosample_acc	collected_by	collection_date	epi_type	fullasm_id	geo_loc_name	isolation_source	serovar.x	sra_center	strain	stress_genotypes	total_length	number	mean_length	longest	shortest	N_count	Gaps	N50	N50n	N70	N70n	N90	N90n	cgmlst_ST	cgmlst_distance	cgmlst_genome_match	cgmlst_matching_alleles	cgmlst_subspecies	fasta_filepath	h1	h2	mash_distance	mash_genome	mash_match	mash_serovar	mash_subspecies	o_antigen	qc_messages	qc_status	serogroup	serovar.y	serovar_antigen	serovar_cgmlst
1	SRR3390774	GCA_008836565.1	PRJNA275961	US Food and Drug Administration	SAMN03577563	Ohio State Univ.	2008-04-15	environmental/other	14250148	USA:NC	feces	Typhimurium	CFSAN	CFSAN032030	asr=HMM,golS,golT,qacEdelta1	4935423	72	68547.5	681357	222	0	0	223600	7	172370	12	62086	22	3501263971	0.0121212	SAL_FA2674AA	326	enterica	/gpfs/scratch/gavin.fenske/Monophasic/Contigs/SRR3390774.contigs.fa	i	1,2	2.38274e-05	SRR1177215	999	Typhimurium	enterica	1,4,[5],12		PASS	B	Typhimurium	Typhimurium	Typhimurium
2	SRR3233166	GCA_008832525.1	PRJNA230403	CDC	SAMN04526241		2015-07	clinical	14245238	USA	stool	Typhimurium	EDLB-CDC	PNUSAS001430	asr=HMM,golS,golT,merA,merA=HMM,merB,merC,merD,merD=HMM,merE,merE=HMM,merP,merR,merT,qacL,silA,silB,silC,silE,silF,silP,silR,silS	4999040	108	46287.4	587416	208	0	0	164706	8	97323	15	40998	30	135325837	0.0181818	SAL_GA3084AA	324	enterica	/gpfs/scratch/gavin.fenske/Monophasic/Contigs/SRR3233166.fa	i	1,2	0.000931334	SRR1133234	962	Typhimurium	enterica	1,4,[5],12		PASS	B	Typhimurium	Typhimurium	Typhimurium
3	SRR3996823	GCA_008938275.1	PRJNA230403	CDC	SAMN05468416		2016-07	clinical	14373398	USA	stool	Typhimurium	EDLB-CDC	PNUSAS003222	asr=HMM,golS,golT	4872398	70	69605.7	598811	220	0	0	225812	6	149393	12	74577	21	2915384510	0.00909091	SRR1122739	327	enterica	/gpfs/scratch/gavin.fenske/Monophasic/Contigs/SRR3996823.contigs.fa	i	-	0.000191626	SRR1122662	992	I 4,[5],12:i:-	enterica	4,[5],12		PASS	B	I 4,[5],12:i:-	I 4,[5],12:i:-	I 4,[5],12:i:-
4	SRR5488968		PRJNA230403	CDC	SAMN06840061		2016-09	clinical	0	USA	stool	Typhimurium	EDLB-CDC	PNUSAS012203	golS,golT	4941122	63	78430.5	729216	205	0	0	440118	5	225424	8	90710	13	1376937313	0.0121212	SAL_GA8824AA	326	enterica	/gpfs/scratch/gavin.fenske/Monophasic/Contigs/SRR5488968.contigs.fa	i	1,2	0.000631368	SRR1203044	974	Typhimurium	enterica	1,4,[5],12		PASS	B	Typhimurium	Typhimurium	Typhimurium
5	SRR2906167	GCA_008647255.1	PRJNA215333	FDA/CFSAN	SAMN02699875	Minnesota Department of Health	2007-12-29	environmental/other	14018558	USA:MN	Porcine Liver	Typhimurium	CFSAN	MDH-2014-00709	asr=HMM,golS,golT,merC,merP,merR,merT,qacEdelta1,silA=PARTIAL_END_OF_CONTIG,silA,silB,silC,silE,silF,silP,silR,silS	4987752	94	53061.2	472895	221	0	0	172402	10	114710	16	45626	29	57893782	0.00909091	SRR1158115	327	enterica	/gpfs/scratch/gavin.fenske/Monophasic/Contigs/SRR2906167.contigs.fa	i	1,2	2.38274e-05	SRR1048328	999	Typhimurium	enterica	1,4,[5],12		PASS	B	Typhimurium	Typhimurium	Typhimurium
6	SRR5361221	GCA_009165445.1	PRJNA230403	CDC	SAMN06564565		2016-10	clinical	14620388	USA	stool	Typhimurium	EDLB-CDC	PNUSAS009687	asr=HMM,golS,golT	4823949	77	62648.7	451298	220	0	0	191682	10	108783	16	57320	28	3420170392	0.00909091	14504	327	enterica	/gpfs/scratch/gavin.fenske/Monophasic/Contigs/SRR5361221.contigs.fa	i	1,2	0.000385581	SRR949521	984	Typhimurium	enterica	1,4,[5],12		PASS	B	Typhimurium	Typhimurium	Typhimurium
7	SRR6879649		PRJNA230403	CDC	SAMN08773253	CDC	2018-02	clinical	0	USA	stool	Typhimurium	EDLB-CDC	PNUSAS035684	golS,golT	4852409	80	60655.1	623220	222	0	0	261902	6	139247	12	55953	22	2926843963	0.0121212	SAL_EA1410AA	326	enterica	/gpfs/scratch/gavin.fenske/Monophasic/Contigs/SRR6879649.fa	i	1,2	0.000361208	SRR1021745	985	Typhimurium	enterica	1,4,[5],12		PASS	B	Typhimurium	Typhimurium	Typhimurium
8	SRR5962613	GCA_009474685.1	PRJNA230403	CDC	SAMN07525909	CDC	2017-07	clinical	14963278	USA	urine	Typhimurium	EDLB-CDC	PNUSAS019056	asr=HMM,golS,golT	4922453	84	58600.6	310531	223	0	0	110924	14	85283	24	36514	41	2559378954	0.0151515	SAL_FA9060AA	325	enterica	/gpfs/scratch/gavin.fenske/Monophasic/Contigs/SRR5962613.contigs.fa	i	1,2	0.000167546	SRR1177211	993	Typhimurium	enterica	1,4,[5],12		PASS	B	Typhimurium	Typhimurium	Typhimurium
9	SRR6238438	GCA_009569085.1	PRJNA242847	FDA	SAMN07955816	USDA-FSIS	2017	environmental/other	15103728	USA:PA	raw intact chicken	Typhimurium	USDA-FSIS	FSIS11705145	asr=HMM,golS,golT,merA=HMM,merP=HMM,merR	4894907	79	61960.8	445707	223	0	0	221517	8	104372	14	44909	28	4226027452	0.0121212	SAL_EA3938AA	326	enterica	/gpfs/scratch/gavin.fenske/Monophasic/Contigs/SRR6238438.contigs.fa	i	1,2	2.38274e-05	90463	999	Typhimurium	enterica	1,4,[5],12		PASS	B	Typhimurium	Typhimurium	Typhimurium
10	SRR5173529	GCA_009119215.1	PRJNA230403	CDC	SAMN06213968	CDC	2016-12	clinical	14565268	USA	stool	Typhimurium	EDLB-CDC	PNUSAS006421	asr=HMM,golS,golT	4813562	52	92568.5	621942	222	0	0	279375	6	176924	10	81551	18	3498443310	0.00909091	SAL_IA4727AA	327	enterica	/gpfs/scratch/gavin.fenske/Monophasic/Contigs/SRR5173529.contigs.fa	i	1,2	0.000385581	SRR1021745	984	Typhimurium	enterica	1,4,[5],12		PASS	B	Typhimurium	Typhimurium	Typhimurium
11	SRR2583952	GCA_006695245.1	PRJNA271470	FDA Center for Food Safety and Applied Nutrition	SAMN03842406	FDA	2008	environmental/other	11757328	USA:PA	ground beef	Typhimurium	FDA	CVM-N16434	asr=HMM,golS,golT	4897908	75	65305.4	622370	202	0	0	271390	6	150065	11	63029	21	435475447	0.00909091	SAL_BA9251AA	327	enterica	/gpfs/scratch/gavin.fenske/Monophasic/Contigs/SRR2583952.contigs.fa	i	1,2	0	SRR945120	1000	Typhimurium	enterica	1,4,[5],12		PASS	B	Typhimurium	Typhimurium	Typhimurium
12	SRR5238172		PRJNA230403	CDC	SAMN06299461	CDC	2017-01	clinical	0	USA	urine	Typhimurium	EDLB-CDC	PNUSAS008275	golS,golT	4912012	55	89309.3	590969	209	0	0	440535	5	218763	9	91768	16	4062081978	0.00909091	SAL_DA0252AA	327	enterica	/gpfs/scratch/gavin.fenske/Monophasic/Contigs/SRR5238172.contigs.fa	i	-	9.55247e-05	SRR1300669	996	I 4,[5],12:i:-	enterica	4,[5],12		PASS	B	I 4,[5],12:i:-	I 4,[5],12:i:-	I 4,[5],12:i:-
13	SRR1302862	GCA_006690125.1	PRJNA186035	Center for Food Safety and Applied Nutrition	SAMN02742123	OSF	2007-01-09	environmental/other	11752198	USA:WA	Equine (environmental)	Typhimurium	CFSAN	OSF012690	asr=HMM,golS,golT,qacEdelta1	5085415	82	62017.3	720197	220	0	0	191686	7	149904	13	61545	25	3679807644	0.00909091	SRR1302800	327	enterica	/gpfs/scratch/gavin.fenske/Monophasic/Contigs/SRR1302862.contigs.fa	i	1,2	9.55247e-05	SRR1302862	996	Typhimurium	enterica	1,4,[5],12		PASS	B	Typhimurium	Typhimurium	Typhimurium
14	SRR1346302	GCA_008089805.1	PRJNA186035	Center for Food Safety and Applied Nutrition	SAMN02782380	OSF	2007-01-09	environmental/other	13403178	USA:WA	Bovine (necropsy-ileum-spleen)	Typhimurium	CFSAN	OSF013298	asr=HMM,golS,golT,merA=HMM,merC,merD=HMM,merE=HMM,merP,merR,merT,qacEdelta1	5047046	118	42771.6	450315	206	0	0	166493	10	91855	18	36547	34	3479604370	0.00909091	SAL_DA7206AA	327	enterica	/gpfs/scratch/gavin.fenske/Monophasic/Contigs/SRR1346302.contigs.fa	i	1,2	0.000385581	25212	984	Typhimurium	enterica	1,4,[5],12		PASS	B	Typhimurium	Typhimurium	Typhimurium
15	SRR6703756		PRJNA230403	CDC	SAMN08513637	CDC	2017-11	clinical	0	USA	stool	Typhimurium	EDLB-CDC	PNUSAS029648	golS,golT	4743117	69	68740.8	470601	211	0	0	214899	8	178727	13	57513	22	2045162109	0.0151515	SAL_DA8147AA	325	enterica	/gpfs/scratch/gavin.fenske/Monophasic/Contigs/SRR6703756.contigs.fa	i	1,2	4.76906e-05	SRR1238752	998	Typhimurium	enterica	1,4,[5],12		PASS	B	Typhimurium	Typhimurium	Typhimurium
16	SRR6050685		PRJNA230403	CDC	SAMN07629548	CDC	2017-08	clinical	0	USA	stool	Typhimurium	EDLB-CDC	PNUSAS023151	golS,golT	4907537	70	70107.7	538396	233	0	0	223151	7	111005	13	61632	24	1694683384	0.0151515	SRR1122741	325	enterica	/gpfs/scratch/gavin.fenske/Monophasic/Contigs/SRR6050685.contigs.fa	i	1,2	7.15897e-05	41966	997	Typhimurium	enterica	1,4,[5],12		PASS	B	Typhimurium	Typhimurium	Typhimurium
17	SRR1598878	GCA_006754345.1	PRJNA183851	Washington State Department of Health Public Health Laboratory	SAMN02782623	FDA	2004	environmental/other	11817178	USA:TN	chicken breast	Typhimurium	CFSAN	WAPHL_SAL-A00571	asr=HMM,golS,golT	4867829	179	27194.6	192239	204	0	0	54331	32	33502	55	17502	94		0.0121212	SAL_DA2472AA	326	enterica	/gpfs/scratch/gavin.fenske/Monophasic/Contigs/SRR1598878.contigs.fa	i	1,2	0.000312573	SRR949398	987	Typhimurium	enterica	1,4,[5],12		PASS	B	Typhimurium	Typhimurium	Typhimurium
18	SRR5117058	GCA_009064845.1	PRJNA215333	FDA/CFSAN	SAMN06034039	Minnesota Department of Health	2014-10	environmental/other	14509378	USA:MN	Porcine Unknown	Typhimurium	CFSAN	E2015001332	asr=HMM,golS,golT	4917023	67	73388.4	833518	214	0	0	499846	4	187720	8	81551	15	523857262	0.00909091	SAL_HA7330AA	327	enterica	/gpfs/scratch/gavin.fenske/Monophasic/Contigs/SRR5117058.fa	i	1,2	0.000143503	25180	994	Typhimurium	enterica	1,4,[5],12		PASS	B	Typhimurium	Typhimurium	Typhimurium
19	SRR5486502	GCA_009210445.1	PRJNA230403	CDC	SAMN06827100		2016-09	clinical	14680768	USA	stool	Typhimurium	EDLB-CDC	PNUSAS011095	arsA,arsB,arsC,arsD,asr=HMM,golS,golT	4933078	70	70472.5	622564	222	0	0	213225	8	134225	14	57505	25	1113793860	0.0121212	SAL_DA6785AA	326	enterica	/gpfs/scratch/gavin.fenske/Monophasic/Contigs/SRR5486502.fa	i	1,2	0.000239895	89096	990	Typhimurium	enterica	1,4,[5],12		PASS	B	Typhimurium	Typhimurium	Typhimurium
20	SRR2989194	GCA_008730275.1	PRJNA292666	FDA	SAMN04331710	USDA-FSIS	2015	environmental/other	14136728	USA:GA	animal-chicken-young chicken	Typhimurium	USDA-FSIS	FSIS1503031	asr=HMM,golS,golT,merA=HMM,merP=HMM,merR	4932033	85	58023.9	516391	200	0	0	196061	8	156826	13	45550	24	2444196151	0.0121212	SAL_EA1309AA	326	enterica	/gpfs/scratch/gavin.fenske/Monophasic/Contigs/SRR2989194.contigs.fa	i	1,2	0.000167546	SRR1029579	993	Typhimurium	enterica	1,4,[5],12		PASS	B	Typhimurium	Typhimurium	Typhimurium
21	SRR1363327		PRJNA186035	Center for Food Safety and Applied Nutrition	SAMN02782412	OSF	2007-01-09	environmental/other	0	USA:WA	bovine feces	Typhimurium	CFSAN	OSF013330	golS,golT,qacEdelta1	4967540	94	52846.2	366165	265	0	0	110834	14	87841	24	45626	39	653900765	0.00909091	SAL_BA6136AA	327	enterica	/gpfs/scratch/gavin.fenske/Monophasic/Contigs/SRR1363327.contigs.fa	i	1,2	4.76906e-05	70687	998	Typhimurium	enterica	1,4,[5],12		PASS	B	Typhimurium	Typhimurium	Typhimurium
22	SRR6292459	GCA_009573725.1	PRJNA292666	FDA	SAMN08025062	USDA-FSIS	2017	environmental/other	15108378	USA:TX	animal-cattle-dairy cow	Typhimurium	USDA-FSIS	FSIS11704878	asr=HMM,golS,golT	4896104	92	53218.5	448519	217	0	0	176893	10	100222	17	38088	31	935634417	0.0151515	SAL_FA1256AA	325	enterica	/gpfs/scratch/gavin.fenske/Monophasic/Contigs/SRR6292459.contigs.fa	i	1,2	9.55247e-05	SRR1122741	996	Typhimurium	enterica	1,4,[5],12		PASS	B	Typhimurium	Typhimurium	Typhimurium
23	SRR5584490	GCA_009245165.1	PRJNA242847	FDA	SAMN07152189	USDA-FSIS	2017	environmental/other	14715528	USA:AL	raw intact chicken	Typhimurium	USDA-FSIS	FSIS1701128	arsA,arsB,arsC,arsD,asr=HMM,golS,golT	4931985	60	82199.8	470340	231	0	0	323535	6	148420	12	57473	22	1987458638	0.0181818	SAL_HA5212AA	324	enterica	/gpfs/scratch/gavin.fenske/Monophasic/Contigs/SRR5584490.contigs.fa	i	1,2	0.000191626	89096	992	Typhimurium	enterica	1,4,[5],12		PASS	B	Typhimurium	Typhimurium	Typhimurium
24	SRR5990981	GCA_009492965.1	PRJNA230403	CDC	SAMN07569124	CDC	2017-08	clinical	14986588	USA	stool	Typhimurium	EDLB-CDC	PNUSAS021299	asr=HMM,golS,golT	4873945	70	69627.8	569888	214	0	0	128681	8	86764	18	49615	32	2624265260	0.0121212	SAL_DA2428AA	326	enterica	/gpfs/scratch/gavin.fenske/Monophasic/Contigs/SRR5990981.contigs.fa	i	1,2	0	SRR1299281	1000	Typhimurium	enterica	1,4,[5],12		PASS	B	Typhimurium	Typhimurium	Typhimurium
25	SRR4295067	GCA_009314595.1	PRJNA230403	CDC	SAMN05789334	CDC	2016-05	clinical	14787918	USA	stool	Typhimurium	EDLB-CDC	PNUSAS003781	asr=HMM,golS,golT	4848299	75	64644	622444	222	0	0	225811	7	150065	12	61880	21	3228436439	0.00909091	SAL_CA5877AA	327	enterica	/gpfs/scratch/gavin.fenske/Monophasic/Contigs/SRR4295067.fa	i	1,2	4.76906e-05	SRR1177569	998	Typhimurium	enterica	1,4,[5],12		PASS	B	Typhimurium	Typhimurium	Typhimurium
26	SRR5988788	GCA_009500055.1	PRJNA230403	CDC	SAMN07559629		2017-04	clinical	15011028	USA	stool	Typhimurium	EDLB-CDC	PNUSAS018400	asr=HMM,golS,golT	4765126	64	74455.1	913726	201	0	0	352536	5	160371	9	81806	17		0.0151515	26658	325	enterica	/gpfs/scratch/gavin.fenske/Monophasic/Contigs/SRR5988788.contigs.fa	i	1,2	0.000730741	90469	970	Typhimurium	enterica	1,4,[5],12		PASS	B	Typhimurium	Typhimurium	Typhimurium
27	SRR3657306	GCA_008909985.1	PRJNA186035	Center for Food Safety and Applied Nutrition	SAMN02846733	FDA	2009	environmental/other	14332238	USA:OR	hazelnuts	Typhimurium	CFSAN	FDA596734-2	asr=HMM,golS,golT	4868281	75	64910.4	462377	212	0	0	225746	7	139183	12	50380	25	13595528	0.00909091	SAL_HA9613AA	327	enterica	/gpfs/scratch/gavin.fenske/Monophasic/Contigs/SRR3657306.fa	i	1,2	4.76906e-05	SRR1299281	998	Typhimurium	enterica	1,4,[5],12		PASS	B	Typhimurium	Typhimurium	Typhimurium
28	SRR6489981		PRJNA230403	CDC	SAMN08377131		2018-01	clinical	0	USA	stool	Typhimurium	EDLB-CDC	PNUSAS032142	golS,golT	4898690	81	60477.7	623294	202	0	0	271390	6	149917	11	61868	23	2187054599	0.00909091	SRR1021745	327	enterica	/gpfs/scratch/gavin.fenske/Monophasic/Contigs/SRR6489981.contigs.fa	i	1,2	2.38274e-05	SRR945120	999	Typhimurium	enterica	1,4,[5],12		PASS	B	Typhimurium	Typhimurium	Typhimurium
29	SRR3665213	GCA_008425665.1	PRJNA292661	FDA	SAMN05201666	FDA	2011	environmental/other	13775688	USA:NM	chicken breast	Typhimurium	FDA	CVM N32759	asr=HMM,golS,golT	4943986	74	66810.6	542651	220	0	0	271389	6	149894	10	74577	20	945786526	0.00909091	SAL_IA4764AA	327	enterica	/gpfs/scratch/gavin.fenske/Monophasic/Contigs/SRR3665213.fa	i	-	0.000119496	SRR1212321	995	I 4,[5],12:i:-	enterica	4,[5],12		PASS	B	I 4,[5],12:i:-	I 4,[5],12:i:-	I 4,[5],12:i:-
30	SRR1561718	GCA_008047915.1	PRJNA215333	FDA/CFSAN	SAMN02699632	Minnesota Department of Health	2003-05-22	environmental/other	13295878	USA:MN	Porcine Tissue	Typhimurium	CFSAN	MDH-2014-00466	asr=HMM,golS,golT,pcoA,pcoB,pcoC,pcoD,pcoE,pcoR,pcoS=PARTIAL_END_OF_CONTIG,silA,silB,silC,silE,silF,silP,silR,silS	5070989	135	37562.9	359836	220	0	0	143605	13	83262	22	36845	39	4046409747	0.0121212	SAL_DA3904AA	326	enterica	/gpfs/scratch/gavin.fenske/Monophasic/Contigs/SRR1561718.fa	i	1,2	0.000631368	SRR1177356	974	Typhimurium	enterica	1,4,[5],12		PASS	B	Typhimurium	Typhimurium	Typhimurium
31	SRR3295937	GCA_008474605.1	PRJNA292666	FDA	SAMN04577484	FDA	2014	environmental/other	13824518	USA:TX	Dairy Cattle	Typhimurium	FDA	CVM N57901F	asr=HMM,golS,golT,merA,merB,merD,merE,merP,merR,merT,qacE=PARTIAL_END_OF_CONTIG,qacEdelta1	4973376	60	82889.6	730010	226	0	0	376618	5	229662	8	81621	15	4133630572	0.0121212	SAL_FA2688AA	326	enterica	/gpfs/scratch/gavin.fenske/Monophasic/Contigs/SRR3295937.contigs.fa	i	1,2	0.000215742	SRR1122569	991	Typhimurium	enterica	1,4,[5],12		PASS	B	Typhimurium	Typhimurium	Typhimurium
32	SRR1501477		PRJNA186035	Center for Food Safety and Applied Nutrition	SAMN02849721	OSF	2007-01-09	environmental/other	0	USA:WA	Bovine (fecal swab)	Typhimurium	CFSAN	OSF018453	golS,golT,merR=PARTIAL,qacEdelta1	5014953	76	65986.2	659680	201	0	0	325072	5	156020	10	74354	19	4020244159	0.00909091	SAL_DA5638AA	327	enterica	/gpfs/scratch/gavin.fenske/Monophasic/Contigs/SRR1501477.contigs.fa	i	1,2	9.55247e-05	SRR945135	996	Typhimurium	enterica	1,4,[5],12		PASS	B	Typhimurium	Typhimurium	Typhimurium
33	SRR7533592	GCA_008502875.1	PRJNA242847	FDA	SAMN09684042	USDA-FSIS	2018	environmental/other	13854988	USA:SC	raw intact chicken	Typhimurium	USDA-FSIS	FSIS11811992	asr=HMM,golS,golT,merA=HMM,merP=HMM,merR	4987843	106	47055.1	515260	204	0	0	106477	14	80210	24	38312	43	3054190774	0.0121212	SAL_GA5714AA	326	enterica	/gpfs/scratch/gavin.fenske/Monophasic/Contigs/SRR7533592.fa	i	1,2	0.000264084	SRR1122588	989	Typhimurium	enterica	1,4,[5],12		PASS	B	Typhimurium	Typhimurium	Typhimurium
34	SRR5586384	GCA_009252785.1	PRJNA230403	CDC	SAMN07124434	CDC	2017-03	clinical	14723148	USA	stool	Typhimurium	EDLB-CDC	PNUSAS013133	asr=HMM,golS,golT	4897726	70	69967.5	542045	222	0	0	325073	6	149941	11	81551	20	435475447	0.00909091	SAL_BA9251AA	327	enterica	/gpfs/scratch/gavin.fenske/Monophasic/Contigs/SRR5586384.contigs.fa	i	1,2	0	SRR945120	1000	Typhimurium	enterica	1,4,[5],12		PASS	B	Typhimurium	Typhimurium	Typhimurium
35	SRR6126765		PRJNA242847	FDA	SAMN07731482	USDA-FSIS	2017	environmental/other	0	USA:MA	raw intact chicken	Typhimurium	USDA-FSIS	FSIS21720276	golS,golT,merA,merD,merE,merR,merT=PARTIAL_END_OF_CONTIG,merT,qacEdelta1,silA,silB,silC,silE,silF,silP,silR,silS,terD,terW,terZ	4946611	76	65087	706453	220	0	0	266135	6	162861	11	48853	22	3346628800	0.00909091	SAL_EA6135AA	327	enterica	/gpfs/scratch/gavin.fenske/Monophasic/Contigs/SRR6126765.contigs.fa	i	1,2	0.000631368	90463	974	Typhimurium	enterica	1,4,[5],12		PASS	B	Typhimurium	Typhimurium	Typhimurium
36	SRR6424847	GCA_010133395.1	PRJNA242847	FDA	SAMN08243985	USDA-FSIS	2017	environmental/other	16230328	USA:PA	Product-Raw-Ground, Comminuted or Otherwise Nonintact-Pork	Typhimurium	USDA-FSIS	FSIS11706509	asr=HMM,golS,golT,qacEdelta1	4941632	83	59537.7	472089	210	0	0	172366	9	112562	15	54868	27	653900765	0.00909091	SAL_BA6136AA	327	enterica	/gpfs/scratch/gavin.fenske/Monophasic/Contigs/SRR6424847.contigs.fa	i	1,2	9.55247e-05	SRR1177240	996	Typhimurium	enterica	1,4,[5],12		PASS	B	Typhimurium	Typhimurium	Typhimurium
37	SRR5487928	GCA_009211525.1	PRJNA274995	US Food and Drug Administration	SAMN06764660	HI	2010-06	environmental/other	14681818	USA:HI	Sewage	Typhimurium	CFSAN	HIY0065	asr=HMM,golS,golT	5191105	95	54643.2	443829	220	0	0	191686	10	112801	17	50761	29	3866825953	0.00909091	SAL_DA3179AA	327	enterica	/gpfs/scratch/gavin.fenske/Monophasic/Contigs/SRR5487928.contigs.fa	i	1,2	0.00152214	SRR1029570	939	Typhimurium	enterica	1,4,[5],12		PASS	B	Typhimurium	Typhimurium	Typhimurium
38	SRR8064307	GCA_005997925.1	PRJNA292661	FDA	SAMN10242846	FDA	2017	environmental/other	10859408	USA:TN	Pork Chop	Typhimurium	FDA-CVM	CVM N17S1620	asr=HMM,golS,golT	4897947	81	60468.5	622424	202	0	0	225811	6	99178	13	55953	25	4022101065	0.0121212	SAL_EA1886AA	326	enterica	/gpfs/scratch/gavin.fenske/Monophasic/Contigs/SRR8064307.contigs.fa	i	1,2	2.38274e-05	SRR945122	999	Typhimurium	enterica	1,4,[5],12		PASS	B	Typhimurium	Typhimurium	Typhimurium
39	SRR6060365	GCA_009504945.1	PRJNA230403	CDC	SAMN07662575		2017-07	clinical	15018008	USA	stool	Typhimurium	EDLB-CDC	PNUSAS020269	asr=HMM,golS,golT	4930326	80	61629.1	427667	226	0	0	191682	8	139907	15	46496	28	2579265653	0.00909091	SAL_HA3966AA	327	enterica	/gpfs/scratch/gavin.fenske/Monophasic/Contigs/SRR6060365.contigs.fa	i	1,2	0.000880953	84465	964	Typhimurium	enterica	1,4,[5],12		PASS	B	Typhimurium	Typhimurium	Typhimurium
40	SRR5110765	GCA_009064895.1	PRJNA230403	CDC	SAMN06132011		2016-08	clinical	14509438	USA	stool	Typhimurium	EDLB-CDC	PNUSAS006106	asr=HMM,golS,golT	4816005	69	69797.2	615495	209	0	0	209530	7	149904	13	63504	24	1747819936	0.0121212	SAL_HA3966AA	326	enterica	/gpfs/scratch/gavin.fenske/Monophasic/Contigs/SRR5110765.contigs.fa	i	1,2	0.000264084	SRR1177577	989	Typhimurium	enterica	1,4,[5],12		PASS	B	Typhimurium	Typhimurium	Typhimurium
41	SRR1696637	GCA_008001565.1	PRJNA215333	FDA/CFSAN	SAMN02699779	Minnesota Department of Health	2004-09-28	environmental/other	13249238	USA:MN	Porcine Feces	Typhimurium	CFSAN	MDH-2014-00613	asr=HMM,golS,golT,qacEdelta1	4895930	57	85893.5	631340	221	0	0	204650	7	172678	12	61717	20	1040193459	0.0121212	SAL_CA9520AA	326	enterica	/gpfs/scratch/gavin.fenske/Monophasic/Contigs/SRR1696637.contigs.fa	i	1,2	4.76906e-05	SRR1166655	998	Typhimurium	enterica	1,4,[5],12		PASS	B	Typhimurium	Typhimurium	Typhimurium
42	SRR5387122	GCA_009178965.1	PRJNA230403	CDC	SAMN06645031		2017-02	clinical	14642958	USA	stool	Typhimurium	EDLB-CDC	PNUSAS009724	asr=HMM,golS,golT	4965490	69	71963.6	627611	220	0	0	225813	7	153211	12	81551	21	3184637834	0.0181818	SAL_IA7533AA	324	enterica	/gpfs/scratch/gavin.fenske/Monophasic/Contigs/SRR5387122.fa	i	1,2	0.00028831	37069	988	Typhimurium	enterica	1,4,[5],12		PASS	B	Typhimurium	Typhimurium	Typhimurium
43	SRR6187207	GCA_009516875.1	PRJNA242847	FDA	SAMN07809353	USDA-FSIS	2017	environmental/other	15033888	USA:NC	raw intact chicken	Typhimurium	USDA-FSIS	FSIS11704706	asr=HMM,golS,golT,merA=HMM,merP=HMM,merR	4903511	91	53884.7	443993	201	0	0	164040	10	90183	17	41746	33	3667685112	0.0151515	SAL_IA9788AA	325	enterica	/gpfs/scratch/gavin.fenske/Monophasic/Contigs/SRR6187207.contigs.fa	i	1,2	0.000385581	SRR1132901	984	Typhimurium	enterica	1,4,[5],12		PASS	B	Typhimurium	Typhimurium	Typhimurium
44	SRR5930207	GCA_009465625.1	PRJNA292666	FDA	SAMN07501487	USDA-FSIS	2017	environmental/other	14950798	USA:MO	animal-swine-market swine	Typhimurium	USDA-FSIS	FSIS1703377	asr=HMM,golS,golT	4913886	78	62998.5	538557	214	0	0	234621	8	149912	13	61848	23	523857262	0.00909091	SAL_HA7330AA	327	enterica	/gpfs/scratch/gavin.fenske/Monophasic/Contigs/SRR5930207.contigs.fa	i	1,2	0.000143503	25180	994	Typhimurium	enterica	1,4,[5],12		PASS	B	Typhimurium	Typhimurium	Typhimurium
45	SRR5223596	GCA_008431245.1	PRJNA242847	FDA	SAMN06289209	USDA-FSIS	2017	environmental/other	13781258	USA:DE	chicken carcass	Typhimurium	USDA-FSIS	FSIS1709992	asr=HMM,golS,golT,merA=HMM,merP=HMM,merR	4942553	76	65033.6	522780	208	0	0	265888	7	120941	12	47431	24	861469398	0.00909091	SAL_IA4702AA	327	enterica	/gpfs/scratch/gavin.fenske/Monophasic/Contigs/SRR5223596.contigs.fa	i	1,2	0.000143503	SRR1157726	994	Typhimurium	enterica	1,4,[5],12		PASS	B	Typhimurium	Typhimurium	Typhimurium
46	SRR6434239	GCA_009614945.1	PRJNA230403	CDC	SAMN08239843		2017-11	clinical	15150898	USA	stool	Typhimurium	EDLB-CDC	PNUSAS030717	asr=HMM,golS,golT	4769847	87	54825.8	566602	220	0	0	145706	10	88154	19	34019	35	904672997	0.0181818	SAL_HA3966AA	324	enterica	/gpfs/scratch/gavin.fenske/Monophasic/Contigs/SRR6434239.contigs.fa	i	1,2	7.15897e-05	SRR1047602	997	Typhimurium	enterica	1,4,[5],12		PASS	B	Typhimurium	Typhimurium	Typhimurium
47	SRR6269900	GCA_009537475.1	PRJNA242847	FDA	SAMN08000968	USDA-FSIS	2016	environmental/other	15065948	USA:FL	chicken carcass	Typhimurium	USDA-FSIS	FSIS11705383	asr=HMM,golS,golT,merA=HMM,merP=HMM,merR	4933242	123	40107.7	376586	204	0	0	97095	16	61539	29	30650	51	282685600	0.0121212	SAL_GA3103AA	326	enterica	/gpfs/scratch/gavin.fenske/Monophasic/Contigs/SRR6269900.contigs.fa	i	1,2	0.000119496	SRR1299276	995	Typhimurium	enterica	1,4,[5],12		PASS	B	Typhimurium	Typhimurium	Typhimurium
48	SRR6380665	GCA_009589925.1	PRJNA230403	CDC	SAMN08150368	CDC	2017-11	clinical	15125258	USA	stool	Typhimurium	EDLB-CDC	PNUSAS029799	asr=HMM,golS,golT	4881260	81	60262.5	625711	226	0	0	225888	7	149631	12	47889	23	3908321045	0.0181818	SAL_DA5761AA	324	enterica	/gpfs/scratch/gavin.fenske/Monophasic/Contigs/SRR6380665.contigs.fa	i	1,2	0.000434439	SRR1164558	982	Typhimurium	enterica	1,4,[5],12		PASS	B	Typhimurium	Typhimurium	Typhimurium
49	SRR6386390	GCA_009613115.1	PRJNA230403	CDC	SAMN08177520		2017-11	clinical	15149098	USA	stool	Typhimurium	EDLB-CDC	PNUSAS029348	asr=HMM,golS,golT	4822622	94	51304.5	297516	219	0	0	137599	13	82645	22	43753	37	2115945947	0.0121212	SAL_BA2319AA	326	enterica	/gpfs/scratch/gavin.fenske/Monophasic/Contigs/SRR6386390.fa	i	1,2	0.000385581	3783	984	Typhimurium	enterica	1,4,[5],12		PASS	B	Typhimurium	Typhimurium	Typhimurium
50	SRR5201393	GCA_009046625.1	PRJNA230403	CDC	SAMN06270218	CDC	2013-03	clinical	14491298	USA	stool	Typhimurium	EDLB-CDC	2013K-0487	asr=HMM,golS,golT	4964437	56	88650.7	664291	220	0	0	244504	6	164327	11	82295	18	3192047047	0.00909091	SAL_FA7133AA	327	enterica	/gpfs/scratch/gavin.fenske/Monophasic/Contigs/SRR5201393.contigs.fa	i	1,2	0.000508006	SRR949398	979	Typhimurium	enterica	1,4,[5],12		PASS	B	Typhimurium	Typhimurium	Typhimurium
51	SRR5876027	GCA_009400135.1	PRJNA230403	CDC	SAMN07408004	CDC	2016-09	clinical	14874878	USA	stool	Typhimurium	EDLB-CDC	PNUSAS018799	asr=HMM,golS,golT	4853928	64	75842.6	621724	222	0	0	440283	5	209048	8	85623	15	2187054599	0.00909091	SRR1021745	327	enterica	/gpfs/scratch/gavin.fenske/Monophasic/Contigs/SRR5876027.contigs.fa	i	1,2	0.000385581	SRR1021745	984	Typhimurium	enterica	1,4,[5],12		PASS	B	Typhimurium	Typhimurium	Typhimurium
52	SRR5828281	GCA_008437125.1	PRJNA242847	FDA	SAMN07352497	USDA-FSIS	2017	environmental/other	13787098	USA:CA	comminuted beef	Typhimurium	USDA-FSIS	FSIS1701697	asr=HMM,golS,golT	4907411	59	83176.5	548584	220	0	0	302871	6	156008	10	62838	19	1694683384	0.0151515	SRR1122741	325	enterica	/gpfs/scratch/gavin.fenske/Monophasic/Contigs/SRR5828281.contigs.fa	i	1,2	7.15897e-05	41966	997	Typhimurium	enterica	1,4,[5],12		PASS	B	Typhimurium	Typhimurium	Typhimurium
53	SRR2096597	GCA_008611745.1	PRJNA280335	US Food and Drug Administration	SAMN03734315	ADRDL	2014-12-22	environmental/other	13973028	USA:MN	chicken lung	Typhimurium	CFSAN	ADRDL-14-23274	arsA,arsB,arsC,arsD,asr=HMM,golS,golT	4928554	82	60104.3	373548	222	0	0	154612	11	91738	19	38120	35	500699061	0.00909091	SAL_GA5681AA	327	enterica	/gpfs/scratch/gavin.fenske/Monophasic/Contigs/SRR2096597.contigs.fa	i	1,2	0.000191626	89096	992	Typhimurium	enterica	1,4,[5],12		PASS	B	Typhimurium	Typhimurium	Typhimurium
54	SRR6327167	GCA_009522635.1	PRJNA230403	CDC	SAMN08046155	CDC	2017-10	clinical	15047528	USA	urine	Typhimurium	EDLB-CDC	PNUSAS026568	asr=HMM,golS,golT,qacEdelta1	4972430	85	58499.2	682265	239	0	0	179194	9	114869	16	62118	28	3906180317	0.0121212	SAL_DA4611AA	326	enterica	/gpfs/scratch/gavin.fenske/Monophasic/Contigs/SRR6327167.contigs.fa	i	1,2	2.38274e-05	SRR1177627	999	Typhimurium	enterica	1,4,[5],12		PASS	B	Typhimurium	Typhimurium	Typhimurium
55	SRR6818864	GCA_010892155.1	PRJNA242847	FDA	SAMN08662372	USDA-FSIS	2018	environmental/other	17041298	USA:NC	raw intact chicken	Typhimurium	USDA-FSIS	FSIS31800206	asr=HMM,golS,golT,merA=HMM,merP=HMM,merR	4917358	74	66450.8	445413	253	0	0	189741	9	114191	15	41746	30	4249095711	0.0121212	SAL_IA1977AA	326	enterica	/gpfs/scratch/gavin.fenske/Monophasic/Contigs/SRR6818864.contigs.fa	i	1,2	9.55247e-05	90463	996	Typhimurium	enterica	1,4,[5],12		PASS	B	Typhimurium	Typhimurium	Typhimurium
56	SRR4345502	GCA_008926925.1	PRJNA280335	US Food and Drug Administration	SAMN05366699	Oklahoma state university	2016-03	environmental/other	14352078	USA:OK	Atelerix Albiventris,Hedgehog exudate	Typhimurium	CFSAN	ADRDL-16030018	asr=HMM,golS,golT	4830702	83	58201.2	451298	214	0	0	259075	8	162632	13	61545	22	3420170392	0.00909091	14504	327	enterica	/gpfs/scratch/gavin.fenske/Monophasic/Contigs/SRR4345502.contigs.fa	i	1,2	0.000409992	SRR949521	983	Typhimurium	enterica	1,4,[5],12		PASS	B	Typhimurium	Typhimurium	Typhimurium
57	SRR6512916		PRJNA242847	FDA	SAMN08397450	USDA-FSIS	2018	environmental/other	0	USA:VA	raw intact chicken	Typhimurium	USDA-FSIS	FSIS21821001	golS,golT,merA,merD,merE,merR,merT=PARTIAL_END_OF_CONTIG,merT,qacEdelta1,silA,silB,silC,silE,silF,silP,silR,silS,terD,terW,terZ	4939387	100	49393.9	421426	200	0	0	134435	10	90803	19	42153	35	2355444207	0.0151515	SAL_FA9773AA	325	enterica	/gpfs/scratch/gavin.fenske/Monophasic/Contigs/SRR6512916.contigs.fa	i	1,2	0.00060662	90463	975	Typhimurium	enterica	1,4,[5],12		PASS	B	Typhimurium	Typhimurium	Typhimurium
58	SRR5663700	GCA_009320695.1	PRJNA215333	FDA/CFSAN	SAMN06034098	Minnesota Department of Health	2015-08	environmental/other	14794008	USA:MN	Porcine Colon	Typhimurium	CFSAN	E2016000409	asr=HMM,golS,golT,qacEdelta1	4954323	76	65188.5	601329	221	0	0	196815	7	141447	13	62079	24	3386057778	0.00909091	SAL_FA2831AA	327	enterica	/gpfs/scratch/gavin.fenske/Monophasic/Contigs/SRR5663700.contigs.fa	i	1,2	2.38274e-05	SRR1177215	999	Typhimurium	enterica	1,4,[5],12		PASS	B	Typhimurium	Typhimurium	Typhimurium
59	SRR3103833	GCA_008789085.1	PRJNA230403	CDC	SAMN04407124	CDC	2015-10	clinical	14196088	USA	stool	Typhimurium	EDLB-CDC	PNUSAS001378	asr=HMM,golS,golT	4822589	75	64301.2	494795	208	0	0	191682	9	150194	14	57297	25	383465038	0.0121212	SRR1122730	326	enterica	/gpfs/scratch/gavin.fenske/Monophasic/Contigs/SRR3103833.contigs.fa	i	1,2	0.000143503	SRR1047602	994	Typhimurium	enterica	1,4,[5],12		PASS	B	Typhimurium	Typhimurium	Typhimurium
60	SRR7075047	GCA_010953375.1	PRJNA242847	FDA	SAMN08995947	USDA-FSIS	2018	environmental/other	17123378	USA:NE	comminuted beef	Typhimurium	USDA-FSIS	FSIS11809098	asr=HMM,golS,golT	4769335	86	55457.4	525513	227	0	0	143270	10	88171	18	45010	33	3991168243	0.0151515	SAL_HA3966AA	325	enterica	/gpfs/scratch/gavin.fenske/Monophasic/Contigs/SRR7075047.contigs.fa	i	1,2	7.15897e-05	SRR1047602	997	Typhimurium	enterica	1,4,[5],12		PASS	B	Typhimurium	Typhimurium	Typhimurium
61	SRR3743926		PRJNA230403	CDC	SAMN05017793		2016-04	clinical	0	USA	stool	Typhimurium	EDLB-CDC	PNUSAS002309	golS,golT	4956729	72	68843.5	626467	213	0	0	325073	6	149895	11	74285	21	2574758155	0.00909091	SAL_DA6099AA	327	enterica	/gpfs/scratch/gavin.fenske/Monophasic/Contigs/SRR3743926.contigs.fa	i	1,2	0.000508006	SRR1158206	979	Typhimurium	enterica	1,4,[5],12		PASS	B	Typhimurium	Typhimurium	Typhimurium
62	SRR6327051		PRJNA230403	CDC	SAMN08049574	CDC	2017-10	clinical	0	USA	stool	Typhimurium	EDLB-CDC		golS,golT	4904300	64	76629.7	657119	209	0	0	376792	5	150216	10	86948	18	1967144536	0.0181818	SAL_FA9060AA	324	enterica	/gpfs/scratch/gavin.fenske/Monophasic/Contigs/SRR6327051.contigs.fa	i	1,2	0.000191626	SRR1203017	992	Typhimurium	enterica	1,4,[5],12		PASS	B	Typhimurium	Typhimurium	Typhimurium
63	SRR1302842		PRJNA186035	Center for Food Safety and Applied Nutrition	SAMN02742128	OSF	2007-01-09	environmental/other	0	USA:WA	Mink (feces)	Typhimurium	CFSAN	OSF012695	golS,golT,merA=PARTIAL_END_OF_CONTIG,merD,merE,merF,merP=PARTIAL,merR,merR=PARTIAL_END_OF_CONTIG,merT,qacEdelta1	4950730	113	43811.8	637548	211	0	0	191623	8	101381	15	49121	29	728154454	0.00909091	SAL_GA3131AA	327	enterica	/gpfs/scratch/gavin.fenske/Monophasic/Contigs/SRR1302842.contigs.fa	i	1,2	2.38274e-05	SRR1302842	999	Typhimurium	enterica	1,4,[5],12		PASS	B	Typhimurium	Typhimurium	Typhimurium
64	SRR6663755		PRJNA230403	CDC	SAMN08406845	CDC	2018-01	clinical	0	USA	stool	Typhimurium	EDLB-CDC	PNUSAS032412	golS,golT,qacEdelta1	4971583	95	52332.4	298558	239	0	0	161848	12	93978	20	46244	34	513483619	0.0151515	SAL_BA6287AA	325	enterica	/gpfs/scratch/gavin.fenske/Monophasic/Contigs/SRR6663755.contigs.fa	i	1,2	2.38274e-05	SRR1177215	999	Typhimurium	enterica	1,4,[5],12		PASS	B	Typhimurium	Typhimurium	Typhimurium
65	SRR6396476		PRJNA230403	CDC	SAMN08196821	CDC	2017-10	clinical	0	USA	stool	Typhimurium	EDLB-CDC	PNUSAS030213	golS,golT	4872847	77	63283.7	609201	255	0	0	225812	6	150074	12	54928	23	838061689	0.0121212	SAL_DA7990AA	326	enterica	/gpfs/scratch/gavin.fenske/Monophasic/Contigs/SRR6396476.contigs.fa	i	1,2	4.76906e-05	SRR949398	998	Typhimurium	enterica	1,4,[5],12		PASS	B	Typhimurium	Typhimurium	Typhimurium
66	SRR5865200	GCA_009396965.1	PRJNA230403	CDC	SAMN07375968	CDC	2017-06	clinical	14871688	USA	stool	Typhimurium	EDLB-CDC	PNUSAS018167	asr=HMM,golS,golT	4874701	69	70647.8	585551	220	0	0	271389	6	149894	11	81551	20	945786526	0.00909091	SAL_IA4764AA	327	enterica	/gpfs/scratch/gavin.fenske/Monophasic/Contigs/SRR5865200.contigs.fa	i	-	0.000119496	SRR1195662	995	I 4,[5],12:i:-	enterica	4,[5],12		PASS	B	I 4,[5],12:i:-	I 4,[5],12:i:-	I 4,[5],12:i:-
67	SRR3147766	GCA_008468765.1	PRJNA230403	CDC	SAMN04450831		2015-11	clinical	13818678	USA	stool	Typhimurium	EDLB-CDC	PNUSAS001453	asr=HMM,golS,golT	4831807	87	55538	370947	219	0	0	149904	11	97053	19	45335	32	2012149502	0.0121212	SAL_FA6014AA	326	enterica	/gpfs/scratch/gavin.fenske/Monophasic/Contigs/SRR3147766.contigs.fa	i	1,2	4.76906e-05	SRR1177273	998	Typhimurium	enterica	1,4,[5],12		PASS	B	Typhimurium	Typhimurium	Typhimurium
68	SRR5221862	GCA_008484145.1	PRJNA242847	FDA	SAMN06286001	USDA-FSIS	2016	environmental/other	13834088	USA:NY	product-raw-intact-beef	Typhimurium	USDA-FSIS	FSIS1710100	asr=HMM,golS,golT	4740549	46	103055	571492	217	0	0	219750	6	174378	11	81594	18	3686448442	0.0121212	SAL_IA3698AA	326	enterica	/gpfs/scratch/gavin.fenske/Monophasic/Contigs/SRR5221862.contigs.fa	i	1,2	4.76906e-05	SRR1035554	998	Typhimurium	enterica	1,4,[5],12		PASS	B	Typhimurium	Typhimurium	Typhimurium
69	SRR4414137	GCA_008978485.1	PRJNA230403	CDC	SAMN05861079		2016-09	clinical	14415168	USA	stool	Typhimurium	EDLB-CDC	PNUSAS004423	asr=HMM,golS,golT	4887037	91	53703.7	622294	208	0	0	377279	5	152350	10	62997	21	494791573	0.0151515	SAL_GA8824AA	325	enterica	/gpfs/scratch/gavin.fenske/Monophasic/Contigs/SRR4414137.contigs.fa	i	1,2	0.00058191	SRR1269327	976	Typhimurium	enterica	1,4,[5],12		PASS	B	Typhimurium	Typhimurium	Typhimurium
70	SRR5589778	GCA_009283045.1	PRJNA242847	FDA	SAMN07159228	USDA-FSIS	2017	environmental/other	14755398	USA:PA	raw intact chicken	Typhimurium	USDA-FSIS	FSIS1700864	asr=HMM,golS,golT,merA=HMM,merP=HMM,merR	4922554	73	67432.2	625978	200	0	0	273756	7	108413	12	45290	24	2444196151	0.0121212	SAL_EA1309AA	326	enterica	/gpfs/scratch/gavin.fenske/Monophasic/Contigs/SRR5589778.contigs.fa	i	1,2	0.000508006	SRR1122582	979	Typhimurium	enterica	1,4,[5],12		PASS	B	Typhimurium	Typhimurium	Typhimurium
71	SRR5366839		PRJNA186035	Center for Food Safety and Applied Nutrition	SAMN02900224		2013-09-04	environmental/other	0	USA:NC	water, stream	Typhimurium	CFSAN	CFSAN008792	golS,golT,merR	4955155	90	55057.3	616602	200	0	0	272408	7	196001	11	46665	22	3203148390	0.00909091	SAL_FA9123AA	327	enterica	/gpfs/scratch/gavin.fenske/Monophasic/Contigs/SRR5366839.contigs.fa	i	1,2	9.55247e-05	SRR1122588	996	Typhimurium	enterica	1,4,[5],12		PASS	B	Typhimurium	Typhimurium	Typhimurium
72	SRR4842228	GCA_008429145.1	PRJNA242847	FDA	SAMN05965268	USDA-FSIS	2016	environmental/other	13779158	USA:MA	raw intact chicken	Typhimurium	USDA-FSIS	FSIS1608152	asr=HMM,golS,golT,merA=HMM,merP=HMM,merR	5071049	79	64190.5	515578	200	0	0	217545	8	181218	13	45534	26	3192169519	0.0121212	SAL_HA2937AA	326	enterica	/gpfs/scratch/gavin.fenske/Monophasic/Contigs/SRR4842228.contigs.fa	i	1,2	0.000730741	SRR1060566	970	Typhimurium	enterica	1,4,[5],12		PASS	B	Typhimurium	Typhimurium	Typhimurium
73	SRR5715003	GCA_008433425.1	PRJNA230403	CDC	SAMN07258042	CDC	2015-07	clinical	13783438	USA	stool	Typhimurium	EDLB-CDC	2015AM-1155	arsA,arsB,arsC,arsD,asr=HMM,golS,golT	4894718	55	88994.9	622582	220	0	0	279375	6	177108	10	90874	18	1113793860	0.0121212	SAL_DA6785AA	326	enterica	/gpfs/scratch/gavin.fenske/Monophasic/Contigs/SRR5715003.contigs.fa	i	1,2	0.000119496	SRR949398	995	Typhimurium	enterica	1,4,[5],12		PASS	B	Typhimurium	Typhimurium	Typhimurium
74	SRR6019726	GCA_009502495.1	PRJNA230403	CDC	SAMN07586108	CDC	2017-07	clinical	15014548	USA	stool	Typhimurium	EDLB-CDC	PNUSAS021777	asr=HMM,golS,golT	4743896	44	107816	1022141	226	0	0	377509	4	325077	6	90835	12	767681614	0.0151515	SAL_HA8941AA	325	enterica	/gpfs/scratch/gavin.fenske/Monophasic/Contigs/SRR6019726.contigs.fa	i	1,2	0.000119496	SRR1185794	995	Typhimurium	enterica	1,4,[5],12		PASS	B	Typhimurium	Typhimurium	Typhimurium
75	SRR5947718	GCA_009470365.1	PRJNA230403	CDC	SAMN07503355		2017-07	clinical	14956798	USA	stool	Typhimurium	EDLB-CDC	PNUSAS019921	asr=HMM,golS,golT,qacEdelta1	4997060	149	33537.3	244786	217	0	0	84234	19	54813	34	20665	64	763638678	0.0121212	SAL_DA4016AA	326	enterica	/gpfs/scratch/gavin.fenske/Monophasic/Contigs/SRR5947718.contigs.fa	i	1,2	0.000312573	14908	987	Typhimurium	enterica	1,4,[5],12		PASS	B	Typhimurium	Typhimurium	Typhimurium
76	SRR1812900	GCA_010867965.1	PRJNA215333	FDA/CFSAN	SAMN02699825	Minnesota Department of Health	2005-09-07	environmental/other	17017048	USA:MN	Porcine Lung	Typhimurium	CFSAN	MDH-2014-00659	asr=HMM,golS,golT,merA,merB,merD,merE,merP,merR,merT	5065836	115	44050.8	432456	220	0	0	109025	13	82086	24	44353	41	3866825953	0.00909091	SAL_DA3179AA	327	enterica	/gpfs/scratch/gavin.fenske/Monophasic/Contigs/SRR1812900.fa	i	1,2	0.00128842	SRR1122501	948	Typhimurium	enterica	1,4,[5],12		PASS	B	Typhimurium	Typhimurium	Typhimurium
77	SRR5459142	GCA_009204245.1	PRJNA274995	US Food and Drug Administration	SAMN06678042	HI	2010-06	environmental/other	14674438	USA:HI	Sewage	Typhimurium	CFSAN	HIY0061	asr=HMM,golS,golT	4944251	82	60295.7	443829	220	0	0	207702	9	149834	15	63504	25	3866825953	0.00909091	SAL_DA3179AA	327	enterica	/gpfs/scratch/gavin.fenske/Monophasic/Contigs/SRR5459142.contigs.fa	i	1,2	0.000264084	SRR1029570	989	Typhimurium	enterica	1,4,[5],12		PASS	B	Typhimurium	Typhimurium	Typhimurium
78	SRR5850010	GCA_009369875.1	PRJNA230403	CDC	SAMN07352381	CDC	2017-06	clinical	14844158	USA	blood	Typhimurium	EDLB-CDC	PNUSAS017698	asr=HMM,golS,golT,qacEdelta1	5027186	105	47878	639640	210	0	0	155360	11	91182	19	39041	34	3609605734	0.0151515	SAL_DA8124AA	325	enterica	/gpfs/scratch/gavin.fenske/Monophasic/Contigs/SRR5850010.contigs.fa	i	1,2	0.000336872	SRR1266035	986	Typhimurium	enterica	1,4,[5],12		PASS	B	Typhimurium	Typhimurium	Typhimurium
79	SRR6356449	GCA_009532015.1	PRJNA242847	FDA	SAMN08141486	USDA-FSIS	2017	environmental/other	15059348	USA:TN	comminuted chicken	Typhimurium	USDA-FSIS	FSIS11706185	asr=HMM,golS,golT,merA=HMM,merP=HMM,merR	4948587	68	72773.3	486520	208	0	0	224024	8	150778	14	47431	26	1384994866	0.00909091	SAL_HA7693AA	327	enterica	/gpfs/scratch/gavin.fenske/Monophasic/Contigs/SRR6356449.contigs.fa	i	1,2	0.00141786	SRR949440	943	Typhimurium	enterica	1,4,[5],12		PASS	B	Typhimurium	Typhimurium	Typhimurium
80	SRR949383		PRJNA183850	New York State Dept. of Health - Wadsworth Center	SAMN01902242	NY	2004-03-19	environmental/other	0	USA: NY, Suffolk	HOUSE SPARROW	Typhimurium	CFSAN	NY_BAC0400003476	golS,golT	4910823	74	66362.5	626514	239	0	0	271109	6	150106	11	62778	21	1973878322	0.00909091	SAL_BA8871AA	327	enterica	/gpfs/scratch/gavin.fenske/Monophasic/Contigs/SRR949383.contigs.fa	i	1,2	2.38274e-05	SRR949390	999	Typhimurium	enterica	1,4,[5],12		PASS	B	Typhimurium	Typhimurium	Typhimurium
81	SRR7695397	GCA_008459265.1	PRJNA242847	FDA	SAMN09836312	USDA-FSIS	2018	environmental/other	13809158	USA:VA	chicken carcass	Typhimurium	USDA-FSIS	FSIS31800860	asr=HMM,golS,golT,merA=HMM,merP=HMM,merR	4829572	77	62721.7	486396	200	0	0	224233	8	149867	12	48821	24		0.0121212	SAL_FA2683AA	326	enterica	/gpfs/scratch/gavin.fenske/Monophasic/Contigs/SRR7695397.contigs.fa	i	1,2	0.000336872	SRR1132901	986	Typhimurium	enterica	1,4,[5],12		PASS	B	Typhimurium	Typhimurium	Typhimurium
82	SRR5237980	GCA_009078835.1	PRJNA230403	CDC	SAMN06308327		2017-01	clinical	14523598	USA	stool	Typhimurium	EDLB-CDC	PNUSAS008288	asr=HMM,golS,golT	4866151	93	52324.2	405239	230	0	0	149218	10	90947	19	54383	32	559903485	0.0121212	SAL_DA6099AA	326	enterica	/gpfs/scratch/gavin.fenske/Monophasic/Contigs/SRR5237980.contigs.fa	i	1,2	4.76906e-05	SRR1158206	998	Typhimurium	enterica	1,4,[5],12		PASS	B	Typhimurium	Typhimurium	Typhimurium
83	SRR7876279	GCA_003895675.1	PRJNA242847	FDA	SAMN10090035	USDA-FSIS	2018	environmental/other	8022588	USA:GA	raw intact chicken	Typhimurium	USDA-FSIS	FSIS21822142	asr=HMM,golS,golT,merA=HMM,merP=HMM,merR	4954851	90	55053.9	515609	204	0	0	160393	9	96111	17	42675	33	142880502	0.00909091	SAL_HA8671AA	327	enterica	/gpfs/scratch/gavin.fenske/Monophasic/Contigs/SRR7876279.contigs.fa	i	1,2	0.000119496	SRR1122588	995	Typhimurium	enterica	1,4,[5],12		PASS	B	Typhimurium	Typhimurium	Typhimurium
84	SRR1334671	GCA_008089505.1	PRJNA215333	FDA/CFSAN	SAMN02699439	Minnesota Department of Health	2001-11-13	environmental/other	13402878	USA:MN	bovine feces	Typhimurium	CFSAN	MDH-2014-00273	asr=HMM,golS,golT,merA=HMM,merC,merD=HMM,merE=HMM,merR,merT	5063690	81	62514.7	659652	201	0	0	271001	6	135725	11	61880	22	29703309	0.0121212	SRR1166635	326	enterica	/gpfs/scratch/gavin.fenske/Monophasic/Contigs/SRR1334671.contigs.fa	i	1,2	0.000631368	SRR1284678	974	Typhimurium	enterica	1,4,[5],12		PASS	B	Typhimurium	Typhimurium	Typhimurium
85	SRR5947588	GCA_009547415.1	PRJNA215333	FDA/CFSAN	SAMN06067870	Minnesota Department of Health	2016-07	environmental/other	15079978	USA:MN	Porcine Tissue	Typhimurium	CFSAN	E2016017895	asr=HMM,golS,golT,merA=HMM,merC,merD=HMM,merE=HMM,merP,merR,merT,qacEdelta1	4965460	81	61302	472121	234	0	0	204650	9	149993	14	62078	24	3168551164	0.00909091	SAL_DA9811AA	327	enterica	/gpfs/scratch/gavin.fenske/Monophasic/Contigs/SRR5947588.contigs.fa	i	1,2	9.55247e-05	SRR1164597	996	Typhimurium	enterica	1,4,[5],12		PASS	B	Typhimurium	Typhimurium	Typhimurium
86	SRR5016922	GCA_008994235.1	PRJNA230403	CDC	SAMN05991258		2016-10	clinical	14430928	USA	stool	Typhimurium	EDLB-CDC	PNUSAS005260	arsA,arsB,arsC,arsD,arsR,asr=HMM,golS,golT,merA=HMM,merC,merD=HMM,merE=HMM,merP,merR,merT,pcoA,pcoC,pcoD,pcoR,pcoS,silA,silB,silC,silE,silF,silP,silR,silS	4952330	70	70747.6	738831	220	0	0	440225	5	164349	8	75609	17	31570005	0.00909091	SAL_FA2770AA	327	enterica	/gpfs/scratch/gavin.fenske/Monophasic/Contigs/SRR5016922.contigs.fa	i	-	0	40319	1000	I 4,[5],12:i:-	enterica	4,[5],12		PASS	B	I 4,[5],12:i:-	I 4,[5],12:i:-	I 4,[5],12:i:-
87	SRR6353862		PRJNA230403	CDC	SAMN08117987	CDC	2017-10	clinical	0	USA	urine	Typhimurium	EDLB-CDC	PNUSAS029273	golS,golT	4943806	66	74906.1	820859	249	0	0	301390	6	175452	11	81448	18	4235911020	0.0212121	SAL_EA0133AA	323	enterica	/gpfs/scratch/gavin.fenske/Monophasic/Contigs/SRR6353862.contigs.fa	i	1,2	0.000312573	SRR1106216	987	Typhimurium	enterica	1,4,[5],12		PASS	B	Typhimurium	Typhimurium	Typhimurium
88	SRR8186300	GCA_006145975.1	PRJNA480281	SENASICA	SAMN10415953	SENASICA	2017-07-06	environmental/other	11013528	USA	apple	Typhimurium	SENASICA	SENASICA_Sa_U15	asr=HMM,golS,golT	4890591	154	31757.1	311391	202	0	0	68080	20	47528	37	22964	66	1177229271	0.0151515	SAL_BA9247AA	325	enterica	/gpfs/scratch/gavin.fenske/Monophasic/Contigs/SRR8186300.contigs.fa	i	1,2	0.000119496	SRR945122	995	Typhimurium	enterica	1,4,[5],12		PASS	B	Typhimurium	Typhimurium	Typhimurium
89	SRR3657303	GCA_008910025.1	PRJNA186035	Center for Food Safety and Applied Nutrition	SAMN02846352	FDA	2009-11-18	environmental/other	14332308	USA:OR	environmental swabs	Typhimurium	CFSAN	FDA519326 149-24	asr=HMM,golS,golT	4861977	79	61544	559110	201	0	0	222697	8	149548	14	69933	24	3637177780	0.00909091	SAL_DA5830AA	327	enterica	/gpfs/scratch/gavin.fenske/Monophasic/Contigs/SRR3657303.contigs.fa	i	1,2	0.000312573	SRR1177188	987	Typhimurium	enterica	1,4,[5],12		PASS	B	Typhimurium	Typhimurium	Typhimurium
90	SRR5816814	GCA_009366075.1	PRJNA230403	CDC	SAMN07341695	CDC	2015-09	clinical	14840358	USA	Isolated Organism	Typhimurium	EDLB-CDC	2015AM-1536	asr=HMM,golS,golT	4943492	95	52036.8	1100468	202	0	0	357567	4	223303	7	90710	13	2486085441	0.00909091	SAL_GA9496AA	327	enterica	/gpfs/scratch/gavin.fenske/Monophasic/Contigs/SRR5816814.contigs.fa	i	1,2	0.00060662	SRR1177569	975	Typhimurium	enterica	1,4,[5],12		PASS	B	Typhimurium	Typhimurium	Typhimurium
91	SRR1248776		PRJNA215333	FDA/CFSAN	SAMN02646921	MDH	2006-06-14	environmental/other	0	USA:MN	porcine	Typhimurium	CFSAN	MDH-2014-00147	golS,golT,qacEdelta1	5004486	84	59577.2	557153	222	0	0	196363	8	149993	14	61545	24	653900765	0.00909091	SAL_BA6136AA	327	enterica	/gpfs/scratch/gavin.fenske/Monophasic/Contigs/SRR1248776.contigs.fa	i	1,2	7.15897e-05	SRR1248776	997	Typhimurium	enterica	1,4,[5],12		PASS	B	Typhimurium	Typhimurium	Typhimurium
92	SRR6879367		PRJNA230403	CDC	SAMN08773063	CDC	2018-02	clinical	0	USA	stool	Typhimurium	EDLB-CDC	PNUSAS035749	golS,golT	4870290	50	97405.8	622448	281	0	0	271390	6	156008	11	68023	19	13595528	0.00909091	SAL_HA9613AA	327	enterica	/gpfs/scratch/gavin.fenske/Monophasic/Contigs/SRR6879367.contigs.fa	i	1,2	0	SRR1299281	1000	Typhimurium	enterica	1,4,[5],12		PASS	B	Typhimurium	Typhimurium	Typhimurium
93	SRR2132199	GCA_008636545.1	PRJNA242847	FDA	SAMN03941010	USDA-FSIS	2014	environmental/other	14007518	USA:GA	NRTE (Not-Ready-to-Eat) Comminuted Poultry Exploratory Sampling - Chickens	Typhimurium	USDA-FSIS	FSIS1503211	asr=HMM,golS,golT,merA=HMM,merP=HMM,merR	4828315	89	54250.7	461145	204	0	0	217400	9	135911	14	42064	29	862547538	0.0121212	SAL_BA1466AA	326	enterica	/gpfs/scratch/gavin.fenske/Monophasic/Contigs/SRR2132199.contigs.fa	i	1,2	0.000119496	SRR1132901	995	Typhimurium	enterica	1,4,[5],12		PASS	B	Typhimurium	Typhimurium	Typhimurium
94	SRR1539627	GCA_008046635.1	PRJNA186035	Center for Food Safety and Applied Nutrition	SAMN02782437	OSF	2007-01-09	environmental/other	13294618	USA:WA	bovine feed	Typhimurium	CFSAN	OSF013355	asr=HMM,golS,golT	4915221	102	48188.4	434461	239	0	0	150080	10	84228	19	40009	34	1365498073	0.00909091	SAL_DA6495AA	327	enterica	/gpfs/scratch/gavin.fenske/Monophasic/Contigs/SRR1539627.fa	i	1,2	0.000705841	SRR1157979	971	Typhimurium	enterica	1,4,[5],12		PASS	B	Typhimurium	Typhimurium	Typhimurium
95	SRR6807976		PRJNA186035	Center for Food Safety and Applied Nutrition	SAMN04296388	UGA	1997	clinical	0	USA:NJ	Pigeon; necropsy	Typhimurium	CFSAN	MOD1-6782-Pigeon	golS,golT	4872971	66	73832.9	628045	220	0	0	325084	5	155988	10	81560	18	1282990434	0.0151515	SAL_DA5130AA	325	enterica	/gpfs/scratch/gavin.fenske/Monophasic/Contigs/SRR6807976.contigs.fa	i	1,2	0.000215742	SRR1266027	991	Typhimurium	enterica	1,4,[5],12		PASS	B	Typhimurium	Typhimurium	Typhimurium
96	SRR949861		PRJNA186035	Center for Food Safety and Applied Nutrition	SAMN01920889	OSF	2006	environmental/other	0	USA:WA	Bovine (necropsy)	Typhimurium	CFSAN	OSF002809	golS,golT	4980731	117	42570.3	612496	202	0	0	162486	9	113375	16	42270	30	4084031707	0.00909091	SAL_DA7193AA	327	enterica	/gpfs/scratch/gavin.fenske/Monophasic/Contigs/SRR949861.contigs.fa	i	1,2	4.76906e-05	SRR1292237	998	Typhimurium	enterica	1,4,[5],12		PASS	B	Typhimurium	Typhimurium	Typhimurium
97	SRR7790298	GCA_008462865.1	PRJNA242847	FDA	SAMN09980212	USDA-FSIS	2018	environmental/other	13812778	USA:KY	raw intact chicken	Typhimurium	USDA-FSIS	FSIS11813504	asr=HMM,golS,golT,merA=HMM,merP=HMM,merR	4940417	145	34071.8	317975	217	0	0	80947	20	47463	36	25556	63	3077316247	0.00909091	SAL_BA1470AA	327	enterica	/gpfs/scratch/gavin.fenske/Monophasic/Contigs/SRR7790298.contigs.fa	i	1,2	0.000143503	SRR1157726	994	Typhimurium	enterica	1,4,[5],12		PASS	B	Typhimurium	Typhimurium	Typhimurium
98	SRR6014339	GCA_009549415.1	PRJNA230403	CDC	SAMN07537044	CDC	2017-07	clinical	15084068	USA	stool	Typhimurium	EDLB-CDC	PNUSAS020518	asr=HMM,golS,golT	4844746	67	72309.6	615669	220	0	0	275356	6	159895	11	74325	20	1991369048	0.0181818	SAL_HA3966AA	324	enterica	/gpfs/scratch/gavin.fenske/Monophasic/Contigs/SRR6014339.contigs.fa	i	1,2	0.000508006	SRR1047602	979	Typhimurium	enterica	1,4,[5],12		PASS	B	Typhimurium	Typhimurium	Typhimurium
99	SRR1177207		PRJNA183851	Washington State Department of Health Public Health Laboratory	SAMN02325887	WAPHL	2003	environmental/other	0	USA:WA, Whatcom	cow	Typhimurium	CFSAN	WAPHL_SAL-A00211	golS,golT,merA,merB,merD,merE,merP,merR,merR=PARTIAL,merT,qacEdelta1	5163697	93	55523.6	659722	201	0	0	271001	6	176924	10	74354	20	3489358925	0.00909091	SAL_DA9432AA	327	enterica	/gpfs/scratch/gavin.fenske/Monophasic/Contigs/SRR1177207.fa	i	1,2	0	SRR950703	1000	Typhimurium	enterica	1,4,[5],12		PASS	B	Typhimurium	Typhimurium	Typhimurium
100	SRR5819559	GCA_009366735.1	PRJNA242847	FDA	SAMN07340718	USDA-FSIS	2017	environmental/other	14841008	USA:VA	chicken carcass	Typhimurium	USDA-FSIS	FSIS1702566	asr=HMM,golS,golT,merA=HMM,merP=HMM,merR	5003423	68	73579.8	658007	201	0	0	252696	7	149899	12	47463	24	3722200958	0.0121212	SAL_EA3641AA	326	enterica	/gpfs/scratch/gavin.fenske/Monophasic/Contigs/SRR5819559.contigs.fa	i	1,2	0.000385581	SRR949440	984	Typhimurium	enterica	1,4,[5],12		PASS	B	Typhimurium	Typhimurium	Typhimurium
101	SRR5908514	GCA_008662815.1	PRJNA230403	CDC	SAMN07429627	CDC	2017-07	clinical	14034058	USA	stool	Typhimurium	EDLB-CDC	PNUSAS019059	asr=HMM,golS,golT	4905017	65	75461.8	656930	209	0	0	271389	6	156011	11	64426	20	2324897340	0.00909091	SAL_HA8919AA	327	enterica	/gpfs/scratch/gavin.fenske/Monophasic/Contigs/SRR5908514.contigs.fa	i	1,2	0.000215742	SRR949398	991	Typhimurium	enterica	1,4,[5],12		PASS	B	Typhimurium	Typhimurium	Typhimurium
102	SRR7130926		PRJNA242847	FDA	SAMN09088242	USDA-FSIS	2018	environmental/other	0	USA:DE	chicken carcass	Typhimurium	USDA-FSIS	FSIS31800398	golS,golT,merA,merD,merE,merR,merT,merT=PARTIAL_END_OF_CONTIG,qacEdelta1,silA,silB,silC,silE,silF,silP,silR,silS,terD,terW=PARTIAL_END_OF_CONTIG,terZ	4941382	88	56152.1	525405	204	0	0	252664	7	139121	13	43854	27	3346628800	0.00909091	SAL_EA6135AA	327	enterica	/gpfs/scratch/gavin.fenske/Monophasic/Contigs/SRR7130926.fa	i	1,2	0.00060662	90463	975	Typhimurium	enterica	1,4,[5],12		PASS	B	Typhimurium	Typhimurium	Typhimurium
103	SRR1177562	GCA_010389545.1	PRJNA219491	FDA/CFSAN	SAMN02403302	VA	2006-05-03	environmental/other	16534268	USA: VA	horse	Typhimurium	CFSAN	VA_WGS-00081	asr=HMM,golS,golT	4890942	63	77634	839174	209	0	0	324692	6	175453	10	88624	18	1509667420	0.0121212	SAL_DA9447AA	326	enterica	/gpfs/scratch/gavin.fenske/Monophasic/Contigs/SRR1177562.fa	i	1,2	2.38274e-05	SRR1177544	999	Typhimurium	enterica	1,4,[5],12		PASS	B	Typhimurium	Typhimurium	Typhimurium
104	SRR6819555		PRJNA242847	FDA	SAMN08663252	USDA-FSIS	2018	environmental/other	0	USA:MN	comminuted beef	Typhimurium	USDA-FSIS	FSIS11808156	golS,golT	4768199	77	61924.7	527925	211	0	0	150142	9	81974	18	48716	32	3456588313	0.0121212	SAL_DA6629AA	326	enterica	/gpfs/scratch/gavin.fenske/Monophasic/Contigs/SRR6819555.contigs.fa	i	1,2	0.000143503	SRR1185794	994	Typhimurium	enterica	1,4,[5],12		PASS	B	Typhimurium	Typhimurium	Typhimurium
105	SRR5948455	GCA_009471305.1	PRJNA230403	CDC	SAMN07490730	CDC	2017-07	clinical	14958208	USA	stool	Typhimurium	EDLB-CDC	PNUSAS019830	asr=HMM,golS,golT	4904866	66	74316.1	535777	210	0	0	225813	7	156023	12	74354	20	3148620437	0.00909091	SAL_FA8931AA	327	enterica	/gpfs/scratch/gavin.fenske/Monophasic/Contigs/SRR5948455.contigs.fa	i	1,2	0.000239895	SRR949398	990	Typhimurium	enterica	1,4,[5],12		PASS	B	Typhimurium	Typhimurium	Typhimurium
106	SRR6663578		PRJNA230403	CDC	SAMN08432460		2018-01	clinical	0	USA	urine	Typhimurium	EDLB-CDC	PNUSAS032566	golS,golT	4719358	66	71505.4	913725	201	0	0	315335	6	187441	9	87182	16		0.0151515	26658	325	enterica	/gpfs/scratch/gavin.fenske/Monophasic/Contigs/SRR6663578.contigs.fa	i	1,2	0.000434439	90469	982	Typhimurium	enterica	1,4,[5],12		PASS	B	Typhimurium	Typhimurium	Typhimurium
107	SRR5379257	GCA_009168885.1	PRJNA230403	CDC	SAMN06619970	CDC	2016-07	clinical	14623828	USA	stool	Typhimurium	EDLB-CDC	PNUSAS010113	asr=HMM,golS,golT	4901021	92	53272	454978	206	0	0	128808	11	92962	20	39703	35	49167135	0.0121212	SAL_EA5567AA	326	enterica	/gpfs/scratch/gavin.fenske/Monophasic/Contigs/SRR5379257.contigs.fa	i	1,2	0.000167546	72290	993	Typhimurium	enterica	1,4,[5],12		PASS	B	Typhimurium	Typhimurium	Typhimurium
108	SRR5251620	GCA_009121065.1	PRJNA292666	FDA	SAMN06328533	USDA-FSIS	2017	environmental/other	14567178	USA:NC	animal-swine-market swine	Typhimurium	USDA-FSIS	FSIS1710348	asr=HMM,golS,golT,qacEdelta1	4980233	77	64678.3	606460	209	0	0	223035	7	141375	13	87810	22	3501263971	0.0121212	SAL_FA2674AA	326	enterica	/gpfs/scratch/gavin.fenske/Monophasic/Contigs/SRR5251620.contigs.fa	i	1,2	0.000119496	SRR1164554	995	Typhimurium	enterica	1,4,[5],12		PASS	B	Typhimurium	Typhimurium	Typhimurium
109	SRR7661352	GCA_008455525.1	PRJNA292666	FDA	SAMN09784498	USDA-FSIS	2018	environmental/other	13805408	USA:AR	Animal-Turkey-Young Turkey	Typhimurium	USDA-FSIS	FSIS11812696	asr=HMM,golS,golT	4847722	112	43283.2	425395	284	0	0	139215	8	81519	18	30682	36	254098027	0.0151515	SRR1258614	325	enterica	/gpfs/scratch/gavin.fenske/Monophasic/Contigs/SRR7661352.fa	i	1,2	0.000361208	SRR1021745	985	Typhimurium	enterica	1,4,[5],12		PASS	B	Typhimurium	Typhimurium	Typhimurium
110	SRR6794979	GCA_010964675.1	PRJNA230403	CDC	SAMN08628083	CDC	2018-02	clinical	17137388	USA	stool	Typhimurium	EDLB-CDC	PNUSAS035335	asr=HMM,golS,golT,merA=HMM,merC,merD=HMM,merE=HMM,merP,merR,merT,qacEdelta1	4970342	107	46451.8	556008	209	0	0	163845	8	92134	16	31193	32	2926843963	0.0121212	SAL_EA1410AA	326	enterica	/gpfs/scratch/gavin.fenske/Monophasic/Contigs/SRR6794979.contigs.fa	i	1,2	0.000956583	SRR1021745	961	Typhimurium	enterica	1,4,[5],12		PASS	B	Typhimurium	Typhimurium	Typhimurium
111	SRR5436982	GCA_009199305.1	PRJNA230403	CDC	SAMN06689022	CDC	2017-02	clinical	14669508	USA	stool	Typhimurium	EDLB-CDC	PNUSAS010924	asr=HMM,golS,golT,merA=HMM,merP=HMM,merR	4942246	70	70603.5	656473	201	0	0	292277	6	185395	11	63127	20	3711468316	0.0121212	SAL_IA5369AA	326	enterica	/gpfs/scratch/gavin.fenske/Monophasic/Contigs/SRR5436982.fa	i	1,2	0.000191626	SRR1122626	992	Typhimurium	enterica	1,4,[5],12		PASS	B	Typhimurium	Typhimurium	Typhimurium
112	SRR5044063	GCA_009049245.1	PRJNA230403	CDC	SAMN06030675		2016-07	clinical	14493918	USA	wound	Typhimurium	EDLB-CDC	PNUSAS005173	asr=HMM,golS,golT	4848019	87	55724.4	577143	201	0	0	261854	6	152954	11	61832	21	3684940253	0.0121212	SAL_HA4540AA	326	enterica	/gpfs/scratch/gavin.fenske/Monophasic/Contigs/SRR5044063.contigs.fa	i	1,2	0.000361208	SRR1021745	985	Typhimurium	enterica	1,4,[5],12		PASS	B	Typhimurium	Typhimurium	Typhimurium
113	SRR7465557	GCA_008450295.1	PRJNA292666	FDA	SAMN09534609	USDA-FSIS	2018	environmental/other	13800288	USA:WV	animal-chicken-young chicken	Typhimurium	USDA-FSIS	FSIS11811091	asr=HMM,golS,golT,merA,merA=HMM,merA=PARTIAL_END_OF_CONTIG,merC=HMM,merD,merE,merP=HMM,merR,merT,qacEdelta1,silA,silB,silC,silE,silF,silP,silR,silS,terD,terW,terZ	4938218	82	60222.2	657827	200	0	0	282751	6	194889	10	55778	20	3346628800	0.00909091	SAL_EA6135AA	327	enterica	/gpfs/scratch/gavin.fenske/Monophasic/Contigs/SRR7465557.fa	i	1,2	0.000656154	90463	973	Typhimurium	enterica	1,4,[5],12		PASS	B	Typhimurium	Typhimurium	Typhimurium
114	SRR1501483	GCA_008091345.1	PRJNA186035	Center for Food Safety and Applied Nutrition	SAMN02849747	OSF	2007-01-09	environmental/other	13404698	USA:WA	Avian (necropsy)	Typhimurium	CFSAN	OSF018479	asr=HMM,golS,golT	4809570	76	63283.8	626501	207	0	0	271376	6	158028	10	61892	20	454773018	0.00909091	SAL_GA5202AA	327	enterica	/gpfs/scratch/gavin.fenske/Monophasic/Contigs/SRR1501483.contigs.fa	i	1,2	7.15897e-05	SRR1157979	997	Typhimurium	enterica	1,4,[5],12		PASS	B	Typhimurium	Typhimurium	Typhimurium
115	SRR3062673	GCA_008470205.1	PRJNA292666	FDA	SAMN04376244	USDA-FSIS	2015	environmental/other	13820118	USA:CA	animal-swine-market swine	Typhimurium	USDA-FSIS	FSIS1503716	asr=HMM,golS,golT,merA=HMM,merD,merE,merF,merP=PARTIAL,merR,merT,pcoA,pcoB,pcoC,pcoD,pcoE,pcoR,pcoS,qacEdelta1,silA,silB,silC,silE,silF,silP,silR,silS	5018642	94	53389.8	613813	205	0	0	202249	7	110102	13	63048	26	458604103	0.00909091	SAL_EA8387AA	327	enterica	/gpfs/scratch/gavin.fenske/Monophasic/Contigs/SRR3062673.contigs.fa	i	1,2	0.000656154	SRR1060534	973	Typhimurium	enterica	1,4,[5],12		PASS	B	Typhimurium	Typhimurium	Typhimurium
116	SRR4418373	GCA_008983565.1	PRJNA230403	CDC	SAMN05868011		2016-07	clinical	14420238	USA	stool	Typhimurium	EDLB-CDC	PNUSAS004443	asr=HMM,golS,golT	4896651	74	66171	487483	210	0	0	225740	7	110486	13	58100	25	1496092002	0.0121212	SRR1177549	326	enterica	/gpfs/scratch/gavin.fenske/Monophasic/Contigs/SRR4418373.contigs.fa	i	1,2	0.000215742	SRR949398	991	Typhimurium	enterica	1,4,[5],12		PASS	B	Typhimurium	Typhimurium	Typhimurium
117	SRR6051405	GCA_009503995.1	PRJNA230403	CDC	SAMN07646030		2017-07	clinical	15016818	USA	stool	Typhimurium	EDLB-CDC	PNUSAS019455	asr=HMM,golS,golT	4873300	73	66757.5	720196	208	0	0	259076	6	150091	12	63504	21	3842938820	0.0151515	SAL_DA8161AA	325	enterica	/gpfs/scratch/gavin.fenske/Monophasic/Contigs/SRR6051405.contigs.fa	i	1,2	0.000656154	SRR1238756	973	Typhimurium	enterica	1,4,[5],12		PASS	B	Typhimurium	Typhimurium	Typhimurium
118	SRR6870046		PRJNA230403	CDC	SAMN08743430	CDC	2017-11	clinical	0	USA	stool	Typhimurium	EDLB-CDC	PNUSAS034823	golS,golT	4838462	124	39019.8	393227	222	0	0	86275	15	61946	28	25991	50	2187054599	0.00909091	SRR1021745	327	enterica	/gpfs/scratch/gavin.fenske/Monophasic/Contigs/SRR6870046.contigs.fa	i	1,2	0.000385581	SRR1021745	984	Typhimurium	enterica	1,4,[5],12		PASS	B	Typhimurium	Typhimurium	Typhimurium
119	SRR1528508	GCA_006688885.1	PRJNA183847	Arizona State Public Health Laboratory	SAMN02894174	FDA	2005	environmental/other	11750958	USA:CT	chicken breast	Typhimurium	CFSAN	AZ-TG74292	arsA,arsB,arsC,arsD,asr=HMM,golS,golT	4932860	59	83607.8	622468	240	0	0	225811	7	155996	12	74354	20	1113793860	0.0121212	SAL_DA6785AA	326	enterica	/gpfs/scratch/gavin.fenske/Monophasic/Contigs/SRR1528508.fa	i	1,2	0.000239895	89096	990	Typhimurium	enterica	1,4,[5],12		PASS	B	Typhimurium	Typhimurium	Typhimurium
120	SRR1238763		PRJNA215333	FDA/CFSAN	SAMN02646928	MDH	2006-10-13	environmental/other	0	USA:MN	Chicken Kiev	Typhimurium	CFSAN	MDH-2014-00154	golS,golT	4776870	67	71296.6	615670	209	0	0	207703	7	150194	12	74325	21	1594212395	0.00909091	SRR1238763	327	enterica	/gpfs/scratch/gavin.fenske/Monophasic/Contigs/SRR1238763.contigs.fa	i	1,2	2.38274e-05	SRR1220766	999	Typhimurium	enterica	1,4,[5],12		PASS	B	Typhimurium	Typhimurium	Typhimurium
121	SRR7442603	GCA_008543155.1	PRJNA242847	FDA	SAMN09501304	USDA-FSIS	2018	environmental/other	13895268	USA:MN	Product-Raw-Ground, Comminuted or Otherwise Nonintact-Pork	Typhimurium	USDA-FSIS	FSIS31800632	asr=HMM,golS,golT,qacEdelta1	4938821	71	69560.9	525968	210	0	0	196459	8	140848	14	59884	25	2874450393	0.0121212	SAL_EA7998AA	326	enterica	/gpfs/scratch/gavin.fenske/Monophasic/Contigs/SRR7442603.fa	i	1,2	2.38274e-05	SRR1177215	999	Typhimurium	enterica	1,4,[5],12		PASS	B	Typhimurium	Typhimurium	Typhimurium
122	SRR6729944		PRJNA230403	CDC	SAMN08543455	CDC	2018-01	clinical	0	USA	blood	Typhimurium	EDLB-CDC	PNUSAS034292	golS,golT	4862928	105	46313.6	317134	213	0	0	97839	14	75610	25	33788	44	1431002854	0.0121212	SAL_DA6099AA	326	enterica	/gpfs/scratch/gavin.fenske/Monophasic/Contigs/SRR6729944.contigs.fa	i	1,2	7.15897e-05	SRR1158206	997	Typhimurium	enterica	1,4,[5],12		PASS	B	Typhimurium	Typhimurium	Typhimurium
123	SRR6353978	GCA_009527755.1	PRJNA230403	CDC	SAMN08134225	CDC	2017-11	clinical	15054208	USA	stool	Typhimurium	EDLB-CDC		asr=HMM,golS,golT	4791365	113	42401.5	305805	236	0	0	118855	14	62970	25	26151	49	1721789251	0.0121212	SAL_GA6665AA	326	enterica	/gpfs/scratch/gavin.fenske/Monophasic/Contigs/SRR6353978.fa	i	1,2	0.000458924	62620	981	Typhimurium	enterica	1,4,[5],12		PASS	B	Typhimurium	Typhimurium	Typhimurium
124	SRR1266046	GCA_010509115.1	PRJNA183850	New York State Dept. of Health - Wadsworth Center	SAMN02595853	MDH	2008-12-02	environmental/other	16654558	USA:MN	Pig Composite	Typhimurium	CFSAN	NY-swgs1139	asr=HMM,golS,golT,merD=HMM,merE=HMM,merR=PARTIAL,qacEdelta1	5049781	81	62343	608571	201	0	0	196725	7	130715	13	58943	25	2313326759	0.0121212	SAL_DA7573AA	326	enterica	/gpfs/scratch/gavin.fenske/Monophasic/Contigs/SRR1266046.contigs.fa	i	1,2	4.76906e-05	SRR1266046	998	Typhimurium	enterica	1,4,[5],12		PASS	B	Typhimurium	Typhimurium	Typhimurium
125	SRR1299419		PRJNA183850	New York State Dept. of Health - Wadsworth Center	SAMN02664876	Food Safety Laboratory, Cornell University	2008-03-14	environmental/other	0	USA:NY	drag swab	Typhimurium	CFSAN	NY-FSL-R8-0820	golS,golT	4743846	80	59298.1	537098	215	0	0	178755	8	95163	15	51053	28	3699361751	0.00909091	SRR1299419	327	enterica	/gpfs/scratch/gavin.fenske/Monophasic/Contigs/SRR1299419.contigs.fa	i	1,2	2.38274e-05	SRR1238752	999	Typhimurium	enterica	1,4,[5],12		PASS	B	Typhimurium	Typhimurium	Typhimurium
126	SRR2917927	GCA_007755395.1	PRJNA215333	FDA/CFSAN	SAMN02699884	Minnesota Department of Health	2005-02-11	environmental/other	12898038	USA:MN	Porcine Tissue	Typhimurium	CFSAN	MDH-2014-00718	asr=HMM,golS,golT,merA,merB,merD,merE,merP,merR,merT,qacL	5105873	83	61516.5	548398	219	0	0	207702	8	149834	14	61545	25	3866825953	0.00909091	SAL_DA3179AA	327	enterica	/gpfs/scratch/gavin.fenske/Monophasic/Contigs/SRR2917927.contigs.fa	i	1,2	0.000483446	SRR1299298	980	Typhimurium	enterica	1,4,[5],12		PASS	B	Typhimurium	Typhimurium	Typhimurium
127	SRR5336304	GCA_009161825.1	PRJNA230403	CDC	SAMN06481937	CDC	2017-01	clinical	14616778	USA	stool	Typhimurium	EDLB-CDC	PNUSAS008682	arsA,arsB,arsC,arsD,arsR,asr=HMM,golS,golT,merA=HMM,merC,merD=HMM,merE=HMM,merP,merR,merT,pcoA,pcoC,pcoD,pcoR,pcoS,silA,silB,silC,silE,silF,silP,silR,silS	4985404	60	83090.1	918967	215	0	0	555317	4	382988	6	90834	11	4285211217	0.00909091	SAL_FA0883AA	327	enterica	/gpfs/scratch/gavin.fenske/Monophasic/Contigs/SRR5336304.contigs.fa	i	-	9.55247e-05	43416	996	I 4,[5],12:i:-	enterica	4,[5],12		PASS	B	I 4,[5],12:i:-	I 4,[5],12:i:-	I 4,[5],12:i:-
128	SRR2533463	GCA_008657285.1	PRJNA215333	FDA/CFSAN	SAMN03946236	Minnesota Department of Health	2015-06	environmental/other	14028588	USA:MN	frozen raw stuffed chicken product	Typhimurium	FDA	15MN00354	asr=HMM,merA=HMM,merP=HMM,merR	4861220	78	62323.3	439142	201	0	0	153773	9	108409	16	48423	28	2110655331	0.0121212	SAL_IA1977AA	326	enterica	/gpfs/scratch/gavin.fenske/Monophasic/Contigs/SRR2533463.contigs.fa	i	1,2	0.000631368	90463	974	Typhimurium	enterica	1,4,[5],12		PASS	B	Typhimurium	Typhimurium	Typhimurium
129	SRR7907735	GCA_004281895.1	PRJNA292661	FDA	SAMN10133092	FDA	2017	environmental/other	8625418	USA:TN	Ground Beef	Typhimurium	FDA-CVM	CVM N17S1635	asr=HMM,golS,golT	4897143	72	68015.9	622400	202	0	0	271391	6	150065	11	61880	21	435475447	0.00909091	SAL_BA9251AA	327	enterica	/gpfs/scratch/gavin.fenske/Monophasic/Contigs/SRR7907735.contigs.fa	i	1,2	0	SRR945120	1000	Typhimurium	enterica	1,4,[5],12		PASS	B	Typhimurium	Typhimurium	Typhimurium
130	SRR5459706		PRJNA230403	CDC	SAMN06704946		2016-09	clinical	0	USA	stool	Typhimurium	EDLB-CDC	PNUSAS011431	golS,golT	4866024	59	82475	622879	222	0	0	271390	6	176924	10	74354	18	3423977386	0.0121212	SAL_IA4727AA	326	enterica	/gpfs/scratch/gavin.fenske/Monophasic/Contigs/SRR5459706.contigs.fa	i	1,2	0.000680979	SRR1021745	972	Typhimurium	enterica	1,4,[5],12		PASS	B	Typhimurium	Typhimurium	Typhimurium
131	SRR5808893		PRJNA230403	CDC	SAMN07277963	CDC	2017-05	clinical	0	USA	stool	Typhimurium	EDLB-CDC	PNUSAS016507	golS,golT	5031400	85	59192.9	472120	250	0	0	148937	11	93643	20	48624	34	161941127	0.00909091	SAL_CA9634AA	327	enterica	/gpfs/scratch/gavin.fenske/Monophasic/Contigs/SRR5808893.contigs.fa	i	1,2	0.000705841	SRR1266062	971	Typhimurium	enterica	1,4,[5],12		PASS	B	Typhimurium	Typhimurium	Typhimurium
132	SRR3323120	GCA_008834865.1	PRJNA242847	FDA	SAMN04600736	USDA-FSIS	2014	environmental/other	14248268	USA:WA	chicken carcass	Typhimurium	USDA-FSIS	FSIS1606208	asr=HMM,golS,golT	4865353	99	49145	446771	216	0	0	196486	8	90387	16	50985	29	2261015916	0.00909091	SAL_FA4046AA	327	enterica	/gpfs/scratch/gavin.fenske/Monophasic/Contigs/SRR3323120.contigs.fa	i	1,2	4.76906e-05	UK_1	998	Typhimurium	enterica	1,4,[5],12		PASS	B	Typhimurium	Typhimurium	Typhimurium
133	SRR1263440	GCA_010658405.1	PRJNA215333	FDA/CFSAN	SAMN02646896	MDH	2005-10-27	environmental/other	16804178	USA:MN	Porcine Lung	Typhimurium	CFSAN	MDH-2014-00122	asr=HMM,golS,golT,qacEdelta1	4897349	63	77735.7	682273	221	0	0	198651	8	172679	13	80595	21	3501263971	0.0121212	SAL_FA2674AA	326	enterica	/gpfs/scratch/gavin.fenske/Monophasic/Contigs/SRR1263440.contigs.fa	i	1,2	4.76906e-05	SRR1164576	998	Typhimurium	enterica	1,4,[5],12		PASS	B	Typhimurium	Typhimurium	Typhimurium
134	SRR5586287	GCA_009252585.1	PRJNA230403	CDC	SAMN07124433	CDC	2017-03	clinical	14722948	USA	stool	Typhimurium	EDLB-CDC	PNUSAS010744	asr=HMM,golS,golT	4929758	49	100607	1050170	230	0	0	324736	4	196465	8	90710	15	1427375315	0.0242424	SAL_FA3738AA	322	enterica	/gpfs/scratch/gavin.fenske/Monophasic/Contigs/SRR5586287.contigs.fa	i	1,2	2.38274e-05	798	999	Typhimurium	enterica	1,4,[5],12		PASS	B	Typhimurium	Typhimurium	Typhimurium
135	SRR5920107	GCA_009439955.1	PRJNA230403	CDC	SAMN07450758	CDC	2017-06	clinical	14915788	USA	stool	Typhimurium	EDLB-CDC	PNUSAS019182	asr=HMM,golS,golT	4815749	59	81622.9	727378	226	0	0	275464	6	162632	10	88625	18	3227294975	0.0121212	SAL_DA6629AA	326	enterica	/gpfs/scratch/gavin.fenske/Monophasic/Contigs/SRR5920107.contigs.fa	i	1,2	0.000385581	SRR1185794	984	Typhimurium	enterica	1,4,[5],12		PASS	B	Typhimurium	Typhimurium	Typhimurium
136	SRR5969809		PRJNA215333	FDA/CFSAN	SAMN06034059	Minnesota Department of Health	2016-04	environmental/other	0	USA:MN	Unknown Colon	Typhimurium	CFSAN	E2016008501	golS,golT,merC,merP,merR,merT,qacEdelta1	4981112	84	59298.9	682263	229	0	0	214179	7	172402	12	62970	22	3501263971	0.0121212	SAL_FA2674AA	326	enterica	/gpfs/scratch/gavin.fenske/Monophasic/Contigs/SRR5969809.contigs.fa	i	1,2	0.000191626	SRR1164597	992	Typhimurium	enterica	1,4,[5],12		PASS	B	Typhimurium	Typhimurium	Typhimurium
137	SRR5224176	GCA_009078635.1	PRJNA242847	FDA	SAMN06289246	USDA-FSIS	2016	environmental/other	14523408	USA:GA	raw intact chicken	Typhimurium	USDA-FSIS	FSIS1709874	asr=HMM,golS,golT,merA=HMM,merP=HMM,merR	4961059	83	59771.8	534036	201	0	0	252666	7	164076	11	47431	22	1960569744	0.00909091	SAL_IA4679AA	327	enterica	/gpfs/scratch/gavin.fenske/Monophasic/Contigs/SRR5224176.contigs.fa	i	1,2	9.55247e-05	SRR1122588	996	Typhimurium	enterica	1,4,[5],12		PASS	B	Typhimurium	Typhimurium	Typhimurium
138	SRR6311153	GCA_009535635.1	PRJNA316457	Vet-LIRN-CVM-FDA	SAMN07709888	MN Veterinary Diagnostic Lab	2017-06-08	environmental/other	15063668	USA:MN	Porcine liver-Sus scrofa domesticus	Typhimurium	CFSAN	SAL-17-VL-SD-MN-0024	asr=HMM,golS,golT	4917688	88	55882.8	587563	214	0	0	214224	7	91779	14	48097	27	523857262	0.00909091	SAL_HA7330AA	327	enterica	/gpfs/scratch/gavin.fenske/Monophasic/Contigs/SRR6311153.fa	i	1,2	0.000143503	25180	994	Typhimurium	enterica	1,4,[5],12		PASS	B	Typhimurium	Typhimurium	Typhimurium
139	SRR5742173	GCA_009327915.1	PRJNA230403	CDC	SAMN07255690	CDC	2017-01	clinical	14801248	USA	stool	Typhimurium	EDLB-CDC	PNUSAS016035	asr=HMM,golS,golT,merA,merB,merD,merE,merP,merR,merT	5008126	71	70537	969464	214	0	0	433642	4	223312	8	75548	16	3848372345	0.0212121	SAL_HA8938AA	323	enterica	/gpfs/scratch/gavin.fenske/Monophasic/Contigs/SRR5742173.fa	i	1,2	0.000361208	36470	985	Typhimurium	enterica	1,4,[5],12		PASS	B	Typhimurium	Typhimurium	Typhimurium
140	SRR5896184	GCA_009433755.1	PRJNA230403	CDC	SAMN07449827	CDC	2015-07	clinical	14909628	USA	blood	Typhimurium	EDLB-CDC	2015AM-1488	asr=HMM,golS,golT	4973043	58	85742.1	784168	220	0	0	441778	4	196481	8	81440	15	2601898967	0.0181818	SAL_DA2429AA	324	enterica	/gpfs/scratch/gavin.fenske/Monophasic/Contigs/SRR5896184.contigs.fa	i	1,2	0.00060662	SRR1177571	975	Typhimurium	enterica	1,4,[5],12		PASS	B	Typhimurium	Typhimurium	Typhimurium
141	SRR5642043	GCA_008432985.1	PRJNA230403	CDC	SAMN07147004		2017-03	clinical	13783008	USA	stool	Typhimurium	EDLB-CDC	PNUSAS010845	arsR,asr=HMM,golS,golT	4737617	44	107673	978745	205	0	0	517227	4	411981	6	162053	9	2857329510	0.0272727	14880	321	enterica	/gpfs/scratch/gavin.fenske/Monophasic/Contigs/SRR5642043.contigs.fa	i	1,2	0.000167546	14880	993	Typhimurium	enterica	1,4,[5],12		PASS	B	Typhimurium	Typhimurium	Typhimurium
142	SRR1514735		PRJNA186035	Center for Food Safety and Applied Nutrition	SAMN02849920	OSF	2007-01-09	environmental/other	0	USA:AK	Avian (tissue)	Typhimurium	CFSAN	OSF018652	golS,golT	4801541	152	31589.1	376726	235	0	0	73801	21	44357	38	23641	67	2236909150	0.00909091	SAL_DA5662AA	327	enterica	/gpfs/scratch/gavin.fenske/Monophasic/Contigs/SRR1514735.fa	i	1,2	0.000119496	SRR1157979	995	Typhimurium	enterica	1,4,[5],12		PASS	B	Typhimurium	Typhimurium	Typhimurium
143	SRR1198925		PRJNA215333	FDA/CFSAN	SAMN02646955	MDH	2007-05-16	environmental/other	0	USA:MN	Porcine Tissue	Typhimurium	FSIS SRCAMB	MDH-2014-00181	golS,golT,qacEdelta1	4981960	88	56613.2	682273	210	0	0	196363	8	129399	14	59917	26	942229610	0.00909091	SAL_DA8791AA	327	enterica	/gpfs/scratch/gavin.fenske/Monophasic/Contigs/SRR1198925.contigs.fa	i	1,2	2.38274e-05	SRR1177215	999	Typhimurium	enterica	1,4,[5],12		PASS	B	Typhimurium	Typhimurium	Typhimurium
144	SRR5643173	GCA_009317135.1	PRJNA242847	FDA	SAMN07190200	USDA-FSIS	2017	environmental/other	14790448	USA:GA	raw intact chicken	Typhimurium	USDA-FSIS	FSIS1701551	asr=HMM,golS,golT,merA=HMM,merP=HMM,merR	4963625	88	56404.8	437399	204	0	0	238577	8	173172	13	48821	24	142880502	0.00909091	SAL_HA8671AA	327	enterica	/gpfs/scratch/gavin.fenske/Monophasic/Contigs/SRR5643173.contigs.fa	i	1,2	0.000119496	SRR1122588	995	Typhimurium	enterica	1,4,[5],12		PASS	B	Typhimurium	Typhimurium	Typhimurium
145	SRR1177197		PRJNA183850	New York State Dept. of Health - Wadsworth Center	SAMN02595815	MDH	2007-12-14	environmental/other	0	USA:MN	Pig Lung	Typhimurium	CFSAN	NY-swgs1101	golS,golT,qacEdelta1	5005652	98	51078.1	682261	210	0	0	196363	8	91182	16	52178	30	653900765	0.00909091	SAL_BA6136AA	327	enterica	/gpfs/scratch/gavin.fenske/Monophasic/Contigs/SRR1177197.contigs.fa	i	1,2	2.38274e-05	SRR1177197	999	Typhimurium	enterica	1,4,[5],12		PASS	B	Typhimurium	Typhimurium	Typhimurium
146	SRR5682866	GCA_009320335.1	PRJNA230403	CDC	SAMN07206811	CDC	2017-05	clinical	14793648	USA	stool	Typhimurium	EDLB-CDC	PNUSAS013785	asr=HMM,golS,golT	4907698	62	79156.4	548705	233	0	0	302871	6	149894	12	74325	22	2471126854	0.0121212	SRR1122741	326	enterica	/gpfs/scratch/gavin.fenske/Monophasic/Contigs/SRR5682866.contigs.fa	i	1,2	7.15897e-05	41966	997	Typhimurium	enterica	1,4,[5],12		PASS	B	Typhimurium	Typhimurium	Typhimurium
147	SRR4190320	GCA_008948065.1	PRJNA230403	CDC	SAMN05712949		2016-07	clinical	14383218	USA	stool	Typhimurium	EDLB-CDC		asr=HMM,golS,golT	4842948	65	74506.9	623328	222	0	0	225811	7	139247	12	61880	22	4177265422	0.0151515	SRR1266033	325	enterica	/gpfs/scratch/gavin.fenske/Monophasic/Contigs/SRR4190320.contigs.fa	i	1,2	7.15897e-05	SRR1177569	997	Typhimurium	enterica	1,4,[5],12		PASS	B	Typhimurium	Typhimurium	Typhimurium
148	SRR6269932	GCA_009532375.1	PRJNA242847	FDA	SAMN08000934	USDA-FSIS	2017	environmental/other	15059808	USA:NC	raw intact chicken	Typhimurium	USDA-FSIS	FSIS11704789	asr=HMM,golS,golT,merA=HMM,merP=HMM,merR	4940679	81	60996	393642	223	0	0	229215	9	196396	13	48246	24	1384994866	0.00909091	SAL_HA7693AA	327	enterica	/gpfs/scratch/gavin.fenske/Monophasic/Contigs/SRR6269932.contigs.fa	i	1,2	0.000264084	SRR1122582	989	Typhimurium	enterica	1,4,[5],12		PASS	B	Typhimurium	Typhimurium	Typhimurium
149	SRR4032952	GCA_009313735.1	PRJNA230403	CDC	SAMN05513886	CDC	2016-05	clinical	14787048	USA	stool	Typhimurium	EDLB-CDC	PNUSAS003239	asr=HMM,golS,golT	4929302	69	71439.2	622434	234	0	0	225811	7	139247	13	62996	23	2940419778	0.0121212	SAL_DA7586AA	326	enterica	/gpfs/scratch/gavin.fenske/Monophasic/Contigs/SRR4032952.contigs.fa	i	1,2	0.000336872	SRR1203044	986	Typhimurium	enterica	1,4,[5],12		PASS	B	Typhimurium	Typhimurium	Typhimurium
150	SRR6051419	GCA_009504375.1	PRJNA230403	CDC	SAMN07625339		2017-05	clinical	15017218	USA	stool	Typhimurium	EDLB-CDC	PNUSAS018411	asr=HMM,golS,golT,qacL	4846435	70	69234.8	596038	204	0	0	214503	7	144461	13	73425	22	778676846	0.00909091	SAL_CA6686AA	327	enterica	/gpfs/scratch/gavin.fenske/Monophasic/Contigs/SRR6051419.fa	i	1,2	0.000434439	39458	982	Typhimurium	enterica	1,4,[5],12		PASS	B	Typhimurium	Typhimurium	Typhimurium
151	SRR6380514	GCA_009589805.1	PRJNA292666	FDA	SAMN08182261	USDA-FSIS	2017	environmental/other	15125118	USA:SC	animal-chicken-young chicken	Typhimurium	USDA-FSIS	FSIS11706142	asr=HMM,golS,golT,merA=HMM,merP=HMM,merR	4992026	71	70310.2	708197	204	0	0	208051	7	139351	13	48821	24	3507983637	0.0121212	SAL_EA8461AA	326	enterica	/gpfs/scratch/gavin.fenske/Monophasic/Contigs/SRR6380514.contigs.fa	i	1,2	0.000981871	SRR949440	960	Typhimurium	enterica	1,4,[5],12		PASS	B	Typhimurium	Typhimurium	Typhimurium
152	SRR5742380		PRJNA230403	CDC	SAMN07255714	CDC	2017-05	clinical	0	USA	urine	Typhimurium	EDLB-CDC	PNUSAS016389	golS,golT	4811495	129	37298.4	379759	203	0	0	100958	14	58884	26	26380	51	3978179972	0.0151515	SAL_DA1785AA	325	enterica	/gpfs/scratch/gavin.fenske/Monophasic/Contigs/SRR5742380.contigs.fa	i	1,2	0.000532603	75969	978	Typhimurium	enterica	1,4,[5],12		PASS	B	Typhimurium	Typhimurium	Typhimurium
153	SRR4450058	GCA_008987705.1	PRJNA230403	CDC	SAMN05925209	CDC	2016-09	clinical	14424378	USA	stool	Typhimurium	EDLB-CDC	PNUSAS004603	asr=HMM,golS,golT	4872871	62	78594.7	782921	220	0	0	270464	6	159895	11	74071	20	551768938	0.0181818	SAL_DA8048AA	324	enterica	/gpfs/scratch/gavin.fenske/Monophasic/Contigs/SRR4450058.fa	i	1,2	0.00075568	SRR1177273	969	Typhimurium	enterica	1,4,[5],12		PASS	B	Typhimurium	Typhimurium	Typhimurium
154	SRR5460900	GCA_009206185.1	PRJNA230403	CDC	SAMN06733362	CDC	2016-07	clinical	14676378	USA	stool	Typhimurium	EDLB-CDC	PNUSAS011582	asr=HMM,golS,golT	4844056	92	52652.8	472902	222	0	0	199654	8	90935	15	40483	29	1061355346	0.0121212	SRR1258614	326	enterica	/gpfs/scratch/gavin.fenske/Monophasic/Contigs/SRR5460900.contigs.fa	i	1,2	0.000191626	SRR1177569	992	Typhimurium	enterica	1,4,[5],12		PASS	B	Typhimurium	Typhimurium	Typhimurium
155	SRR6726535		PRJNA230403	CDC	SAMN08361682	CDC	2017-12	clinical	0	USA	stool	Typhimurium	EDLB-CDC	PNUSAS031968	golS,golT,qacEdelta1	4972877	76	65432.6	615949	221	0	0	196920	7	129381	13	61545	24	513483619	0.0151515	SAL_BA6287AA	325	enterica	/gpfs/scratch/gavin.fenske/Monophasic/Contigs/SRR6726535.contigs.fa	i	1,2	2.38274e-05	65011	999	Typhimurium	enterica	1,4,[5],12		PASS	B	Typhimurium	Typhimurium	Typhimurium
156	SRR5297375	GCA_009131685.1	PRJNA292666	FDA	SAMN06459276	USDA-FSIS	2017	environmental/other	14580098	USA:IL	animal-swine-market swine	Typhimurium	USDA-FSIS	FSIS1710546	asr=HMM,golS,golT	4773249	78	61195.5	636281	200	0	0	191618	8	149815	13	58410	24	3599150924	0.00909091	SAL_DA1785AA	327	enterica	/gpfs/scratch/gavin.fenske/Monophasic/Contigs/SRR5297375.fa	i	1,2	0.000385581	75969	984	Typhimurium	enterica	1,4,[5],12		PASS	B	Typhimurium	Typhimurium	Typhimurium
157	SRR3490031	GCA_010796135.1	PRJNA215333	FDA/CFSAN	SAMN02699925	Minnesota Department of Health	2012-05-01	environmental/other	16943408	USA:MN	Porcine Feces	Typhimurium	CFSAN	MDH-2014-00759	asr=HMM,golS,golT,qacEdelta1	4945016	68	72720.8	711650	210	0	0	214145	7	172402	12	78221	21	57893782	0.00909091	SRR1158115	327	enterica	/gpfs/scratch/gavin.fenske/Monophasic/Contigs/SRR3490031.contigs.fa	i	1,2	0.000312573	SRR1266084	987	Typhimurium	enterica	1,4,[5],12		PASS	B	Typhimurium	Typhimurium	Typhimurium
158	SRR5693835	GCA_009324455.1	PRJNA242847	FDA	SAMN07249970	USDA-FSIS	2017	environmental/other	14797768	USA:VA	raw intact chicken	Typhimurium	USDA-FSIS	FSIS1702003	asr=HMM,golS,golT,merA=HMM,merP=HMM,merR	4950660	71	69727.6	515253	204	0	0	282765	7	196695	11	61513	21	3203148390	0.00909091	SAL_FA9123AA	327	enterica	/gpfs/scratch/gavin.fenske/Monophasic/Contigs/SRR5693835.contigs.fa	i	1,2	0.000361208	SRR1185812	985	Typhimurium	enterica	1,4,[5],12		PASS	B	Typhimurium	Typhimurium	Typhimurium
159	SRR6513131		PRJNA242847	FDA	SAMN08397443	USDA-FSIS	2018	environmental/other	0	USA:CA	comminuted chicken	Typhimurium	USDA-FSIS	FSIS21820991	golS,golT	4872148	90	54135	521202	201	0	0	163821	8	85826	17	48079	31	1888283346	0.0121212	SAL_EA9726AA	326	enterica	/gpfs/scratch/gavin.fenske/Monophasic/Contigs/SRR6513131.contigs.fa	i	1,2	4.76906e-05	UK_1	998	Typhimurium	enterica	1,4,[5],12		PASS	B	Typhimurium	Typhimurium	Typhimurium
160	SRR5588550	GCA_009252645.1	PRJNA230403	CDC	SAMN07141955		2017-04	clinical	14723008	USA	stool	Typhimurium	EDLB-CDC	PNUSAS013283	asr=HMM,golS,golT,merA,merB,merD,merE,merP,merR,merT	4959657	57	87011.5	1109461	214	0	0	471522	4	304741	6	81626	14	3116846205	0.00909091	SAL_IA6607AA	327	enterica	/gpfs/scratch/gavin.fenske/Monophasic/Contigs/SRR5588550.contigs.fa	i	1,2	0.000361208	36470	985	Typhimurium	enterica	1,4,[5],12		PASS	B	Typhimurium	Typhimurium	Typhimurium
161	SRR5799682	GCA_009336795.1	PRJNA230403	CDC	SAMN07286099		2017-05	clinical	14810108	USA	stool	Typhimurium	EDLB-CDC		asr=HMM,golS,golT	4863329	75	64844.4	600151	225	0	0	272459	6	137828	11	51033	22	3669906794	0.0151515	SAL_DA6099AA	325	enterica	/gpfs/scratch/gavin.fenske/Monophasic/Contigs/SRR5799682.contigs.fa	i	1,2	4.76906e-05	SRR1158206	998	Typhimurium	enterica	1,4,[5],12		PASS	B	Typhimurium	Typhimurium	Typhimurium
162	SRR5196078	GCA_008429845.1	PRJNA292666	FDA	SAMN06251009	USDA-FSIS	2016	environmental/other	13779858	USA:SC	animal-chicken-young chicken	Typhimurium	USDA-FSIS	FSIS1609726	asr=HMM,golS,golT,merA=HMM,merP=HMM,merR	5045292	72	70073.5	445577	208	0	0	208051	8	131309	14	47431	26	2110655331	0.0121212	SAL_IA1977AA	326	enterica	/gpfs/scratch/gavin.fenske/Monophasic/Contigs/SRR5196078.contigs.fa	i	1,2	0.000956583	SRR949440	961	Typhimurium	enterica	1,4,[5],12		PASS	B	Typhimurium	Typhimurium	Typhimurium
163	SRR6843232	GCA_010919715.1	PRJNA242847	FDA	SAMN08719234	USDA-FSIS	2018	environmental/other	17069298	USA:NC	chicken carcass	Typhimurium	USDA-FSIS	FSIS31800229	asr=HMM,golS,golT,merA=HMM,merP=HMM,merR	4939934	73	67670.3	515595	200	0	0	223709	8	149866	14	57633	25	1289481315	0.0121212	SAL_EA3781AA	326	enterica	/gpfs/scratch/gavin.fenske/Monophasic/Contigs/SRR6843232.contigs.fa	i	1,2	2.38274e-05	SRR1157726	999	Typhimurium	enterica	1,4,[5],12		PASS	B	Typhimurium	Typhimurium	Typhimurium
164	SRR1177246		PRJNA215333	FDA/CFSAN	SAMN02378033	MDH - Minnesota Department of Health	2007-12-11	environmental/other	0	USA:MN	porcine tissue	Typhimurium	CFSAN	MDH-2013-00028	golS,golT,merA=PARTIAL_END_OF_CONTIG,merB,merC=PARTIAL_END_OF_CONTIG,merD=PARTIAL_END_OF_CONTIG,merE,merP,merR,merR=PARTIAL_END_OF_CONTIG,merT,qacEdelta1,qacL=PARTIAL_END_OF_CONTIG,silA,silB,silC,silE,silF,silP,silR,silS	5080826	88	57736.7	711650	207	0	0	196920	8	149992	13	62078	24	2019712574	0.0121212	SRR1177246	326	enterica	/gpfs/scratch/gavin.fenske/Monophasic/Contigs/SRR1177246.contigs.fa	i	1,2	2.38274e-05	SRR1166648	999	Typhimurium	enterica	1,4,[5],12		PASS	B	Typhimurium	Typhimurium	Typhimurium
165	SRR5576044	GCA_009240905.1	PRJNA242847	FDA	SAMN07141748	USDA-FSIS	2017	environmental/other	14711228	USA:GA	chicken carcass	Typhimurium	USDA-FSIS	FSIS1701141	asr=HMM,golS,golT,merA=HMM,merP=HMM,merR	4847063	65	74570.2	707854	204	0	0	252666	6	160392	11	81144	20	142880502	0.00909091	SAL_HA8671AA	327	enterica	/gpfs/scratch/gavin.fenske/Monophasic/Contigs/SRR5576044.contigs.fa	i	1,2	2.38274e-05	SRR1132901	999	Typhimurium	enterica	1,4,[5],12		PASS	B	Typhimurium	Typhimurium	Typhimurium
166	SRR1177617		PRJNA215333	FDA/CFSAN	SAMN02378031	MDH - Minnesota Department of Health	2007-11-16	environmental/other	0	USA:MN	porcine	Typhimurium	CFSAN	MDH-2013-00026	golS,golT,qacE=PARTIAL_END_OF_CONTIG,qacL,silA,silB,silC,silE,silF,silP,silR,silS	4952976	72	68791.3	646436	234	0	0	326732	5	149879	10	61880	20	2573435461	0.00909091	SAL_DA9414AA	327	enterica	/gpfs/scratch/gavin.fenske/Monophasic/Contigs/SRR1177617.contigs.fa	i	1,2	0	SRR1177617	1000	Typhimurium	enterica	1,4,[5],12		PASS	B	Typhimurium	Typhimurium	Typhimurium
167	SRR5909469	GCA_009222585.1	PRJNA230403	CDC	SAMN07450906	CDC	2017-06	clinical	14692908	USA	stool	Typhimurium	EDLB-CDC	PNUSAS018605	asr=HMM,golS,golT	4773436	65	73437.5	634583	226	0	0	178318	8	120450	14	63062	25	1267566144	0.0151515	SRR1158159	325	enterica	/gpfs/scratch/gavin.fenske/Monophasic/Contigs/SRR5909469.contigs.fa	i	1,2	7.15897e-05	SRR1185794	997	Typhimurium	enterica	1,4,[5],12		PASS	B	Typhimurium	Typhimurium	Typhimurium
168	SRR3407250	GCA_008855285.1	PRJNA275961	US Food and Drug Administration	SAMN03577621	Ohio State Univ.	2008-06-09	environmental/other	14275448	USA:NC	feces	Typhimurium	CFSAN	CFSAN032088	asr=HMM,golS,golT,qacEdelta1	5019462	100	50194.6	603068	234	0	0	204653	7	110824	14	51074	27	3501263971	0.0121212	SAL_FA2674AA	326	enterica	/gpfs/scratch/gavin.fenske/Monophasic/Contigs/SRR3407250.contigs.fa	i	1,2	0.000119496	SRR1060715	995	Typhimurium	enterica	1,4,[5],12		PASS	B	Typhimurium	Typhimurium	Typhimurium
169	SRR5278824	GCA_009130785.1	PRJNA280335	US Food and Drug Administration	SAMN06333494	Okalahoma State University	1993-05-14	environmental/other	14578998	USA:OK	Rattite Feces	Typhimurium	CFSAN	ADRDL-922	asr=HMM,golS,golT	4821025	134	35977.8	192757	226	0	0	82724	21	50060	36	25537	60	870957146	0.00909091	SAL_IA7141AA	327	enterica	/gpfs/scratch/gavin.fenske/Monophasic/Contigs/SRR5278824.contigs.fa	i	1,2	0.000312573	SRR1282380	987	Typhimurium	enterica	1,4,[5],12		PASS	B	Typhimurium	Typhimurium	Typhimurium
170	SRR5684066	GCA_009323295.1	PRJNA242847	FDA	SAMN07237707	USDA-FSIS	2017	environmental/other	14796608	USA:GA	chicken carcass	Typhimurium	USDA-FSIS	FSIS1701623	asr=HMM,golS,golT,merA=HMM,merP=HMM,merR	4851175	71	68326.4	470311	236	0	0	174795	9	121071	16	50018	27	142880502	0.00909091	SAL_HA8671AA	327	enterica	/gpfs/scratch/gavin.fenske/Monophasic/Contigs/SRR5684066.contigs.fa	i	1,2	4.76906e-05	SRR1132901	998	Typhimurium	enterica	1,4,[5],12		PASS	B	Typhimurium	Typhimurium	Typhimurium
171	SRR6880168	GCA_010952275.1	PRJNA230403	CDC	SAMN08773725	CDC	2018-01	clinical	17106768	USA	blood	Typhimurium	EDLB-CDC	PNUSAS033207	asr=HMM,golS,golT,qacEdelta1	4941242	62	79697.4	682279	236	0	0	213965	7	172402	12	78078	21	1750080790	0.0181818	SAL_EA3997AA	324	enterica	/gpfs/scratch/gavin.fenske/Monophasic/Contigs/SRR6880168.contigs.fa	i	1,2	4.76906e-05	SRR1177240	998	Typhimurium	enterica	1,4,[5],12		PASS	B	Typhimurium	Typhimurium	Typhimurium
172	SRR5516298	GCA_009218745.1	PRJNA242847	FDA	SAMN06915428	USDA-FSIS	2017	environmental/other	14689048	USA:GA	raw intact chicken	Typhimurium	USDA-FSIS	FSIS1700795	asr=HMM,golS,golT,merA=HMM,merP=HMM,merR,qacEdelta1	5022538	90	55806	455577	200	0	0	208531	9	108377	15	45801	28	2110655331	0.0121212	SAL_IA1977AA	326	enterica	/gpfs/scratch/gavin.fenske/Monophasic/Contigs/SRR5516298.fa	i	1,2	0.000680979	SRR1047603	972	Typhimurium	enterica	1,4,[5],12		PASS	B	Typhimurium	Typhimurium	Typhimurium
173	SRR5066083	GCA_009059165.1	PRJNA215333	FDA/CFSAN	SAMN06034021	Minnesota Department of Health	2015-02	environmental/other	14503698	USA:MN	Porcine Intestine	Typhimurium	CFSAN	E2015010723	arsC,asr=HMM,golS,golT,merA=HMM,merC,merD=HMM,merE=HMM,merP,merR,merT,qacEdelta1,terD,terW,terZ	5260255	88	59775.6	682143	221	0	0	204649	8	141743	14	61640	25	653900765	0.00909091	SAL_BA6136AA	327	enterica	/gpfs/scratch/gavin.fenske/Monophasic/Contigs/SRR5066083.contigs.fa	i	1,2	0.00160079	SRR1177215	936	Typhimurium	enterica	1,4,[5],12		PASS	B	Typhimurium	Typhimurium	Typhimurium
174	SRR5761355	GCA_009333095.1	PRJNA230403	CDC	SAMN07271018		2017-04	clinical	14806418	USA	stool	Typhimurium	EDLB-CDC		asr=HMM,golS,golT	4730168	107	44207.2	243485	220	0	0	87263	17	65491	29	36470	48	458563231	0.0121212	SAL_FA3481AA	326	enterica	/gpfs/scratch/gavin.fenske/Monophasic/Contigs/SRR5761355.contigs.fa	i	1,2	7.15897e-05	SRR1177577	997	Typhimurium	enterica	1,4,[5],12		PASS	B	Typhimurium	Typhimurium	Typhimurium
175	SRR1158098	GCA_010941355.1	PRJNA215333	FDA/CFSAN	SAMN02378093	MDH - Minnesota Department of Health	2009-07-02	environmental/other	17093448	USA:MN	equine feces	Typhimurium	CFSAN	MDH-2013-00088	asr=HMM,golS,golT,merA=HMM,merC,merD=HMM,merE=HMM,merP,merR,merT,qacEdelta1	4977245	72	69128.4	720202	226	0	0	220139	6	150194	12	63128	22	3615948399	0.0121212	SAL_DA6629AA	326	enterica	/gpfs/scratch/gavin.fenske/Monophasic/Contigs/SRR1158098.contigs.fa	i	1,2	4.76906e-05	SRR1158098	998	Typhimurium	enterica	1,4,[5],12		PASS	B	Typhimurium	Typhimurium	Typhimurium
176	SRR6902753		PRJNA230403	CDC	SAMN08799623	CDC	2018-02	clinical	0	USA	stool	Typhimurium	EDLB-CDC	PNUSAS037152	golS,golT	4768663	119	40072.8	311843	201	0	0	88067	17	57646	30	29247	52	3261020991	0.0151515	SAL_HA3966AA	325	enterica	/gpfs/scratch/gavin.fenske/Monophasic/Contigs/SRR6902753.contigs.fa	i	1,2	4.76906e-05	84465	998	Typhimurium	enterica	1,4,[5],12		PASS	B	Typhimurium	Typhimurium	Typhimurium
177	SRR5066082	GCA_009030825.1	PRJNA215333	FDA/CFSAN	SAMN06034019	Minnesota Department of Health	2015-04	environmental/other	14475498	USA:MN	Porcine Stool	Typhimurium	CFSAN	E2015010725	asr=HMM,golS,golT,merA=HMM,merC,merD=HMM,merE=HMM,merP,merR,merT,qacEdelta1	4967700	74	67131.1	682273	210	0	0	223068	7	145383	13	61545	24	1251276610	0.0121212	SAL_HA8417AA	326	enterica	/gpfs/scratch/gavin.fenske/Monophasic/Contigs/SRR5066082.contigs.fa	i	1,2	7.15897e-05	SRR1164597	997	Typhimurium	enterica	1,4,[5],12		PASS	B	Typhimurium	Typhimurium	Typhimurium
178	SRR6691649		PRJNA242847	FDA	SAMN08499083	USDA-FSIS	2018	environmental/other	0	USA:GA	chicken carcass	Typhimurium	USDA-FSIS	FSIS31800123	golS,golT,merR	4940754	85	58126.5	515252	204	0	0	200043	7	128687	12	48391	24	238456564	0.0151515	SAL_FA8855AA	325	enterica	/gpfs/scratch/gavin.fenske/Monophasic/Contigs/SRR6691649.fa	i	1,2	0.000119496	SRR1195695	995	Typhimurium	enterica	1,4,[5],12		PASS	B	Typhimurium	Typhimurium	Typhimurium
179	SRR5235539	GCA_009079075.1	PRJNA292666	FDA	SAMN06307851	USDA-FSIS	2017	environmental/other	14523838	USA:NC	animal-chicken-young chicken	Typhimurium	USDA-FSIS	FSIS1710228	asr=HMM,golS,golT,merA=HMM,merP=HMM,merR	4947039	81	61074.6	547409	200	0	0	192331	9	110360	15	45514	28	3328841145	0.0121212	SAL_IA5348AA	326	enterica	/gpfs/scratch/gavin.fenske/Monophasic/Contigs/SRR5235539.contigs.fa	i	1,2	0.000143503	SRR1157726	994	Typhimurium	enterica	1,4,[5],12		PASS	B	Typhimurium	Typhimurium	Typhimurium
180	SRR6879607	GCA_010888115.1	PRJNA230403	CDC	SAMN08773218	CDC	2018-01	clinical	17037248	USA	stool	Typhimurium	EDLB-CDC	PNUSAS035067	asr=HMM,golS,golT	4928698	74	66604	571432	222	0	0	271390	6	130700	12	53996	25	3815000302	0.0121212	SAL_EA5567AA	326	enterica	/gpfs/scratch/gavin.fenske/Monophasic/Contigs/SRR6879607.contigs.fa	i	1,2	0.000312573	SRR1177549	987	Typhimurium	enterica	1,4,[5],12		PASS	B	Typhimurium	Typhimurium	Typhimurium
181	SRR3295818	GCA_008516625.1	PRJNA292666	FDA	SAMN04577365	FDA	2014	environmental/other	13868698	USA:WV	Young Chicken	Typhimurium	FDA	CVM N57534F	asr=HMM,golS,golT,merA,merA=HMM,merC=HMM,merD,merE,merP=HMM,merR,merT,qacE,qacEdelta1,silA,silB,silC,silE,silF,silP,silR,silS,terD,terW,terZ	4940245	76	65003.2	706453	220	0	0	266135	6	195121	10	48423	21	3117711423	0.00909091	SAL_HA9610AA	327	enterica	/gpfs/scratch/gavin.fenske/Monophasic/Contigs/SRR3295818.contigs.fa	i	1,2	0.000631368	90463	974	Typhimurium	enterica	1,4,[5],12		PASS	B	Typhimurium	Typhimurium	Typhimurium
182	SRR6514397	GCA_010942755.1	PRJNA230403	CDC	SAMN08390874	CDC	2017-11	clinical	17095178	USA	stool	Typhimurium	EDLB-CDC	PNUSAS028967	asr=HMM,golS,golT	4741879	64	74091.9	1166725	201	0	0	358723	4	252237	7	90810	14	4230432775	0.0212121	SAL_EA8418AA	323	enterica	/gpfs/scratch/gavin.fenske/Monophasic/Contigs/SRR6514397.fa	i	1,2	0.000956583	14862	961	Typhimurium	enterica	1,4,[5],12		PASS	B	Typhimurium	Typhimurium	Typhimurium
183	SRR1379626	GCA_010390855.1	PRJNA186035	Center for Food Safety and Applied Nutrition	SAMN02782431	OSF	2007-01-09	environmental/other	16535558	USA:WA	bovine feces	Typhimurium	CFSAN	OSF013349	asr=HMM,golS,golT,merA=HMM,merC,merD=HMM,merE=HMM,merP,merR,merT,qacEdelta1	5039917	104	48460.7	464434	234	0	0	204653	8	149993	14	57713	26	653900765	0.00909091	SAL_BA6136AA	327	enterica	/gpfs/scratch/gavin.fenske/Monophasic/Contigs/SRR1379626.contigs.fa	i	1,2	0.000434439	65011	982	Typhimurium	enterica	1,4,[5],12		PASS	B	Typhimurium	Typhimurium	Typhimurium
184	SRR5173530	GCA_008482605.1	PRJNA230403	CDC	SAMN06213967	CDC	2016-12	clinical	13832548	USA	stool	Typhimurium	EDLB-CDC	PNUSAS006374	arsA,arsB,arsC,arsD,asr=HMM,golS,golT	5033675	58	86787.5	622435	208	0	0	325301	6	150216	11	74354	20	2879649676	0.0151515	SAL_EA6333AA	325	enterica	/gpfs/scratch/gavin.fenske/Monophasic/Contigs/SRR5173530.contigs.fa	i	1,2	0.000730741	SRR1233935	970	Typhimurium	enterica	1,4,[5],12		PASS	B	Typhimurium	Typhimurium	Typhimurium
185	SRR3470774	GCA_008904005.1	PRJNA242847	FDA	SAMN04930928	USDA-FSIS	2015	environmental/other	14324838	USA:NJ	Animal-Calf-Heavy Calf	Typhimurium	USDA-FSIS	FSIS1501859	asr=HMM,golS,golT	4842708	59	82079.8	720194	220	0	0	279627	6	190982	10	81626	18	1404339084	0.0151515	SAL_FA6015AA	325	enterica	/gpfs/scratch/gavin.fenske/Monophasic/Contigs/SRR3470774.contigs.fa	i	1,2	0.000705841	62620	971	Typhimurium	enterica	1,4,[5],12		PASS	B	Typhimurium	Typhimurium	Typhimurium
186	SRR6902906		PRJNA230403	CDC	SAMN08799951	CDC	2018-02	clinical	0	USA	stool	Typhimurium	EDLB-CDC	PNUSAS037057	golS,golT	4849282	110	44084.4	400990	209	0	0	137753	12	86708	21	38120	39	2926843963	0.0121212	SAL_EA1410AA	326	enterica	/gpfs/scratch/gavin.fenske/Monophasic/Contigs/SRR6902906.contigs.fa	i	1,2	0.000385581	SRR1021745	984	Typhimurium	enterica	1,4,[5],12		PASS	B	Typhimurium	Typhimurium	Typhimurium
187	SRR1411124	GCA_010675845.1	PRJNA186035	Center for Food Safety and Applied Nutrition	SAMN02782454	OSF	2007-01-09	environmental/other	16821618	USA:WA	bovine feces	Typhimurium	CFSAN	OSF013372	asr=HMM,golS,golT,merA=HMM,merC,merD=HMM,merE=HMM,merP,merR,merT,qacEdelta1	5041411	110	45831	464434	206	0	0	202700	9	149993	14	57713	26	653900765	0.00909091	SAL_BA6136AA	327	enterica	/gpfs/scratch/gavin.fenske/Monophasic/Contigs/SRR1411124.contigs.fa	i	1,2	0.000434439	65011	982	Typhimurium	enterica	1,4,[5],12		PASS	B	Typhimurium	Typhimurium	Typhimurium
188	SRR5023282		PRJNA230403	CDC	SAMN06007350	CDC	2016-09	clinical	0	USA	stool	Typhimurium	EDLB-CDC	PNUSAS005279	golS,golT	4863422	78	62351.6	600150	225	0	0	184368	8	149938	14	63094	24	2574758155	0.00909091	SAL_DA6099AA	327	enterica	/gpfs/scratch/gavin.fenske/Monophasic/Contigs/SRR5023282.contigs.fa	i	1,2	7.15897e-05	SRR1158206	997	Typhimurium	enterica	1,4,[5],12		PASS	B	Typhimurium	Typhimurium	Typhimurium
189	SRR6950086	GCA_010961515.1	PRJNA242847	FDA	SAMN08873594	USDA-FSIS	2018	environmental/other	17133478	USA:PA	Product-Raw-Ground, Comminuted or Otherwise Nonintact-Pork	Typhimurium	USDA-FSIS	FSIS11808844	asr=HMM,golS,golT	4974488	85	58523.4	525370	231	0	0	172804	9	92880	16	47740	30	2602053542	0.0151515	SAL_BA6105AA	325	enterica	/gpfs/scratch/gavin.fenske/Monophasic/Contigs/SRR6950086.contigs.fa	i	1,2	4.76906e-05	SRR1282379	998	Typhimurium	enterica	1,4,[5],12		PASS	B	Typhimurium	Typhimurium	Typhimurium
190	SRR4195707	GCA_008948305.1	PRJNA292666	FDA	SAMN05750474	USDA-FSIS	2016	environmental/other	14383468	USA:VA	animal-chicken-young chicken	Typhimurium	USDA-FSIS	FSIS1607562	asr=HMM,golS,golT,merA=HMM,merP=HMM,merR	5012341	89	56318.4	547095	200	0	0	196190	9	108323	16	45514	29	2444196151	0.0121212	SAL_EA1309AA	326	enterica	/gpfs/scratch/gavin.fenske/Monophasic/Contigs/SRR4195707.contigs.fa	i	1,2	0.00028831	SRR1060572	988	Typhimurium	enterica	1,4,[5],12		PASS	B	Typhimurium	Typhimurium	Typhimurium
191	SRR1186336	GCA_010406685.1	PRJNA219491	FDA/CFSAN	SAMN02403336	VA	2006-03-03	environmental/other	16551408	USA: VA	horse	Typhimurium	FSIS SRCAMB	VA_WGS-00115	asr=HMM,golS,golT	4833184	77	62768.6	453549	219	0	0	207702	9	159895	14	63504	23	3881653095	0.00909091	SAL_DA9079AA	327	enterica	/gpfs/scratch/gavin.fenske/Monophasic/Contigs/SRR1186336.contigs.fa	i	1,2	2.38274e-05	SRR1177273	999	Typhimurium	enterica	1,4,[5],12		PASS	B	Typhimurium	Typhimurium	Typhimurium
192	SRR6663450		PRJNA230403	CDC	SAMN08432372		2017-12	clinical	0	USA	stool	Typhimurium	EDLB-CDC		golS,golT	4872838	57	85488.4	571281	209	0	0	271383	6	130700	12	58862	23	45121848	0.0181818	SRR1299281	324	enterica	/gpfs/scratch/gavin.fenske/Monophasic/Contigs/SRR6663450.contigs.fa	i	1,2	0	SRR1299281	1000	Typhimurium	enterica	1,4,[5],12		PASS	B	Typhimurium	Typhimurium	Typhimurium
193	SRR1646549	GCA_007743795.1	PRJNA183847	Arizona State Public Health Laboratory	SAMN02894173	FDA	2005	environmental/other	12886058	USA:CT	chicken breast	Typhimurium	CFSAN	AZ-TG74264	asr=HMM,golS,golT,merA=HMM,merP=HMM,merR	4981553	72	69188.2	707880	220	0	0	329463	5	196724	9	63061	18	3203148390	0.00909091	SAL_FA9123AA	327	enterica	/gpfs/scratch/gavin.fenske/Monophasic/Contigs/SRR1646549.fa	i	1,2	7.15897e-05	SRR1198883	997	Typhimurium	enterica	1,4,[5],12		PASS	B	Typhimurium	Typhimurium	Typhimurium
194	SRR5712131	GCA_009324975.1	PRJNA215333	FDA/CFSAN	SAMN06034092	Minnesota Department of Health	2015-10	environmental/other	14798288	USA:MN	avian liver	Typhimurium	CFSAN	E2016000415	asr=HMM,golS,golT	4929307	67	73571.8	654865	227	0	0	271391	6	152609	11	61891	21	3544981709	0.00909091	SAL_CA2985AA	327	enterica	/gpfs/scratch/gavin.fenske/Monophasic/Contigs/SRR5712131.contigs.fa	i	1,2	0	90452	1000	Typhimurium	enterica	1,4,[5],12		PASS	B	Typhimurium	Typhimurium	Typhimurium
195	SRR3322994	GCA_008843985.1	PRJNA242847	FDA	SAMN04600728	USDA-FSIS	2015	environmental/other	14262258	USA:CO	chicken carcass	Typhimurium	USDA-FSIS	FSIS1606200	asr=HMM,golS,golT	4871505	97	50221.7	576564	201	0	0	223147	8	149852	13	55905	24	1888283346	0.0121212	SAL_EA9726AA	326	enterica	/gpfs/scratch/gavin.fenske/Monophasic/Contigs/SRR3322994.contigs.fa	i	1,2	4.76906e-05	UK_1	998	Typhimurium	enterica	1,4,[5],12		PASS	B	Typhimurium	Typhimurium	Typhimurium
196	SRR2962900	GCA_008470525.1	PRJNA292666	FDA	SAMN04297465	USDA-FSIS	2015	environmental/other	13820438	USA:NC	animal-chicken-young chicken	Typhimurium	USDA-FSIS	FSIS1504921	asr=HMM,golS,golT,merA=HMM,merP=HMM,merR	4942941	74	66796.5	707234	220	0	0	282799	6	173205	11	63127	21	1271998115	0.0121212	SAL_EA5503AA	326	enterica	/gpfs/scratch/gavin.fenske/Monophasic/Contigs/SRR2962900.contigs.fa	i	1,2	7.15897e-05	SRR1195695	997	Typhimurium	enterica	1,4,[5],12		PASS	B	Typhimurium	Typhimurium	Typhimurium
197	SRR5084259		PRJNA230403	CDC	SAMN06111499	CDC	2016-09	clinical	0	USA	stool	Typhimurium	EDLB-CDC	PNUSAS005569	golS,golT	4900012	67	73134.5	820757	234	0	0	329529	6	175452	10	90710	17	3310598707	0.0121212	SAL_DA2418AA	326	enterica	/gpfs/scratch/gavin.fenske/Monophasic/Contigs/SRR5084259.contigs.fa	i	1,2	0.000557238	SRR1177188	977	Typhimurium	enterica	1,4,[5],12		PASS	B	Typhimurium	Typhimurium	Typhimurium
198	SRR6371531	GCA_009586005.1	PRJNA230403	CDC	SAMN08150407		2017-11	clinical	15121158	USA	stool	Typhimurium	EDLB-CDC	NPHL 170806	asr=HMM,golS,golT	4724434	123	38410	285348	219	0	0	88193	16	53123	29	25451	54		0.0242424	SAL_DA1140AA	322	enterica	/gpfs/scratch/gavin.fenske/Monophasic/Contigs/SRR6371531.contigs.fa	i	1,2	0.000143503	40786	994	Typhimurium	enterica	1,4,[5],12		PASS	B	Typhimurium	Typhimurium	Typhimurium
199	SRR7657494	GCA_008455805.1	PRJNA242847	FDA	SAMN09780221	USDA-FSIS	2018	environmental/other	13805688	USA:PA	comminuted chicken	Typhimurium	USDA-FSIS	FSIS31800826	asr=HMM,golS,golT,merA=PARTIAL_END_OF_CONTIG,merA,merA=HMM,merC=HMM,merD,merE,merP=HMM,merR,merT,qacEdelta1,silA,silB,silC,silE,silF,silP,silR,silS,terD,terW,terZ	4946127	89	55574.5	706246	200	0	0	277107	6	93959	13	43854	27	3346628800	0.00909091	SAL_EA6135AA	327	enterica	/gpfs/scratch/gavin.fenske/Monophasic/Contigs/SRR7657494.fa	i	1,2	0.000631368	90463	974	Typhimurium	enterica	1,4,[5],12		PASS	B	Typhimurium	Typhimurium	Typhimurium
200	SRR6870471	GCA_010873465.1	PRJNA230403	CDC	SAMN08743524	CDC	2018-02	clinical	17022688	USA	stool	Typhimurium	EDLB-CDC	PNUSAS034923	asr=HMM,golS,golT	4918952	69	71289.2	752093	202	0	0	257609	7	149899	11	77171	22	4108663688	0.0121212	SAL_DA2418AA	326	enterica	/gpfs/scratch/gavin.fenske/Monophasic/Contigs/SRR6870471.contigs.fa	i	1,2	0.00028831	SRR1106216	988	Typhimurium	enterica	1,4,[5],12		PASS	B	Typhimurium	Typhimurium	Typhimurium
201	SRR3136815	GCA_010737955.1	PRJNA215333	FDA/CFSAN	SAMN02699910	Minnesota Department of Health	2010-08-11	environmental/other	16884808	USA:MN	Porcine Liver	Typhimurium	CFSAN	MDH-2014-00744	asr=HMM,golS,golT,qacEdelta1	5009470	67	74768.2	681590	234	0	0	196920	8	141407	14	62117	24	653900765	0.00909091	SAL_BA6136AA	327	enterica	/gpfs/scratch/gavin.fenske/Monophasic/Contigs/SRR3136815.contigs.fa	i	1,2	0.000336872	SRR1177240	986	Typhimurium	enterica	1,4,[5],12		PASS	B	Typhimurium	Typhimurium	Typhimurium
202	SRR6870480		PRJNA230403	CDC	SAMN08743539	CDC	2018-01	clinical	0	USA	stool	Typhimurium	EDLB-CDC	PNUSAS035087	golS,golT	4967678	82	60581.4	736858	220	0	0	280649	7	149880	12	63891	23	3892090568	0.0242424	SAL_DA9447AA	322	enterica	/gpfs/scratch/gavin.fenske/Monophasic/Contigs/SRR6870480.contigs.fa	i	1,2	0.000780658	SRR1177188	968	Typhimurium	enterica	1,4,[5],12		PASS	B	Typhimurium	Typhimurium	Typhimurium
203	SRR1091082	GCA_010868845.1	PRJNA215333	FDA/CFSAN	SAMN02378133	MDH - Minnesota Department of Health	2010-12-09	environmental/other	17017958	USA:MN	porcine tissue	Typhimurium	CFSAN	MDH-2013-00128	asr=HMM,golS,golT	4825728	68	70966.6	720196	259	0	0	191682	7	142549	12	55902	24	562238807	0.00909091	SAL_DA6745AA	327	enterica	/gpfs/scratch/gavin.fenske/Monophasic/Contigs/SRR1091082.contigs.fa	i	1,2	0	SRR1249091	1000	Typhimurium	enterica	1,4,[5],12		PASS	B	Typhimurium	Typhimurium	Typhimurium
204	SRR5209741	GCA_009047945.1	PRJNA287785	CDC	SAMN06277014	CDC	2014-10	clinical	14492618	USA	stool	Typhimurium	EDLB-CDC	2014AM-2941	asr=HMM,golS,golT,merD=HMM,merE=HMM,merR=PARTIAL_END_OF_CONTIG,qacEdelta1	4994127	70	71344.7	659552	234	0	0	225834	7	178247	12	81554	20	3739584565	0.0151515	SAL_GA1629AA	325	enterica	/gpfs/scratch/gavin.fenske/Monophasic/Contigs/SRR5209741.contigs.fa	i	1,2	0.000239895	SRR945135	990	Typhimurium	enterica	1,4,[5],12		PASS	B	Typhimurium	Typhimurium	Typhimurium
205	SRR6327003	GCA_009525955.1	PRJNA230403	CDC	SAMN08044833	CDC	2017-10	clinical	15051548	USA	stool	Typhimurium	EDLB-CDC	PNUSAS028791	asr=HMM,golS,golT	4802546	62	77460.4	720194	226	0	0	185363	8	115093	14	51083	25	639048634	0.00909091	SAL_HA8941AA	327	enterica	/gpfs/scratch/gavin.fenske/Monophasic/Contigs/SRR6327003.contigs.fa	i	1,2	0.000239895	SRR1185794	990	Typhimurium	enterica	1,4,[5],12		PASS	B	Typhimurium	Typhimurium	Typhimurium
206	SRR3996832	GCA_009313655.1	PRJNA230403	CDC	SAMN05463140	CDC	2016-05	clinical	14786968	USA	stool	Typhimurium	EDLB-CDC	PNUSAS003061	asr=HMM,golS,golT	4929719	81	60860.7	542032	222	0	0	196466	8	108411	15	50948	28	2940419778	0.0121212	SAL_DA7586AA	326	enterica	/gpfs/scratch/gavin.fenske/Monophasic/Contigs/SRR3996832.contigs.fa	i	1,2	0.000361208	SRR1203044	985	Typhimurium	enterica	1,4,[5],12		PASS	B	Typhimurium	Typhimurium	Typhimurium
207	SRR6703686	GCA_008439705.1	PRJNA230403	CDC	SAMN08513607	CDC	2017-10	clinical	13789678	USA	stool	Typhimurium	EDLB-CDC	PNUSAS028869	asr=HMM,golS,golT,merA=HMM,merC,merD=HMM,merE=HMM,merP,merR,merT	5154855	115	44824.8	523565	217	0	0	225740	7	101489	14	51113	28	1747145020	0.0121212	SAL_BA5505AA	326	enterica	/gpfs/scratch/gavin.fenske/Monophasic/Contigs/SRR6703686.contigs.fa	i	1,2	0.00075568	23073	969	Typhimurium	enterica	1,4,[5],12		PASS	B	Typhimurium	Typhimurium	Typhimurium
208	SRR1248885		PRJNA215333	FDA/CFSAN	SAMN02646915	MDH	2006-05-04	environmental/other	0	USA:MN	Porcine Liver	Typhimurium	CFSAN	MDH-2014-00141	golS,golT,qacEdelta1	4946664	92	53768.1	682232	201	0	0	204653	7	149993	13	62078	23	1538422583	0.00909091	SAL_HA1281AA	327	enterica	/gpfs/scratch/gavin.fenske/Monophasic/Contigs/SRR1248885.contigs.fa	i	1,2	4.76906e-05	SRR1177215	998	Typhimurium	enterica	1,4,[5],12		PASS	B	Typhimurium	Typhimurium	Typhimurium
209	SRR1604923	GCA_006988005.1	PRJNA186035	Center for Food Safety and Applied Nutrition	SAMN02678795	FDA	2009-11-17	environmental/other	12082138	USA:OR	environmental swabs	Typhimurium	CFSAN	FNW19e36	asr=HMM,golS,golT	4790518	197	24317.3	274908	209	0	0	62246	19	38369	38	17065	75	3637177780	0.00909091	SAL_DA5830AA	327	enterica	/gpfs/scratch/gavin.fenske/Monophasic/Contigs/SRR1604923.contigs.fa	i	1,2	0.00060662	SRR1185794	975	Typhimurium	enterica	1,4,[5],12		PASS	B	Typhimurium	Typhimurium	Typhimurium
210	SRR6870477	GCA_010896255.1	PRJNA230403	CDC	SAMN08743533	CDC	2018-01	clinical	17045498	USA	stool	Typhimurium	EDLB-CDC	PNUSAS035070	asr=HMM,golS,golT	4907678	78	62918.9	469476	233	0	0	223151	7	111005	13	50411	25	2471126854	0.0121212	SRR1122741	326	enterica	/gpfs/scratch/gavin.fenske/Monophasic/Contigs/SRR6870477.contigs.fa	i	1,2	7.15897e-05	41966	997	Typhimurium	enterica	1,4,[5],12		PASS	B	Typhimurium	Typhimurium	Typhimurium
211	SRR5189126	GCA_009112025.1	PRJNA230403	CDC	SAMN06229857	CDC	2017-01	clinical	14557788	USA:WY	stool	Typhimurium	EDLB-CDC	PNUSAS007153	arsA,arsB,arsC,arsD,asr=HMM,golS,golT	4892223	56	87361.1	470685	222	0	0	225811	7	149880	13	81551	22	1113793860	0.0121212	SAL_DA6785AA	326	enterica	/gpfs/scratch/gavin.fenske/Monophasic/Contigs/SRR5189126.contigs.fa	i	1,2	0.000143503	SRR949398	994	Typhimurium	enterica	1,4,[5],12		PASS	B	Typhimurium	Typhimurium	Typhimurium
212	SRR5488960		PRJNA230403	CDC	SAMN06840053		2016-09	clinical	0	USA	stool	Typhimurium	EDLB-CDC	PNUSAS012195	golS,golT	4938404	69	71571.1	684533	222	0	0	439098	5	190334	9	74354	18	1376937313	0.0121212	SAL_GA8824AA	326	enterica	/gpfs/scratch/gavin.fenske/Monophasic/Contigs/SRR5488960.contigs.fa	i	1,2	0.000656154	SRR1203044	973	Typhimurium	enterica	1,4,[5],12		PASS	B	Typhimurium	Typhimurium	Typhimurium
213	SRR1091095		PRJNA215333	FDA/CFSAN	SAMN02378128	MDH - Minnesota Department of Health	2010-09-22	environmental/other	0	USA:MN	porcine tissue	Typhimurium	CFSAN	MDH-2013-00123	golS,golT,qacEdelta1	4946038	68	72735.9	682255	227	0	0	204653	7	145387	13	62078	24	4027181099	0.00909091	SRR1091095	327	enterica	/gpfs/scratch/gavin.fenske/Monophasic/Contigs/SRR1091095.contigs.fa	i	1,2	4.76906e-05	SRR1177240	998	Typhimurium	enterica	1,4,[5],12		PASS	B	Typhimurium	Typhimurium	Typhimurium
214	SRR5865197	GCA_009396815.1	PRJNA230403	CDC	SAMN07375966	CDC	2017-06	clinical	14871538	USA	stool	Typhimurium	EDLB-CDC	PNUSAS018165	asr=HMM,golS,golT	4906421	65	75483.4	818689	207	0	0	361136	6	175452	10	91868	17	3922661484	0.0121212	SAL_FA7842AA	326	enterica	/gpfs/scratch/gavin.fenske/Monophasic/Contigs/SRR5865197.contigs.fa	i	1,2	0.000656154	SRR1177188	973	Typhimurium	enterica	1,4,[5],12		PASS	B	Typhimurium	Typhimurium	Typhimurium
215	SRR5486218	GCA_009209585.1	PRJNA230403	CDC	SAMN06829561	CDC	2017-02	clinical	14679888	USA	urine	Typhimurium	EDLB-CDC	PNUSAS010587	asr=HMM,golS,golT	5001986	109	45889.8	642562	218	0	0	131300	12	97130	20	45335	36	977947981	0.0121212	SAL_BA8666AA	326	enterica	/gpfs/scratch/gavin.fenske/Monophasic/Contigs/SRR5486218.contigs.fa	i	1,2	0.00105797	SRR949521	957	Typhimurium	enterica	1,4,[5],12		PASS	B	Typhimurium	Typhimurium	Typhimurium
216	SRR6283542	GCA_009532875.1	PRJNA230403	CDC	SAMN07967126		2017-10	clinical	15060428	USA	stool	Typhimurium	EDLB-CDC	PNUSAS027281	asr=HMM,golS,golT,merA=HMM,merC,merE=HMM,merP,merR,merT,qacEdelta1	5031648	143	35186.3	211807	249	0	0	87050	20	62118	33	26872	55	585909767	0.00909091	SAL_BA2397AA	327	enterica	/gpfs/scratch/gavin.fenske/Monophasic/Contigs/SRR6283542.contigs.fa	i	1,2	0.000239895	58519	990	Typhimurium	enterica	1,4,[5],12		PASS	B	Typhimurium	Typhimurium	Typhimurium
217	SRR2058195	GCA_008609125.1	PRJNA230403	CDC	SAMN03761784		2014-10	clinical	13970378	USA	stool	Typhimurium	EDLB-CDC	PNUSAS000402	arsA,arsB,arsC,arsD,arsR,asr=HMM,golS,golT,merA=HMM,merC,merD=HMM,merE=HMM,merP,merR,merT,pcoA,pcoC,pcoD,pcoR,pcoS,silA,silB,silC,silE,silF,silP,silR,silS	4952938	89	55651	821217	220	0	0	270591	6	165154	10	58964	21	1755047717	0.0121212	SAL_FA3097AA	326	enterica	/gpfs/scratch/gavin.fenske/Monophasic/Contigs/SRR2058195.contigs.fa	i	-	2.38274e-05	27026	999	I 4,[5],12:i:-	enterica	4,[5],12		PASS	B	I 4,[5],12:i:-	I 4,[5],12:i:-	I 4,[5],12:i:-
218	SRR5160228	GCA_009099865.1	PRJNA230403	CDC	SAMN06203876	CDC	2016-12	clinical	14545138	USA	stool	Typhimurium	EDLB-CDC	PNUSAS006694	asr=HMM,golS,golT	4907943	65	75506.8	548650	233	0	0	223151	7	149893	13	63090	23	2471126854	0.0121212	SRR1122741	326	enterica	/gpfs/scratch/gavin.fenske/Monophasic/Contigs/SRR5160228.contigs.fa	i	1,2	9.55247e-05	41966	996	Typhimurium	enterica	1,4,[5],12		PASS	B	Typhimurium	Typhimurium	Typhimurium
219	SRR4176739	GCA_009311455.1	PRJNA230403	CDC	SAMN05714593	CDC	2015-08	clinical	14784728	USA	stool	Typhimurium	EDLB-CDC	PNUSAS003587	asr=HMM,golS,golT	4849398	80	60617.5	623329	222	0	0	225811	7	150065	12	57505	21	4012725382	0.0121212	SAL_DA7586AA	326	enterica	/gpfs/scratch/gavin.fenske/Monophasic/Contigs/SRR4176739.contigs.fa	i	1,2	4.76906e-05	SRR1177569	998	Typhimurium	enterica	1,4,[5],12		PASS	B	Typhimurium	Typhimurium	Typhimurium
220	SRR6243577	GCA_009540715.1	PRJNA230403	CDC	SAMN07947586		2017-10	clinical	15069908	USA	stool	Typhimurium	EDLB-CDC	PNUSAS026833	arsA,arsB,arsC,arsD,asr=HMM,golS,golT,qacEdelta1	5021136	63	79700.6	622558	209	0	0	271390	6	145383	12	63187	22	209553275	0.0151515	SAL_CA8248AA	325	enterica	/gpfs/scratch/gavin.fenske/Monophasic/Contigs/SRR6243577.fa	i	1,2	0.000119496	SRR1048617	995	Typhimurium	enterica	1,4,[5],12		PASS	B	Typhimurium	Typhimurium	Typhimurium
221	SRR5116926	GCA_009065325.1	PRJNA230403	CDC	SAMN06140349	CDC	2016-09	clinical	14509858	USA	stool	Typhimurium	EDLB-CDC	PNUSAS005865	asr=HMM,golS,golT	4779538	67	71336.4	615472	220	0	0	207703	7	150194	12	74325	21	257566772	0.0121212	SAL_GA9061AA	326	enterica	/gpfs/scratch/gavin.fenske/Monophasic/Contigs/SRR5116926.contigs.fa	i	1,2	2.38274e-05	SRR1220766	999	Typhimurium	enterica	1,4,[5],12		PASS	B	Typhimurium	Typhimurium	Typhimurium
222	SRR5712132	GCA_009324935.1	PRJNA215333	FDA/CFSAN	SAMN06034088	Minnesota Department of Health	2015-11	environmental/other	14798248	USA:MN	Porcine Liver	Typhimurium	CFSAN	E2016008472	asr=HMM,golS,golT,merA=HMM,merC,merD=HMM,merE=HMM,merP,merR,merT,qacEdelta1	4996036	81	61679.5	601902	229	0	0	196491	8	141407	14	58948	26	1251276610	0.0121212	SAL_HA8417AA	326	enterica	/gpfs/scratch/gavin.fenske/Monophasic/Contigs/SRR5712132.contigs.fa	i	1,2	0.000143503	SRR1164579	994	Typhimurium	enterica	1,4,[5],12		PASS	B	Typhimurium	Typhimurium	Typhimurium
223	SRR4415960	GCA_008981525.1	PRJNA230403	CDC	SAMN05869273	CDC	2016-01	clinical	14418208	USA	Isolated Organism	Typhimurium	EDLB-CDC	PNUSAS003803	asr=HMM,golS,golT	4860351	73	66580.1	599595	207	0	0	271354	6	152526	11	62951	21	2574758155	0.00909091	SAL_DA6099AA	327	enterica	/gpfs/scratch/gavin.fenske/Monophasic/Contigs/SRR4415960.contigs.fa	i	1,2	4.76906e-05	SRR1158206	998	Typhimurium	enterica	1,4,[5],12		PASS	B	Typhimurium	Typhimurium	Typhimurium
224	SRR6434056	GCA_010133335.1	PRJNA230403	CDC	SAMN08226108	CDC	2017-11	clinical	16230258	USA	stool	Typhimurium	EDLB-CDC	PNUSAS030423	asr=HMM,golS,golT	4972952	92	54053.8	471902	209	0	0	143882	11	90709	19	36389	37	752919988	0.0121212	SAL_FA7840AA	326	enterica	/gpfs/scratch/gavin.fenske/Monophasic/Contigs/SRR6434056.contigs.fa	i	1,2	0.00060662	84405	975	Typhimurium	enterica	1,4,[5],12		PASS	B	Typhimurium	Typhimurium	Typhimurium
225	SRR5628561	GCA_009253445.1	PRJNA230403	CDC	SAMN07138514		2017-05	clinical	14723808	USA	stool	Typhimurium	EDLB-CDC	PNUSAS013937	arsA,arsB,arsC,arsD,asr=HMM,golS,golT	4890731	71	68883.5	577474	207	0	0	271342	6	152936	11	61878	21	3022754554	0.00909091	SAL_HA5212AA	327	enterica	/gpfs/scratch/gavin.fenske/Monophasic/Contigs/SRR5628561.contigs.fa	i	1,2	0.000119496	SRR949398	995	Typhimurium	enterica	1,4,[5],12		PASS	B	Typhimurium	Typhimurium	Typhimurium
226	SRR6879962	GCA_008584745.1	PRJNA230403	CDC	SAMN08773474	CDC	2018-01	clinical	13945278	USA	stool	Typhimurium	EDLB-CDC	PNUSAS036047	asr=HMM,golS,golT,qacEdelta1	5013311	116	43218.2	458062	235	0	0	148128	12	75534	23	30361	43	629723323	0.0121212	SAL_FA2901AA	326	enterica	/gpfs/scratch/gavin.fenske/Monophasic/Contigs/SRR6879962.contigs.fa	i	1,2	0.000532603	65011	978	Typhimurium	enterica	1,4,[5],12		PASS	B	Typhimurium	Typhimurium	Typhimurium
227	SRR1598879	GCA_006754465.1	PRJNA183851	Washington State Department of Health Public Health Laboratory	SAMN02782624	FDA	2004	environmental/other	11817308	USA:TN	chicken breast	Typhimurium	CFSAN	WAPHL_SAL-A00572	asr=HMM,golS,golT	4905113	67	73210.6	493309	220	0	0	265763	7	150898	12	62964	22	3404725454	0.0121212	SAL_DA2472AA	326	enterica	/gpfs/scratch/gavin.fenske/Monophasic/Contigs/SRR1598879.contigs.fa	i	1,2	0.000264084	SRR949398	989	Typhimurium	enterica	1,4,[5],12		PASS	B	Typhimurium	Typhimurium	Typhimurium
228	SRR950686	GCA_008003645.1	PRJNA186035	Center for Food Safety and Applied Nutrition	SAMN02265304	OSF	2007-01-09	environmental/other	13251318	USA:OR	Bovine (environmental)	Typhimurium	CFSAN	OSF005677	asr=HMM,golS,golT,merD=HMM,merE=HMM,merR=PARTIAL,qacEdelta1	5078671	87	58375.5	538668	202	0	0	225754	7	149821	12	55881	26	506588010	0.0121212	SAL_DA6774AA	326	enterica	/gpfs/scratch/gavin.fenske/Monophasic/Contigs/SRR950686.contigs.fa	i	1,2	0.000264084	SRR1158058	989	Typhimurium	enterica	1,4,[5],12		PASS	B	Typhimurium	Typhimurium	Typhimurium
229	SRR6155032		PRJNA230403	CDC	SAMN07737845	CDC	2017-08	clinical	0	USA	urine	Typhimurium	EDLB-CDC	PNUSAS024832	golS,golT,qacL	5019772	80	62747.2	472376	233	0	0	164424	9	91742	17	48314	30	1694683384	0.0151515	SRR1122741	325	enterica	/gpfs/scratch/gavin.fenske/Monophasic/Contigs/SRR6155032.contigs.fa	i	1,2	0.000336872	SL1344	986	Typhimurium	enterica	1,4,[5],12		PASS	B	Typhimurium	Typhimurium	Typhimurium
230	SRR5501183	GCA_009214345.1	PRJNA230403	CDC	SAMN06842798	CDC	2017-03	clinical	14684648	USA	blood	Typhimurium	EDLB-CDC	PNUSAS012796	asr=HMM,golS,golT	4776091	62	77033.7	720185	226	0	0	275468	6	159895	11	81626	20	167864529	0.0121212	SAL_DA9140AA	326	enterica	/gpfs/scratch/gavin.fenske/Monophasic/Contigs/SRR5501183.contigs.fa	i	1,2	4.76906e-05	SRR1185794	998	Typhimurium	enterica	1,4,[5],12		PASS	B	Typhimurium	Typhimurium	Typhimurium
231	SRR6283457	GCA_009572785.1	PRJNA242847	FDA	SAMN08015664	USDA-FSIS	2017	environmental/other	15107428	USA:PA	comminuted chicken	Typhimurium	USDA-FSIS	FSIS21720598	asr=HMM,golS,golT	4775523	69	69210.5	537072	208	0	0	207671	7	149872	12	63472	22	2579265653	0.00909091	SAL_HA3966AA	327	enterica	/gpfs/scratch/gavin.fenske/Monophasic/Contigs/SRR6283457.contigs.fa	i	1,2	2.38274e-05	SRR1047602	999	Typhimurium	enterica	1,4,[5],12		PASS	B	Typhimurium	Typhimurium	Typhimurium
232	SRR5459691	GCA_009205955.1	PRJNA230403	CDC	SAMN06732565		2017-03	clinical	14676148	USA	stool	Typhimurium	EDLB-CDC	PNUSAS010837	asr=HMM,golS,golT,qacEdelta1	5003327	103	48576	546482	223	0	0	204618	8	149946	13	33491	27	629723323	0.0121212	SAL_FA2901AA	326	enterica	/gpfs/scratch/gavin.fenske/Monophasic/Contigs/SRR5459691.fa	i	1,2	0.000191626	SRR1266062	992	Typhimurium	enterica	1,4,[5],12		PASS	B	Typhimurium	Typhimurium	Typhimurium
233	SRR6373886	GCA_009588525.1	PRJNA292666	FDA	SAMN08170603	USDA-FSIS	2017	environmental/other	15123838	USA:DE	animal-chicken-young chicken	Typhimurium	USDA-FSIS	FSIS11706314	asr=HMM,golS,golT,merA=HMM,merP=HMM,merR	4896188	80	61202.3	437565	204	0	0	282752	7	108381	14	47532	27	736544088	0.0151515	SAL_EA3738AA	325	enterica	/gpfs/scratch/gavin.fenske/Monophasic/Contigs/SRR6373886.contigs.fa	i	1,2	0.000434439	SRR949428	982	Typhimurium	enterica	1,4,[5],12		PASS	B	Typhimurium	Typhimurium	Typhimurium
234	SRR6294060	GCA_009533655.1	PRJNA292666	FDA	SAMN08028357	USDA-FSIS	2017	environmental/other	15061298	USA:SC	animal-chicken-young chicken	Typhimurium	USDA-FSIS	FSIS11704237	asr=HMM,golS,golT,merA=HMM,merP=HMM,merR	4957343	84	59016	515571	204	0	0	160393	9	95242	18	46681	32	3934539617	0.0121212	SAL_GA5757AA	326	enterica	/gpfs/scratch/gavin.fenske/Monophasic/Contigs/SRR6294060.contigs.fa	i	1,2	0.000312573	SRR1299276	987	Typhimurium	enterica	1,4,[5],12		PASS	B	Typhimurium	Typhimurium	Typhimurium
235	SRR6269902	GCA_009537495.1	PRJNA242847	FDA	SAMN08000982	USDA-FSIS	2017	environmental/other	15065968	USA:MA	raw intact chicken	Typhimurium	USDA-FSIS	FSIS11705445	asr=HMM,golS,golT,merA=HMM,merP=HMM,merR	5002817	112	44668	319706	204	0	0	114918	14	77358	24	39767	43	2444196151	0.0121212	SAL_EA1309AA	326	enterica	/gpfs/scratch/gavin.fenske/Monophasic/Contigs/SRR6269902.contigs.fa	i	1,2	0.00075568	SRR1060566	969	Typhimurium	enterica	1,4,[5],12		PASS	B	Typhimurium	Typhimurium	Typhimurium
236	SRR6179066	GCA_009558435.1	PRJNA338674	FDA	SAMN07792088	Ohio ADDL	2017	environmental/other	15093078	USA:OH	Equus caballus -Feces	Typhimurium	CFSAN	B1717548	asr=HMM,golS,golT	4824163	75	64322.2	615668	208	0	0	207703	7	149904	13	63183	23	21402126	0.00909091	SAL_GA9467AA	327	enterica	/gpfs/scratch/gavin.fenske/Monophasic/Contigs/SRR6179066.contigs.fa	i	1,2	7.15897e-05	SRR1249091	997	Typhimurium	enterica	1,4,[5],12		PASS	B	Typhimurium	Typhimurium	Typhimurium
237	SRR5376275	GCA_009177605.1	PRJNA242847	FDA	SAMN06642015	USDA-FSIS	2017	environmental/other	14641588	USA:MI	comminuted chicken	Typhimurium	USDA-FSIS	FSIS1710877	asr=HMM,golS,golT,merA=HMM,merP=HMM,merR	5017278	74	67801.1	484046	204	0	0	221501	8	108377	14	62746	26	1221873622	0.00909091	SAL_IA8520AA	327	enterica	/gpfs/scratch/gavin.fenske/Monophasic/Contigs/SRR5376275.fa	i	1,2	0.000239895	SRR1122564	990	Typhimurium	enterica	1,4,[5],12		PASS	B	Typhimurium	Typhimurium	Typhimurium
238	SRR7785134	GCA_008461965.1	PRJNA242847	FDA	SAMN09954722	USDA-FSIS	2018	environmental/other	13811878	USA:TX	comminuted beef	Typhimurium	USDA-FSIS	FSIS11813102	asr=HMM,golS,golT	4915274	70	70218.2	627234	223	0	0	225780	7	145388	12	62906	22	2079216091	0.0181818	SAL_IA7533AA	324	enterica	/gpfs/scratch/gavin.fenske/Monophasic/Contigs/SRR7785134.contigs.fa	i	1,2	0.000143503	SRR949398	994	Typhimurium	enterica	1,4,[5],12		PASS	B	Typhimurium	Typhimurium	Typhimurium
239	SRR2353850	GCA_008651435.1	PRJNA242847	FDA	SAMN04054239	USDA-FSIS	2015	environmental/other	14022738	USA:KS	product-raw-intact-beef	Typhimurium	USDA-FSIS	FSIS1503898	asr=HMM,golS,golT,merA,merB,merD,merE,merP,merR,merT	4821187	67	71958	461233	200	0	0	223888	8	190737	12	58293	22	1131149542	0.00909091	SAL_GA2780AA	327	enterica	/gpfs/scratch/gavin.fenske/Monophasic/Contigs/SRR2353850.contigs.fa	i	1,2	0.00060662	SRR1122569	975	Typhimurium	enterica	1,4,[5],12		PASS	B	Typhimurium	Typhimurium	Typhimurium
240	SRR2125036	GCA_008613405.1	PRJNA186035	Center for Food Safety and Applied Nutrition	SAMN02846768	FDA	2010-02-17	environmental/other	13974678	USA:OR	swab	Typhimurium	CFSAN	FDA603815 33-4-2	asr=HMM,golS,golT	4875453	59	82634.8	751270	264	0	0	324737	6	170553	11	90835	18	4108663688	0.0121212	SAL_DA2418AA	326	enterica	/gpfs/scratch/gavin.fenske/Monophasic/Contigs/SRR2125036.contigs.fa	i	1,2	0.000239895	SRR1177188	990	Typhimurium	enterica	1,4,[5],12		PASS	B	Typhimurium	Typhimurium	Typhimurium
241	SRR4841881	GCA_008990665.1	PRJNA230403	CDC	SAMN05950843		2015-03	clinical	14427338	USA	stool	Typhimurium	EDLB-CDC	PNUSAS003999	arsA,arsB,arsC,arsD,arsR,asr=HMM,golS,golT,merA=HMM,merC,merD=HMM,merE=HMM,merP,merR,merT,pcoA,pcoC,pcoD,pcoR,pcoS,silA,silB,silC,silE,silF,silP,silR,silS	4945311	76	65069.9	821218	215	0	0	272046	6	177719	10	65081	20	1471137981	0.00909091	SAL_EA8973AA	327	enterica	/gpfs/scratch/gavin.fenske/Monophasic/Contigs/SRR4841881.contigs.fa	i	-	2.38274e-05	48209	999	I 4,[5],12:i:-	enterica	4,[5],12		PASS	B	I 4,[5],12:i:-	I 4,[5],12:i:-	I 4,[5],12:i:-
242	SRR1067620	GCA_010886335.1	PRJNA215333	FDA/CFSAN	SAMN02378155	MDH - Minnesota Department of Health	2011-06-30	environmental/other	17035468	USA:MN	porcine	Typhimurium	CFSAN	MDH-2013-00150	asr=HMM,golS,golT,merA,merA=HMM,merB,merC,merD,merD=HMM,merE=HMM,merE,merP,merR,merT,silA,silB,silB=PARTIAL_END_OF_CONTIG,silC,silE,silF,silP,silR,silS	5122056	87	58874.2	711642	216	0	0	196491	8	150770	13	62078	25	4035818214	0.0121212	SAL_DA0203AA	326	enterica	/gpfs/scratch/gavin.fenske/Monophasic/Contigs/SRR1067620.contigs.fa	i	1,2	2.38274e-05	SRR1067620	999	Typhimurium	enterica	1,4,[5],12		PASS	B	Typhimurium	Typhimurium	Typhimurium
243	SRR2156493	GCA_008615165.1	PRJNA183850	New York State Dept. of Health - Wadsworth Center	SAMN03795450	NY State Dept. Health	2015-05	clinical	13976438	USA:NY	stool	Typhimurium	CFSAN	CFSAN035061	asr=HMM,golS,golT,merA=HMM,merP=HMM,merR	5000667	88	56825.8	707771	201	0	0	259029	6	196724	11	42213	23	3854487957	0.00909091	SAL_BA1211AA	327	enterica	/gpfs/scratch/gavin.fenske/Monophasic/Contigs/SRR2156493.contigs.fa	i	1,2	0.000458924	SRR1060566	981	Typhimurium	enterica	1,4,[5],12		PASS	B	Typhimurium	Typhimurium	Typhimurium
244	SRR6881542		PRJNA230403	CDC	SAMN08774982	CDC	2018-01	clinical	0	USA	stool	Typhimurium	EDLB-CDC	PNUSAS036599	golS,golT	4910302	66	74398.5	751256	209	0	0	325713	6	163808	11	69826	21	3637177780	0.00909091	SAL_DA5830AA	327	enterica	/gpfs/scratch/gavin.fenske/Monophasic/Contigs/SRR6881542.contigs.fa	i	1,2	0.000409992	SRR1177188	983	Typhimurium	enterica	1,4,[5],12		PASS	B	Typhimurium	Typhimurium	Typhimurium
245	SRR5188733	GCA_008996515.1	PRJNA230403	CDC	SAMN05936246		2014-07	clinical	14433218	USA	stool	Typhimurium	EDLB-CDC	PNUSAS003995	arsA,arsB,arsC,arsD,arsR,asr=HMM,golS,golT,merA=HMM,merC,merD=HMM,merE=HMM,merP,merR,merT,pcoA,pcoC,pcoD,pcoR,pcoS,silA,silB,silC,silE,silF,silP,silR,silS	4986256	96	51940.2	821218	215	0	0	224122	6	135227	12	51075	24	357114097	0.0151515	62601	325	enterica	/gpfs/scratch/gavin.fenske/Monophasic/Contigs/SRR5188733.contigs.fa	i	-	0	75996	1000	I 4,[5],12:i:-	enterica	4,[5],12		PASS	B	I 4,[5],12:i:-	I 4,[5],12:i:-	I 4,[5],12:i:-
246	SRR8206105	GCA_007355315.1	PRJNA242847	FDA	SAMN10440516	USDA-FSIS	2018	environmental/other	12481868	USA:CA	Product-Raw-Intact-Pork	Typhimurium	USDA-FSIS	FSIS21822756	asr=HMM,golS,golT,qacEdelta1	5005917	128	39108.7	615749	217	0	0	139028	10	88014	20	42102	35	3657984599	0.0151515	SAL_FA5439AA	325	enterica	/gpfs/scratch/gavin.fenske/Monophasic/Contigs/SRR8206105.contigs.fa	i	1,2	0.000143503	SRR1164575	994	Typhimurium	enterica	1,4,[5],12		PASS	B	Typhimurium	Typhimurium	Typhimurium
247	SRR6330502	GCA_009578065.1	PRJNA242847	FDA	SAMN08110857	USDA-FSIS	2017	environmental/other	15112898	USA:NY	Product-Raw-Intact-Pork	Typhimurium	USDA-FSIS	FSIS21720664	asr=HMM,golS,golT,qacEdelta1	4989071	85	58694.9	471300	216	0	0	188304	10	118998	16	50863	29	3501263971	0.0121212	SAL_FA2674AA	326	enterica	/gpfs/scratch/gavin.fenske/Monophasic/Contigs/SRR6330502.contigs.fa	i	1,2	0.00058191	SRR1257319	976	Typhimurium	enterica	1,4,[5],12		PASS	B	Typhimurium	Typhimurium	Typhimurium
248	SRR3205685		PRJNA230403	CDC	SAMN04485985		2010-09	clinical	0	USA	Rectal Swab	Typhimurium	EDLB-CDC	Typhimurium	golS,golT	4903767	114	43015.5	277004	209	0	0	97064	18	63256	30	26264	55	2231353561	0.0121212	SAL_FA1745AA	326	enterica	/gpfs/scratch/gavin.fenske/Monophasic/Contigs/SRR3205685.fa	i	1,2	0.000143503	SRR949398	994	Typhimurium	enterica	1,4,[5],12		PASS	B	Typhimurium	Typhimurium	Typhimurium
249	SRR6895885		PRJNA230403	CDC	SAMN08794906	CDC	2017-12	clinical	0	USA	stool	Typhimurium	EDLB-CDC	PNUSAS035793	golS,golT,qacEdelta1	5000593	101	49510.8	472119	234	0	0	149994	11	91948	19	45626	33	6744638	0.0121212	SAL_CA7997AA	326	enterica	/gpfs/scratch/gavin.fenske/Monophasic/Contigs/SRR6895885.contigs.fa	i	1,2	0.000239895	SRR1060715	990	Typhimurium	enterica	1,4,[5],12		PASS	B	Typhimurium	Typhimurium	Typhimurium
250	SRR5249625	GCA_009121585.1	PRJNA230403	CDC	SAMN06318081		2008-12	clinical	14567798	USA	stool	Typhimurium	EDLB-CDC	PNUSAS007723	asr=HMM,golS,golT	4926391	79	62359.4	546235	211	0	0	271390	6	149894	11	74324	22	2867415534	0.00909091	SRR1164587	327	enterica	/gpfs/scratch/gavin.fenske/Monophasic/Contigs/SRR5249625.contigs.fa	i	1,2	0	SRR1122741	1000	Typhimurium	enterica	1,4,[5],12		PASS	B	Typhimurium	Typhimurium	Typhimurium
251	SRR5642151	GCA_009301495.1	PRJNA230403	CDC	SAMN07176546		2017-04	clinical	14774758	USA	stool	Typhimurium	EDLB-CDC	PNUSAS013843	arsA,arsB,arsC,arsD,asr=HMM,golS,golT	4936997	75	65826.6	571267	222	0	0	209159	7	101907	14	55953	27	2300896013	0.0121212	SAL_DA6785AA	326	enterica	/gpfs/scratch/gavin.fenske/Monophasic/Contigs/SRR5642151.fa	i	1,2	0.000215742	UK_1	991	Typhimurium	enterica	1,4,[5],12		PASS	B	Typhimurium	Typhimurium	Typhimurium
252	SRR5249608	GCA_009121165.1	PRJNA230403	CDC	SAMN06318112		2007-04	clinical	14567298	USA	stool	Typhimurium	EDLB-CDC	PNUSAS007709	asr=HMM,golS,golT	4942073	71	69606.7	626472	214	0	0	271004	6	155564	11	62877	21	2782163841	0.0121212	SAL_DA2543AA	326	enterica	/gpfs/scratch/gavin.fenske/Monophasic/Contigs/SRR5249608.contigs.fa	i	1,2	0.000705841	SRR1158206	971	Typhimurium	enterica	1,4,[5],12		PASS	B	Typhimurium	Typhimurium	Typhimurium
253	SRR5408919	GCA_009180805.1	PRJNA230403	CDC	SAMN06662080		2016-10	clinical	14644808	USA	stool	Typhimurium	EDLB-CDC		asr=HMM,golS,golT	4843209	55	88058.4	622439	281	0	0	321925	6	175783	11	74354	19	3228436439	0.00909091	SAL_CA5877AA	327	enterica	/gpfs/scratch/gavin.fenske/Monophasic/Contigs/SRR5408919.contigs.fa	i	1,2	7.15897e-05	SRR1177569	997	Typhimurium	enterica	1,4,[5],12		PASS	B	Typhimurium	Typhimurium	Typhimurium
254	SRR5238287	GCA_009078995.1	PRJNA230403	CDC	SAMN06299451		2016-08	clinical	14523778	USA	stool	Typhimurium	EDLB-CDC	PNUSAS008263	asr=HMM,golS,golT,merA,merB,merD,merE,merP,merR,merT,qacEdelta1	4981934	75	66425.8	739827	208	0	0	376618	5	208190	9	74434	16	527308797	0.0151515	SAL_FA2688AA	325	enterica	/gpfs/scratch/gavin.fenske/Monophasic/Contigs/SRR5238287.contigs.fa	i	1,2	0.000143503	SRR1122569	994	Typhimurium	enterica	1,4,[5],12		PASS	B	Typhimurium	Typhimurium	Typhimurium
255	SRR6494812		PRJNA292666	FDA	SAMN08327315	USDA-FSIS	2017	environmental/other	0	USA:WV	animal-chicken-young chicken	Typhimurium	USDA-FSIS	FSIS11706945	golS,golT,merA,merD,merE,merR,merT,merT=PARTIAL_END_OF_CONTIG,qacEdelta1,silA,silB,silC,silE,silF,silP,silR,silS,terD,terW,terZ	4940045	84	58810.1	551759	200	0	0	252668	6	149867	12	48246	23	4083011474	0.0151515	SAL_JA0017AA	325	enterica	/gpfs/scratch/gavin.fenske/Monophasic/Contigs/SRR6494812.contigs.fa	i	1,2	0.000631368	90463	974	Typhimurium	enterica	1,4,[5],12		PASS	B	Typhimurium	Typhimurium	Typhimurium
256	SRR2125026	GCA_008117745.1	PRJNA186035	Center for Food Safety and Applied Nutrition	SAMN02846769	FDA	2010-02-17	environmental/other	13431138	USA:OR	swab	Typhimurium	CFSAN	FDA603815 36-2-2	asr=HMM,golS,golT	4870432	63	77308.4	929819	211	0	0	324853	5	222813	9	90835	15	455472143	0.00909091	SAL_BA1599AA	327	enterica	/gpfs/scratch/gavin.fenske/Monophasic/Contigs/SRR2125026.contigs.fa	i	1,2	0.000508006	SRR1300679	979	Typhimurium	enterica	1,4,[5],12		PASS	B	Typhimurium	Typhimurium	Typhimurium
257	SRR5968350	GCA_009475565.1	PRJNA215333	FDA/CFSAN	SAMN06067864	Minnesota Department of Health	2016-08	environmental/other	14964658	USA:MN	Porcine Feces	Typhimurium	CFSAN	E2016017901	asr=HMM,golS,golT,qacEdelta1	4942867	74	66795.5	682314	236	0	0	204650	7	149993	13	60087	24	653900765	0.00909091	SAL_BA6136AA	327	enterica	/gpfs/scratch/gavin.fenske/Monophasic/Contigs/SRR5968350.contigs.fa	i	1,2	2.38274e-05	SRR1177240	999	Typhimurium	enterica	1,4,[5],12		PASS	B	Typhimurium	Typhimurium	Typhimurium
258	SRR1157726		PRJNA215333	FDA/CFSAN	SAMN02378115	MDH - Minnesota Department of Health	2010-04-05	environmental/other	0	USA:MN	chicken breast	Typhimurium	CFSAN	MDH-2013-00110	golS,golT,merR	4943716	73	67722.1	707879	200	0	0	209004	7	116260	13	61545	24	2444196151	0.0121212	SAL_EA1309AA	326	enterica	/gpfs/scratch/gavin.fenske/Monophasic/Contigs/SRR1157726.contigs.fa	i	1,2	0	SRR1157726	1000	Typhimurium	enterica	1,4,[5],12		PASS	B	Typhimurium	Typhimurium	Typhimurium
259	SRR6333624	GCA_009523155.1	PRJNA230403	CDC	SAMN07830299	CDC	2017-10	clinical	15048168	USA	stool	Typhimurium	EDLB-CDC	PNUSAS026499	asr=HMM,golS,golT	4802924	82	58572.2	471325	202	0	0	225811	7	107730	14	42157	29	3438093859	0.00909091	SAL_DA7528AA	327	enterica	/gpfs/scratch/gavin.fenske/Monophasic/Contigs/SRR6333624.contigs.fa	i	1,2	0.000143503	SRR1269327	994	Typhimurium	enterica	1,4,[5],12		PASS	B	Typhimurium	Typhimurium	Typhimurium
260	SRR6192513		PRJNA230403	CDC	SAMN07788210		2017-07	clinical	0	USA	urine	Typhimurium	EDLB-CDC	PNUSAS025355	golS,golT	4905266	69	71090.8	656974	210	0	0	271389	6	149894	11	61880	20	3405038742	0.0121212	SAL_EA8398AA	326	enterica	/gpfs/scratch/gavin.fenske/Monophasic/Contigs/SRR6192513.contigs.fa	i	1,2	0.000167546	SRR949398	993	Typhimurium	enterica	1,4,[5],12		PASS	B	Typhimurium	Typhimurium	Typhimurium
261	SRR4896379	GCA_008991495.1	PRJNA230403	CDC	SAMN05936854	CDC	2016-10	clinical	14428218	USA	stool	Typhimurium	EDLB-CDC	PNUSAS004933	asr=HMM,golS,golT	4860019	84	57857.4	473237	226	0	0	149587	11	92931	19	45833	33	2903279736	0.0181818	SAL_FA3557AA	324	enterica	/gpfs/scratch/gavin.fenske/Monophasic/Contigs/SRR4896379.fa	i	1,2	0.000215742	63891	991	Typhimurium	enterica	1,4,[5],12		PASS	B	Typhimurium	Typhimurium	Typhimurium
262	SRR5584714	GCA_009221025.1	PRJNA230403	CDC	SAMN06891164		2016-09	clinical	14691338	USA	stool	Typhimurium	EDLB-CDC	PNUSAS011141	asr=HMM,golS,golT,merA=HMM,merP=HMM,merR	4993909	90	55487.9	491218	201	0	0	229662	8	122109	13	41055	27	3203148390	0.00909091	SAL_FA9123AA	327	enterica	/gpfs/scratch/gavin.fenske/Monophasic/Contigs/SRR5584714.contigs.fa	i	1,2	0.000336872	SRR1030355	986	Typhimurium	enterica	1,4,[5],12		PASS	B	Typhimurium	Typhimurium	Typhimurium
263	SRR1553829	GCA_008047375.1	PRJNA215333	FDA/CFSAN	SAMN02699599	Minnesota Department of Health	2003-03-25	environmental/other	13295318	USA:KS	Porcine Liver	Typhimurium	CFSAN	MDH-2014-00433	asr=HMM,golS,golT,qacEdelta1	4942759	62	79721.9	682273	256	0	0	204650	7	149993	13	84993	22	653900765	0.00909091	SAL_BA6136AA	327	enterica	/gpfs/scratch/gavin.fenske/Monophasic/Contigs/SRR1553829.fa	i	1,2	2.38274e-05	SRR1164575	999	Typhimurium	enterica	1,4,[5],12		PASS	B	Typhimurium	Typhimurium	Typhimurium
264	SRR1068346	GCA_010906325.1	PRJNA215333	FDA/CFSAN	SAMN02378141	MDH - Minnesota Department of Health	2011-03-25	environmental/other	17055588	USA:MN	porcine feces	Typhimurium	CFSAN	MDH-2013-00136	asr=HMM,golS,golT,merA=HMM,merC,merD=HMM,merE=HMM,merP,merR,merT,qacEdelta1,silA,silB,silC,silE,silF,silP,silR,silS	4994888	85	58763.4	630468	216	0	0	180355	8	114710	15	59076	26	4114338856	0.0121212	SAL_FA6377AA	326	enterica	/gpfs/scratch/gavin.fenske/Monophasic/Contigs/SRR1068346.contigs.fa	i	1,2	0	SRR1048328	1000	Typhimurium	enterica	1,4,[5],12		PASS	B	Typhimurium	Typhimurium	Typhimurium
265	SRR6158718	GCA_009515055.1	PRJNA230403	CDC	SAMN07740792	CDC	2017-06	clinical	15031268	USA	stool	Typhimurium	EDLB-CDC	PNUSAS021390	asr=HMM,golS,golT	4975326	74	67234.1	602512	220	0	0	377393	5	191135	9	81432	18	4040825408	0.00909091	SAL_EA5500AA	327	enterica	/gpfs/scratch/gavin.fenske/Monophasic/Contigs/SRR6158718.fa	i	1,2	0.000143503	69707	994	Typhimurium	enterica	1,4,[5],12		PASS	B	Typhimurium	Typhimurium	Typhimurium
266	SRR2968121	GCA_008658075.1	PRJNA230403	CDC	SAMN04296697	CDC	2015-10	clinical	14029378	USA	stool	Typhimurium	EDLB-CDC	PNUSAS001249	asr=HMM,golS,golT	4936219	132	37395.6	192406	220	0	0	76685	20	53966	35	24716	60	2225081988	0.0151515	SAL_DA8420AA	325	enterica	/gpfs/scratch/gavin.fenske/Monophasic/Contigs/SRR2968121.contigs.fa	i	1,2	0.000191626	SRR1177571	992	Typhimurium	enterica	1,4,[5],12		PASS	B	Typhimurium	Typhimurium	Typhimurium
267	SRR5413335	GCA_009181565.1	PRJNA230403	CDC	SAMN06671986		2017-03	clinical	14645588	USA	stool	Typhimurium	EDLB-CDC	PNUSAS010493	asr=HMM,golS,golT	4978051	73	68192.5	600686	220	0	0	322722	6	101093	12	45552	25		0.0242424	SAL_EA4545AA	322	enterica	/gpfs/scratch/gavin.fenske/Monophasic/Contigs/SRR5413335.contigs.fa	i	1,2	0.000361208	46113	985	Typhimurium	enterica	1,4,[5],12		PASS	B	Typhimurium	Typhimurium	Typhimurium
268	SRR5016914	GCA_008994175.1	PRJNA230403	CDC	SAMN05991259		2016-10	clinical	14430868	USA	stool	Typhimurium	EDLB-CDC	PNUSAS005261	arsA,arsB,arsC,arsD,arsR,asr=HMM,golS,golT,merA=HMM,merC,merD=HMM,merE=HMM,merP,merR,merT,pcoA,pcoC,pcoD,pcoR,pcoS,silA,silB,silC,silE,silF,silP,silR,silS	4955450	66	75082.6	825252	215	0	0	356686	5	236489	8	77823	15	497195620	0.0121212	SAL_EA9064AA	326	enterica	/gpfs/scratch/gavin.fenske/Monophasic/Contigs/SRR5016914.contigs.fa	i	-	7.15897e-05	32388	997	I 4,[5],12:i:-	enterica	4,[5],12		PASS	B	I 4,[5],12:i:-	I 4,[5],12:i:-	I 4,[5],12:i:-
269	SRR5361567	GCA_009280405.1	PRJNA230403	CDC	SAMN06475227		2016-10	clinical	14752688	USA	stool	Typhimurium	EDLB-CDC		asr=HMM,golS,golT,qacEdelta1	5092828	74	68822	695236	221	0	0	327456	5	121956	11	62118	22	1877347351	0.0151515	SAL_BA6225AA	325	enterica	/gpfs/scratch/gavin.fenske/Monophasic/Contigs/SRR5361567.contigs.fa	i	1,2	0.000631368	58519	974	Typhimurium	enterica	1,4,[5],12		PASS	B	Typhimurium	Typhimurium	Typhimurium
270	SRR1122588	GCA_010647685.1	PRJNA203445	University of California at Davis	SAMN02368033	FDA: Shaohua Zhao	2011	environmental/other	16793458	USA: California	chicken breast	Typhimurium	UCD-100K	N37896	asr=HMM,golS,golT,merA=HMM,merP=HMM,merR	4934920	120	41124.3	505937	200	0	0	129073	11	81191	21	39199	40	142880502	0.00909091	SAL_HA8671AA	327	enterica	/gpfs/scratch/gavin.fenske/Monophasic/Contigs/SRR1122588.contigs.fa	i	1,2	2.38274e-05	SRR1122588	999	Typhimurium	enterica	1,4,[5],12		PASS	B	Typhimurium	Typhimurium	Typhimurium
271	SRR6726316		PRJNA230403	CDC	SAMN08367492		2018-01	clinical	0	USA	stool	Typhimurium	EDLB-CDC	PNUSAS032160	golS,golT	4905642	68	72141.8	523089	249	0	0	196492	7	137865	13	62865	23	913421015	0.0181818	SAL_FA1256AA	324	enterica	/gpfs/scratch/gavin.fenske/Monophasic/Contigs/SRR6726316.contigs.fa	i	1,2	7.15897e-05	41966	997	Typhimurium	enterica	1,4,[5],12		PASS	B	Typhimurium	Typhimurium	Typhimurium
272	SRR5970406	GCA_009475765.1	PRJNA215333	FDA/CFSAN	SAMN06034065	Minnesota Department of Health	2016-02	environmental/other	14964898	USA:MN	Porcine Tissue Composite	Typhimurium	CFSAN	E2016008495	asr=HMM,golS,golT,qacEdelta1,qacL	5122839	90	56920.4	601921	210	0	0	204650	7	145371	13	57442	25	653900765	0.00909091	SAL_BA6136AA	327	enterica	/gpfs/scratch/gavin.fenske/Monophasic/Contigs/SRR5970406.contigs.fa	i	1,2	0.000705841	41981	971	Typhimurium	enterica	1,4,[5],12		PASS	B	Typhimurium	Typhimurium	Typhimurium
273	SRR5664206	GCA_009320795.1	PRJNA215333	FDA/CFSAN	SAMN06034012	Minnesota Department of Health	2015-06	environmental/other	14794108	USA:MN	Porcine Intestine	Typhimurium	CFSAN	E2015010732	asr=HMM,golS,golT,merA=HMM,merC,merD=HMM,merE=HMM,merP,merR,merT,qacEdelta1	4967225	76	65358.2	682273	210	0	0	180355	8	141447	14	58915	25	3168551164	0.00909091	SAL_DA9811AA	327	enterica	/gpfs/scratch/gavin.fenske/Monophasic/Contigs/SRR5664206.fa	i	1,2	7.15897e-05	SRR1164597	997	Typhimurium	enterica	1,4,[5],12		PASS	B	Typhimurium	Typhimurium	Typhimurium
274	SRR6879826	GCA_010943835.1	PRJNA230403	CDC	SAMN08773390	CDC	2018-01	clinical	17096468	USA	urine	Typhimurium	EDLB-CDC	PNUSAS035610	arsA,arsB,arsC,arsD,arsR,asr=HMM,golS,golT,merA=HMM,merC,merD=HMM,merE=HMM,merP,merR,merT,pcoA,pcoC,pcoD,pcoR,pcoS,silA,silB,silC,silE,silF,silP,silR,silS	5083078	109	46633.7	341790	220	0	0	150132	11	82297	19	38396	38	1471137981	0.00909091	SAL_EA8973AA	327	enterica	/gpfs/scratch/gavin.fenske/Monophasic/Contigs/SRR6879826.contigs.fa	i	-	0.000385581	46007	984	I 4,[5],12:i:-	enterica	4,[5],12		PASS	B	I 4,[5],12:i:-	I 4,[5],12:i:-	I 4,[5],12:i:-
275	SRR5330447		PRJNA280335	US Food and Drug Administration	SAMN06333461	Okalahoma State University	1989-06-27	environmental/other	0	USA:OK	Owl Abscess swab (Strigiformes)	Typhimurium	CFSAN	ADRDL-956	golS,golT	4900080	208	23558.1	192249	230	0	0	52957	30	31385	54	15306	95	8523994	0.0181818	SAL_IA8151AA	324	enterica	/gpfs/scratch/gavin.fenske/Monophasic/Contigs/SRR5330447.contigs.fa	i	1,2	0.000239895	SRR1106228	990	Typhimurium	enterica	1,4,[5],12		PASS	B	Typhimurium	Typhimurium	Typhimurium
276	SRR6879553		PRJNA230403	CDC	SAMN08773117	CDC	2018-01	clinical	0	USA	stool	Typhimurium	EDLB-CDC	PNUSAS034907	golS,golT	4931119	77	64040.5	393530	220	0	0	164063	10	122499	17	56193	29	1422829945	0.030303	SAL_CA1990AA	320	enterica	/gpfs/scratch/gavin.fenske/Monophasic/Contigs/SRR6879553.contigs.fa	i	1,2	0.000434439	84421	982	Typhimurium	enterica	1,4,[5],12		PASS	B	Typhimurium	Typhimurium	Typhimurium
277	SRR6809255	GCA_010982475.1	PRJNA230403	CDC	SAMN08639032	CDC	2017-10	clinical	17223268	USA	stool	Typhimurium	EDLB-CDC	PNUSAS035129	asr=HMM,golS,golT	4890956	83	58927.2	542960	202	0	0	271390	6	153217	11	74159	20	57605541	0.0121212	SAL_GA8824AA	326	enterica	/gpfs/scratch/gavin.fenske/Monophasic/Contigs/SRR6809255.contigs.fa	i	1,2	0.00058191	SRR1269327	976	Typhimurium	enterica	1,4,[5],12		PASS	B	Typhimurium	Typhimurium	Typhimurium
278	SRR7650412	GCA_008456165.1	PRJNA242847	FDA	SAMN09769750	USDA-FSIS	2018	environmental/other	13806048	USA:GA	comminuted beef	Typhimurium	USDA-FSIS	FSIS11812495	asr=HMM,golS,golT,merA,merA=HMM,merC=HMM,merD,merE,merP=HMM,merR,merT=PARTIAL_END_OF_CONTIG,merT,qacEdelta1,silA,silB,silC,silE,silF,silP,silR,silS,terD,terW,terZ	4881237	111	43975.1	393978	204	0	0	145629	13	75523	22	32805	41	1846356150	0.0121212	SAL_EA8471AA	326	enterica	/gpfs/scratch/gavin.fenske/Monophasic/Contigs/SRR7650412.fa	i	1,2	0.000730741	SRR1132901	970	Typhimurium	enterica	1,4,[5],12		PASS	B	Typhimurium	Typhimurium	Typhimurium
279	SRR5488967		PRJNA230403	CDC	SAMN06840058		2016-08	clinical	0	USA	stool	Typhimurium	EDLB-CDC	PNUSAS012200	arsA,arsB,arsC,arsD,golS,golT	4899239	43	113936	639286	222	0	0	464861	5	405892	7	91738	12	3022754554	0.00909091	SAL_HA5212AA	327	enterica	/gpfs/scratch/gavin.fenske/Monophasic/Contigs/SRR5488967.contigs.fa	i	1,2	0.000143503	SRR949398	994	Typhimurium	enterica	1,4,[5],12		PASS	B	Typhimurium	Typhimurium	Typhimurium
280	SRR5486237	GCA_009209495.1	PRJNA230403	CDC	SAMN06808518	CDC	2016-07	clinical	14679798	USA	stool	Typhimurium	EDLB-CDC	PNUSAS011558	asr=HMM,golS,golT	4850174	65	74618.1	1071244	222	0	0	381230	4	164831	8	58917	18	1061355346	0.0121212	SRR1258614	326	enterica	/gpfs/scratch/gavin.fenske/Monophasic/Contigs/SRR5486237.contigs.fa	i	1,2	0.000215742	SRR1177569	991	Typhimurium	enterica	1,4,[5],12		PASS	B	Typhimurium	Typhimurium	Typhimurium
281	SRR5860181	GCA_009395305.1	PRJNA242847	FDA	SAMN07405741	USDA-FSIS	2017	environmental/other	14870048	USA:IL	raw intact chicken	Typhimurium	USDA-FSIS	FSIS1702830	asr=HMM,golS,golT,merA=HMM,merP=HMM,merR	4952870	81	61146.5	508401	200	0	0	265930	7	129995	13	47382	26	3203148390	0.00909091	SAL_FA9123AA	327	enterica	/gpfs/scratch/gavin.fenske/Monophasic/Contigs/SRR5860181.contigs.fa	i	1,2	0.000336872	SRR1185812	986	Typhimurium	enterica	1,4,[5],12		PASS	B	Typhimurium	Typhimurium	Typhimurium
282	SRR1300711	GCA_010661485.1	PRJNA186035	Center for Food Safety and Applied Nutrition	SAMN02742114	OSF	2007-01-09	environmental/other	16807258	USA:ID	bovine feces	Typhimurium	CFSAN	OSF012681	asr=HMM,golS,golT,qacEdelta1	4975213	101	49259.5	377301	265	0	0	109635	13	85628	23	32813	40	269433084	0.0121212	SAL_DA6899AA	326	enterica	/gpfs/scratch/gavin.fenske/Monophasic/Contigs/SRR1300711.contigs.fa	i	1,2	4.76906e-05	SRR1300711	998	Typhimurium	enterica	1,4,[5],12		PASS	B	Typhimurium	Typhimurium	Typhimurium
283	SRR6760559		PRJNA230403	CDC	SAMN07981727		2017-10	clinical	0	USA	stool	Typhimurium	EDLB-CDC	PNUSAS027209	golS,golT,qacEdelta1	4999706	67	74622.5	682099	229	0	0	196623	7	149993	12	64719	22	2480090633	0.0121212	SAL_FA2713AA	326	enterica	/gpfs/scratch/gavin.fenske/Monophasic/Contigs/SRR6760559.contigs.fa	i	1,2	9.55247e-05	SRR1177561	996	Typhimurium	enterica	1,4,[5],12		PASS	B	Typhimurium	Typhimurium	Typhimurium
284	SRR6765811		PRJNA230403	CDC	SAMN08583798	CDC	2018-01	clinical	0	USA	stool	Typhimurium	EDLB-CDC	PNUSAS034875	golS,golT	5007501	97	51623.7	365523	208	0	0	139247	13	96213	21	48098	34	2763570875	0.0121212	SAL_HA5448AA	326	enterica	/gpfs/scratch/gavin.fenske/Monophasic/Contigs/SRR6765811.contigs.fa	i	-	0.000239895	42144	990	I 4,[5],12:i:-	enterica	4,[5],12		PASS	B	I 4,[5],12:i:-	I 4,[5],12:i:-	I 4,[5],12:i:-
285	SRR6334851	GCA_009578665.1	PRJNA230403	CDC	SAMN08105155	CDC	2017-11	clinical	15113508	USA	stool	Typhimurium	EDLB-CDC	PNUSAS028986	asr=HMM,golS,golT	4849173	84	57728.2	541809	240	0	0	225811	7	150106	12	61880	22	3228436439	0.00909091	SAL_CA5877AA	327	enterica	/gpfs/scratch/gavin.fenske/Monophasic/Contigs/SRR6334851.contigs.fa	i	1,2	0.000119496	SRR1177569	995	Typhimurium	enterica	1,4,[5],12		PASS	B	Typhimurium	Typhimurium	Typhimurium
286	SRR1266045	GCA_010456765.1	PRJNA183850	New York State Dept. of Health - Wadsworth Center	SAMN02595848	MDH	2008-12-31	environmental/other	16601868	USA:MN	Pig Colon	Typhimurium	CFSAN	NY-swgs1134	asr=HMM,golS,golT,qacEdelta1	4951703	66	75025.8	682267	221	0	0	225811	6	145412	12	62078	21	3465118481	0.00909091	SRR1266045	327	enterica	/gpfs/scratch/gavin.fenske/Monophasic/Contigs/SRR1266045.contigs.fa	i	1,2	4.76906e-05	SRR1266035	998	Typhimurium	enterica	1,4,[5],12		PASS	B	Typhimurium	Typhimurium	Typhimurium
287	SRR6026022	GCA_008698685.1	PRJNA230403	CDC	SAMN07595948	CDC	2017-05	clinical	14072618	USA	stool	Typhimurium	EDLB-CDC	PNUSAS015506	asr=HMM,golS,golT	4781459	73	65499.4	720197	226	0	0	219550	6	149899	12	55902	22	905257045	0.0181818	SAL_GA1552AA	324	enterica	/gpfs/scratch/gavin.fenske/Monophasic/Contigs/SRR6026022.contigs.fa	i	1,2	4.76906e-05	84465	998	Typhimurium	enterica	1,4,[5],12		PASS	B	Typhimurium	Typhimurium	Typhimurium
288	SRR1511507	GCA_009997905.1	PRJNA186035	Center for Food Safety and Applied Nutrition	SAMN02849915	OSF	2007-01-09	environmental/other	16084568	USA:WA	bovine feces	Typhimurium	CFSAN	OSF018647	asr=HMM,golS,golT,merD=HMM,merE=HMM,merR=PARTIAL,qacEdelta1	4968370	134	37077.4	393914	201	0	0	83054	16	48856	31	26252	59	4020244159	0.00909091	SAL_DA5638AA	327	enterica	/gpfs/scratch/gavin.fenske/Monophasic/Contigs/SRR1511507.fa	i	1,2	0.000143503	SRR945133	994	Typhimurium	enterica	1,4,[5],12		PASS	B	Typhimurium	Typhimurium	Typhimurium
289	SRR4432511	GCA_008984665.1	PRJNA230403	CDC	SAMN05913889		2016-09	clinical	14421338	USA	stool	Typhimurium	EDLB-CDC	PNUSAS004387	asr=HMM,golS,golT	4820883	106	45480	361531	232	0	0	110093	14	78560	24	36222	41	2508954947	0.0121212	SAL_IA7164AA	326	enterica	/gpfs/scratch/gavin.fenske/Monophasic/Contigs/SRR4432511.contigs.fa	i	1,2	0.000119496	SRR1177273	995	Typhimurium	enterica	1,4,[5],12		PASS	B	Typhimurium	Typhimurium	Typhimurium
290	SRR7471689	GCA_008544015.1	PRJNA242847	FDA	SAMN09545725	USDA-FSIS	2018	environmental/other	13896138	USA:WV	raw intact chicken	Typhimurium	USDA-FSIS	FSIS11811118	asr=HMM,golS,golT,merA,merA=HMM,merC=HMM,merD,merE,merP=HMM,merR,merT,merT=PARTIAL_END_OF_CONTIG,qacEdelta1,silA,silB,silC,silE,silF,silP,silR,silS,terD,terW,terZ	4959573	126	39361.7	443346	204	0	0	113475	13	68199	24	31090	48	3339085609	0.0121212	SAL_JA0017AA	326	enterica	/gpfs/scratch/gavin.fenske/Monophasic/Contigs/SRR7471689.fa	i	1,2	0.000830728	90463	966	Typhimurium	enterica	1,4,[5],12		PASS	B	Typhimurium	Typhimurium	Typhimurium
291	SRR7289055	GCA_008495705.1	PRJNA242847	FDA	SAMN09389827	USDA-FSIS	2018	environmental/other	13847778	USA:NC	comminuted chicken	Typhimurium	USDA-FSIS	FSIS21821831	asr=HMM,golS,golT,merA=HMM,merP=HMM,merR	4900307	86	56980.3	396518	200	0	0	157840	10	104352	18	45019	32	3019439603	0.0121212	SAL_FA2704AA	326	enterica	/gpfs/scratch/gavin.fenske/Monophasic/Contigs/SRR7289055.fa	i	1,2	0.000483446	90463	980	Typhimurium	enterica	1,4,[5],12		PASS	B	Typhimurium	Typhimurium	Typhimurium
292	SRR5714169	GCA_009325195.1	PRJNA230403	CDC	SAMN07213123	CDC	2017-04	clinical	14798508	USA	stool	Typhimurium	EDLB-CDC	PNUSAS013812	asr=HMM,golS,golT	4851469	67	72410	538645	220	0	0	208079	7	149640	12	62892	23	2425735242	0.0151515	SAL_DA7412AA	325	enterica	/gpfs/scratch/gavin.fenske/Monophasic/Contigs/SRR5714169.contigs.fa	i	1,2	0.000385581	9173	984	Typhimurium	enterica	1,4,[5],12		PASS	B	Typhimurium	Typhimurium	Typhimurium
293	SRR5516300	GCA_009218725.1	PRJNA242847	FDA	SAMN06915431	USDA-FSIS	2017	environmental/other	14689058	USA:VA	raw intact chicken	Typhimurium	USDA-FSIS	FSIS1700798	asr=HMM,golS,golT,merA,merA=HMM,merC=HMM,merD,merE,merP=HMM,merR,merT,qacEdelta1,silA,silB,silC,silE,silF,silP,silR,silS,terD,terW,terZ	4939088	83	59507.1	525717	204	0	0	266099	7	149867	12	48246	24	1834756327	0.0121212	SAL_EA8471AA	326	enterica	/gpfs/scratch/gavin.fenske/Monophasic/Contigs/SRR5516300.contigs.fa	i	1,2	0.000631368	90463	974	Typhimurium	enterica	1,4,[5],12		PASS	B	Typhimurium	Typhimurium	Typhimurium
294	SRR1448878		PRJNA215333	FDA/CFSAN	SAMN02699493	Minnesota Department of Health	2002-10-28	environmental/other	0	USA:MN	porcine liver	Typhimurium	CFSAN	MDH-2014-00327	golS,golT,merC,merP,merR,merT,qacEdelta1	5082830	83	61238.9	711632	221	0	0	225811	6	145384	12	57531	24	113575256	0.00909091	SAL_DA7554AA	327	enterica	/gpfs/scratch/gavin.fenske/Monophasic/Contigs/SRR1448878.contigs.fa	i	1,2	0.000730741	SRR1266062	970	Typhimurium	enterica	1,4,[5],12		PASS	B	Typhimurium	Typhimurium	Typhimurium
295	SRR5865227	GCA_009396985.1	PRJNA230403	CDC	SAMN07375725		2017-06	clinical	14871708	USA	stool	Typhimurium	EDLB-CDC	PNUSAS018534	asr=HMM,golS,golT	4860774	66	73648.1	720196	219	0	0	259076	6	149904	12	74325	21	345993745	0.0121212	SAL_DA7412AA	326	enterica	/gpfs/scratch/gavin.fenske/Monophasic/Contigs/SRR5865227.contigs.fa	i	1,2	0.000631368	SRR1238790	974	Typhimurium	enterica	1,4,[5],12		PASS	B	Typhimurium	Typhimurium	Typhimurium
296	SRR5253439	GCA_008432005.1	PRJNA230403	CDC	SAMN06320217		2016-10	clinical	13782018	USA	stool	Typhimurium	EDLB-CDC		asr=HMM,golS,golT,qacEdelta1	4990347	190	26265	191276	234	0	0	60543	25	39275	45	20106	81		0.0181818	SAL_HA4950AA	324	enterica	/gpfs/scratch/gavin.fenske/Monophasic/Contigs/SRR5253439.contigs.fa	i	1,2	0.000119496	18653	995	Typhimurium	enterica	1,4,[5],12		PASS	B	Typhimurium	Typhimurium	Typhimurium
297	SRR3473903		PRJNA230403	CDC	SAMN04902838	CDC	2016-04	clinical	0	USA	stool	Typhimurium	EDLB-CDC	PNUSAS002046	golS,golT	4906512	64	76664.2	622413	210	0	0	225812	7	149900	12	71172	21	3148620437	0.00909091	SAL_FA8931AA	327	enterica	/gpfs/scratch/gavin.fenske/Monophasic/Contigs/SRR3473903.contigs.fa	i	1,2	9.55247e-05	89096	996	Typhimurium	enterica	1,4,[5],12		PASS	B	Typhimurium	Typhimurium	Typhimurium
298	SRR2917930	GCA_004220325.1	PRJNA215333	FDA/CFSAN	SAMN02699887	Minnesota Department of Health	2008-07-29	environmental/other	8562438	USA:MN	Porcine Tissue	Typhimurium	CFSAN	MDH-2014-00721	asr=HMM,golS,golT,merA,merB,merD,merE,merP,merR,merT,qacE=PARTIAL_END_OF_CONTIG,qacEdelta1,qacL	5152231	85	60614.5	682273	256	0	0	183022	8	141743	14	45626	28	1963544937	0.00909091	SAL_DA8424AA	327	enterica	/gpfs/scratch/gavin.fenske/Monophasic/Contigs/SRR2917930.contigs.fa	i	1,2	0.000119496	SRR1233900	995	Typhimurium	enterica	1,4,[5],12		PASS	B	Typhimurium	Typhimurium	Typhimurium
299	SRR5297979	GCA_009131965.1	PRJNA242847	FDA	SAMN06459941	USDA-FSIS	2017	environmental/other	14580438	USA:MN	raw intact chicken	Typhimurium	USDA-FSIS	FSIS1710522	asr=HMM,golS,golT	4852648	63	77026.2	636191	202	0	0	440204	5	179126	9	63137	18	1853147248	0.0121212	SAL_IA7533AA	326	enterica	/gpfs/scratch/gavin.fenske/Monophasic/Contigs/SRR5297979.contigs.fa	i	1,2	0.000557238	DT2	977	Typhimurium	enterica	1,4,[5],12		PASS	B	Typhimurium	Typhimurium	Typhimurium
300	SRR6051423	GCA_009504435.1	PRJNA230403	CDC	SAMN07625328		2017-05	clinical	15017298	USA	stool	Typhimurium	EDLB-CDC	PNUSAS018413	asr=HMM,golS,golT	4863495	74	65722.9	626468	225	0	0	271386	6	150060	11	54383	22	2574758155	0.00909091	SAL_DA6099AA	327	enterica	/gpfs/scratch/gavin.fenske/Monophasic/Contigs/SRR6051423.contigs.fa	i	1,2	4.76906e-05	SRR1158206	998	Typhimurium	enterica	1,4,[5],12		PASS	B	Typhimurium	Typhimurium	Typhimurium
301	SRR1158026		PRJNA215333	FDA/CFSAN	SAMN02378119	MDH - Minnesota Department of Health	2010-07-16	environmental/other	0	USA:MN	avian tissue	Typhimurium	CFSAN	MDH-2013-00114	golS,golT	4923369	72	68380.1	484474	230	0	0	236384	7	110356	13	51753	25		0.0121212	SAL_DA9863AA	326	enterica	/gpfs/scratch/gavin.fenske/Monophasic/Contigs/SRR1158026.contigs.fa	i	1,2	0	46113	1000	Typhimurium	enterica	1,4,[5],12		PASS	B	Typhimurium	Typhimurium	Typhimurium
302	SRR6794985		PRJNA230403	CDC	SAMN08628107	CDC	2018-02	clinical	0	USA	stool	Typhimurium	EDLB-CDC	PNUSAS035339	golS,golT	4849809	110	44089.2	330628	209	0	0	139247	12	91059	21	40059	36	2926843963	0.0121212	SAL_EA1410AA	326	enterica	/gpfs/scratch/gavin.fenske/Monophasic/Contigs/SRR6794985.contigs.fa	i	1,2	0.000361208	SRR1021745	985	Typhimurium	enterica	1,4,[5],12		PASS	B	Typhimurium	Typhimurium	Typhimurium
303	SRR5753189	GCA_009329275.1	PRJNA242847	FDA	SAMN07271443	USDA-FSIS	2017	environmental/other	14802588	USA:CT	raw intact chicken	Typhimurium	USDA-FSIS	FSIS1702159	asr=HMM,golS,golT,merA=HMM,merP=HMM,merR	5083285	84	60515.3	515245	204	0	0	372551	6	145600	12	43842	26	385392443	0.0151515	SAL_EA8789AA	325	enterica	/gpfs/scratch/gavin.fenske/Monophasic/Contigs/SRR5753189.contigs.fa	i	1,2	0.000557238	SRR1060566	977	Typhimurium	enterica	1,4,[5],12		PASS	B	Typhimurium	Typhimurium	Typhimurium
304	SRR5110510		PRJNA230403	CDC	SAMN06113245		2016-08	clinical	0	USA	stool	Typhimurium	EDLB-CDC	PNUSAS005828	golS,golT	4876114	64	76189.3	535777	209	0	0	225812	7	150066	13	81779	21	266447512	0.0212121	SAL_CA9320AA	323	enterica	/gpfs/scratch/gavin.fenske/Monophasic/Contigs/SRR5110510.contigs.fa	i	1,2	7.15897e-05	SRR949398	997	Typhimurium	enterica	1,4,[5],12		PASS	B	Typhimurium	Typhimurium	Typhimurium
305	SRR5588704	GCA_009252185.1	PRJNA230403	CDC	SAMN07141951		2017-03	clinical	14722568	USA	Rectal Swab	Typhimurium	EDLB-CDC	PNUSAS010335	arsA,arsB,arsC,arsD,asr=HMM,golS,golT	4897269	40	122432	1074693	222	0	0	471909	4	382282	6	102497	11	2154507880	0.0121212	SAL_CA8248AA	326	enterica	/gpfs/scratch/gavin.fenske/Monophasic/Contigs/SRR5588704.fa	i	1,2	0.000119496	SRR949398	995	Typhimurium	enterica	1,4,[5],12		PASS	B	Typhimurium	Typhimurium	Typhimurium
306	SRR3664670	GCA_008414485.1	PRJNA292661	FDA	SAMN05201797	FDA	2012	environmental/other	13757048	USA:OR	chicken breast	Typhimurium	FDA	CVM N38913	asr=HMM,golS,golT	4896960	123	39812.7	455849	202	0	0	118644	12	80112	23	31295	43	711838475	0.00909091	SAL_FA9141AA	327	enterica	/gpfs/scratch/gavin.fenske/Monophasic/Contigs/SRR3664670.contigs.fa	i	1,2	7.15897e-05	72290	997	Typhimurium	enterica	1,4,[5],12		PASS	B	Typhimurium	Typhimurium	Typhimurium
307	SRR3490033	GCA_008904785.1	PRJNA215333	FDA/CFSAN	SAMN02699927	Minnesota Department of Health	2012-05-25	environmental/other	14325618	USA:MN	Porcine Feces	Typhimurium	CFSAN	MDH-2014-00761	asr=HMM,golS,golT,qacEdelta1	4945128	71	69649.7	472121	229	0	0	193391	9	112807	15	61545	27	653900765	0.00909091	SAL_BA6136AA	327	enterica	/gpfs/scratch/gavin.fenske/Monophasic/Contigs/SRR3490033.contigs.fa	i	1,2	9.55247e-05	SRR1177215	996	Typhimurium	enterica	1,4,[5],12		PASS	B	Typhimurium	Typhimurium	Typhimurium
308	SRR4046928	GCA_008942505.1	PRJNA230403	CDC	SAMN05559571	CDC	2016-07	clinical	14377628	USA	stool	Typhimurium	EDLB-CDC	PNUSAS003353	arsA,arsB,arsC,arsD,arsR,asr=HMM,golS,golT,merA=HMM,merC,merD=HMM,merE=HMM,merP,merR,merT,pcoA,pcoC,pcoD,pcoR,pcoS,silA,silB,silC,silE,silF,silP,silR,silS	4983670	74	67346.9	907857	220	0	0	239259	6	177731	11	65082	20	31570005	0.00909091	SAL_FA2770AA	327	enterica	/gpfs/scratch/gavin.fenske/Monophasic/Contigs/SRR4046928.contigs.fa	i	-	9.55247e-05	29950	996	I 4,[5],12:i:-	enterica	4,[5],12		PASS	B	I 4,[5],12:i:-	I 4,[5],12:i:-	I 4,[5],12:i:-
309	SRR6976851		PRJNA242847	FDA	SAMN08904773	USDA-FSIS	2018	environmental/other	0	USA:GA	chicken carcass	Typhimurium	USDA-FSIS	FSIS21821395	golS,golT,merR	4947195	125	39577.6	280913	204	0	0	83676	18	62506	31	30652	53	142880502	0.00909091	SAL_HA8671AA	327	enterica	/gpfs/scratch/gavin.fenske/Monophasic/Contigs/SRR6976851.contigs.fa	i	1,2	7.15897e-05	SRR1122588	997	Typhimurium	enterica	1,4,[5],12		PASS	B	Typhimurium	Typhimurium	Typhimurium
310	SRR5740160	GCA_009327855.1	PRJNA230403	CDC	SAMN07268531	CDC	2015-01	clinical	14801168	USA	stool	Typhimurium	EDLB-CDC	2015AM-0015	asr=HMM,golS,golT	4857256	54	89949.2	782915	220	0	0	383735	5	300471	8	90711	13	2121014232	0.00909091	SAL_AA7198AA	327	enterica	/gpfs/scratch/gavin.fenske/Monophasic/Contigs/SRR5740160.contigs.fa	i	1,2	4.76906e-05	9173	998	Typhimurium	enterica	1,4,[5],12		PASS	B	Typhimurium	Typhimurium	Typhimurium
311	SRR6671375	GCA_010870985.1	PRJNA242847	FDA	SAMN08458098	USDA-FSIS	2018	environmental/other	17020218	USA:MS	raw intact chicken	Typhimurium	USDA-FSIS	FSIS11807227	asr=HMM,golS,golT,merA=HMM,merP=HMM,merR	5094863	87	58561.6	515260	204	0	0	164494	9	96111	17	42676	33	142880502	0.00909091	SAL_HA8671AA	327	enterica	/gpfs/scratch/gavin.fenske/Monophasic/Contigs/SRR6671375.contigs.fa	i	1,2	0.000508006	SRR949440	979	Typhimurium	enterica	1,4,[5],12		PASS	B	Typhimurium	Typhimurium	Typhimurium
312	SRR6514383		PRJNA230403	CDC	SAMN08390869	CDC	2017-11	clinical	0	USA	stool	Typhimurium	EDLB-CDC	PNUSAS028962	golS,golT	4925346	73	67470.5	661997	259	0	0	324724	5	149539	10	72785	20	2802429837	0.0181818	SAL_EA2461AA	324	enterica	/gpfs/scratch/gavin.fenske/Monophasic/Contigs/SRR6514383.contigs.fa	i	1,2	0.000458924	5350	981	Typhimurium	enterica	1,4,[5],12		PASS	B	Typhimurium	Typhimurium	Typhimurium
313	SRR5253453	GCA_009122885.1	PRJNA230403	CDC	SAMN06320209		2016-10	clinical	14569158	USA	stool	Typhimurium	EDLB-CDC		arsA,arsB,arsC,arsD,asr=HMM,golS,golT	4933499	65	75900	661380	255	0	0	278074	6	148438	12	48969	23	3022754554	0.00909091	SAL_HA5212AA	327	enterica	/gpfs/scratch/gavin.fenske/Monophasic/Contigs/SRR5253453.contigs.fa	i	1,2	0.000312573	89096	987	Typhimurium	enterica	1,4,[5],12		PASS	B	Typhimurium	Typhimurium	Typhimurium
314	SRR6350796	GCA_009583525.1	PRJNA292661	FDA	SAMN08114146	FDA	2016	environmental/other	15118578	USA:MD	chicken breast	Typhimurium	FDA	CVM N16S277	arsC=PARTIAL,asr=HMM,golS,golT	4848691	77	62970	636504	208	0	0	275692	6	150194	12	63504	22	239930209	0.0121212	SAL_IA7552AA	326	enterica	/gpfs/scratch/gavin.fenske/Monophasic/Contigs/SRR6350796.contigs.fa	i	1,2	0.000780658	75969	968	Typhimurium	enterica	1,4,[5],12		PASS	B	Typhimurium	Typhimurium	Typhimurium
315	SRR6766071		PRJNA230403	CDC	SAMN08584066	CDC	2018-01	clinical	0	USA	stool	Typhimurium	EDLB-CDC	PNUSAS033192	golS,golT	4893034	79	61937.1	717997	210	0	0	192610	7	150091	13	66371	23	3842938820	0.0151515	SAL_DA8161AA	325	enterica	/gpfs/scratch/gavin.fenske/Monophasic/Contigs/SRR6766071.contigs.fa	i	1,2	0.000805673	SRR1238790	967	Typhimurium	enterica	1,4,[5],12		PASS	B	Typhimurium	Typhimurium	Typhimurium
316	SRR5116924		PRJNA230403	CDC	SAMN06140384	CDC	2016-09	clinical	0	USA	stool	Typhimurium	EDLB-CDC	PNUSAS005863	golS,golT	4941572	61	81009.4	656833	210	0	0	271390	6	139247	11	62866	21	3148620437	0.00909091	SAL_FA8931AA	327	enterica	/gpfs/scratch/gavin.fenske/Monophasic/Contigs/SRR5116924.contigs.fa	i	1,2	7.15897e-05	SRR1203017	997	Typhimurium	enterica	1,4,[5],12		PASS	B	Typhimurium	Typhimurium	Typhimurium
317	SRR5498096	GCA_009212385.1	PRJNA242847	FDA	SAMN06882380	USDA-FSIS	2017	environmental/other	14682678	USA:MI	comminuted chicken	Typhimurium	USDA-FSIS	FSIS1700544	asr=HMM,golS,golT,merA=HMM,merP=HMM,merR	4936120	96	51417.9	400124	220	0	0	195527	9	96665	16	41746	32	1384994866	0.00909091	SAL_HA7693AA	327	enterica	/gpfs/scratch/gavin.fenske/Monophasic/Contigs/SRR5498096.fa	i	1,2	0.000167546	90463	993	Typhimurium	enterica	1,4,[5],12		PASS	B	Typhimurium	Typhimurium	Typhimurium
318	SRR6818883		PRJNA242847	FDA	SAMN08662350	USDA-FSIS	2018	environmental/other	0	USA:GA	raw intact chicken	Typhimurium	USDA-FSIS	FSIS11808112	golS,golT,merR	4970497	89	55848.3	707880	236	0	0	149899	8	88070	17	43793	32	667385255	0.0121212	SAL_EA3577AA	326	enterica	/gpfs/scratch/gavin.fenske/Monophasic/Contigs/SRR6818883.contigs.fa	i	1,2	0.000167546	SRR1122588	993	Typhimurium	enterica	1,4,[5],12		PASS	B	Typhimurium	Typhimurium	Typhimurium
319	SRR5856941	GCA_009370235.1	PRJNA230403	CDC	SAMN07375270	CDC	2015-05	clinical	14844538	USA	stool	Typhimurium	EDLB-CDC	2015AM-1291	asr=HMM,golS,golT	4881534	74	65966.7	793711	209	0	0	324604	5	197142	9	86764	16	263705072	0.0181818	SAL_EA0514AA	324	enterica	/gpfs/scratch/gavin.fenske/Monophasic/Contigs/SRR5856941.contigs.fa	i	1,2	0.000264084	SRR1047594	989	Typhimurium	enterica	1,4,[5],12		PASS	B	Typhimurium	Typhimurium	Typhimurium
320	SRR5659696	GCA_009319855.1	PRJNA230403	CDC	SAMN07198538	CDC	2017-05	clinical	14793178	USA	stool	Typhimurium	EDLB-CDC	PNUSAS014289	asr=HMM,golS,golT	4907597	73	67227.4	472376	233	0	0	164423	7	111005	14	58936	25	2471126854	0.0121212	SRR1122741	326	enterica	/gpfs/scratch/gavin.fenske/Monophasic/Contigs/SRR5659696.contigs.fa	i	1,2	9.55247e-05	41966	996	Typhimurium	enterica	1,4,[5],12		PASS	B	Typhimurium	Typhimurium	Typhimurium
321	SRR1266038		PRJNA183850	New York State Dept. of Health - Wadsworth Center	SAMN02595866	MDH	2009-10-02	environmental/other	0	USA:MN	Wolverine Composite	Typhimurium	CFSAN	NY-swgs1152	golS,golT,merR=PARTIAL_END_OF_CONTIG,qacEdelta1	4975061	80	62188.3	659698	201	0	0	271001	6	149893	10	74348	21	1883779361	0.00909091	SAL_DA7581AA	327	enterica	/gpfs/scratch/gavin.fenske/Monophasic/Contigs/SRR1266038.contigs.fa	i	1,2	2.38274e-05	SRR1266038	999	Typhimurium	enterica	1,4,[5],12		PASS	B	Typhimurium	Typhimurium	Typhimurium
322	SRR3295827	GCA_008472605.1	PRJNA292666	FDA	SAMN04577374	FDA	2014	environmental/other	13822548	USA:NC	Hogs	Typhimurium	FDA	CVM N57590F	asr=HMM,golS,golT,qacEdelta1	5086056	108	47093.1	601417	202	0	0	172863	9	96816	16	61545	29	653900765	0.00909091	SAL_BA6136AA	327	enterica	/gpfs/scratch/gavin.fenske/Monophasic/Contigs/SRR3295827.fa	i	1,2	0.000780658	50344	968	Typhimurium	enterica	1,4,[5],12		PASS	B	Typhimurium	Typhimurium	Typhimurium
323	SRR6336080	GCA_009523335.1	PRJNA292666	FDA	SAMN08114340	USDA-FSIS	2017	environmental/other	15048368	USA:KS	animal-cattle-steer	Typhimurium	USDA-FSIS	FSIS11705356	asr=HMM,golS,golT	4902015	64	76594	536275	217	0	0	196122	7	149909	12	62972	23	3148620437	0.00909091	SAL_FA8931AA	327	enterica	/gpfs/scratch/gavin.fenske/Monophasic/Contigs/SRR6336080.contigs.fa	i	1,2	0.000167546	SRR949398	993	Typhimurium	enterica	1,4,[5],12		PASS	B	Typhimurium	Typhimurium	Typhimurium
324	SRR1379614		PRJNA186035	Center for Food Safety and Applied Nutrition	SAMN02782415	OSF	2007-01-09	environmental/other	0	USA:WA	bovine feces	Typhimurium	CFSAN	OSF013333	golS,golT,qacEdelta1	4979755	96	51872.4	605708	234	0	0	172864	8	92864	14	51116	28	3501263971	0.0121212	SAL_FA2674AA	326	enterica	/gpfs/scratch/gavin.fenske/Monophasic/Contigs/SRR1379614.contigs.fa	i	1,2	2.38274e-05	SRR1177627	999	Typhimurium	enterica	1,4,[5],12		PASS	B	Typhimurium	Typhimurium	Typhimurium
325	SRR2962883	GCA_008406345.1	PRJNA292666	FDA	SAMN04297475	USDA-FSIS	2015	environmental/other	13747428	USA:DE	animal-chicken-young chicken	Typhimurium	USDA-FSIS	FSIS1504931	asr=HMM,golS,golT,merA=HMM,merP=HMM,merR	5064132	84	60287.3	494768	236	0	0	207678	8	95681	15	45833	29	1721789251	0.0121212	SAL_GA6665AA	326	enterica	/gpfs/scratch/gavin.fenske/Monophasic/Contigs/SRR2962883.contigs.fa	i	1,2	0.000705841	SRR1157726	971	Typhimurium	enterica	1,4,[5],12		PASS	B	Typhimurium	Typhimurium	Typhimurium
326	SRR1177379		PRJNA183850	New York State Dept. of Health - Wadsworth Center	SAMN02595819	MDH	2008-01-03	environmental/other	0	USA:MN	Pig Missing	Typhimurium	CFSAN	NY-swgs1105	golS,golT,qacEdelta1	5004603	114	43900	386315	203	0	0	164008	11	87841	21	38358	36	653900765	0.00909091	SAL_BA6136AA	327	enterica	/gpfs/scratch/gavin.fenske/Monophasic/Contigs/SRR1177379.contigs.fa	i	1,2	7.15897e-05	SRR1177197	997	Typhimurium	enterica	1,4,[5],12		PASS	B	Typhimurium	Typhimurium	Typhimurium
327	SRR6411031	GCA_009613755.1	PRJNA275961	US Food and Drug Administration	SAMN03577459	Ohio State Univ.	2009-01-05	environmental/other	15149698	USA:NC	Feces (swine)	Typhimurium	CFSAN	CFSAN031926	asr=HMM,golS,golT,qacE,qacEdelta1	4936557	82	60201.9	471388	208	0	0	178607	9	136018	15	53742	27	653900765	0.00909091	SAL_BA6136AA	327	enterica	/gpfs/scratch/gavin.fenske/Monophasic/Contigs/SRR6411031.contigs.fa	i	1,2	0	SRR1177215	1000	Typhimurium	enterica	1,4,[5],12		PASS	B	Typhimurium	Typhimurium	Typhimurium
328	SRR5360690	GCA_009163325.1	PRJNA230403	CDC	SAMN06562049		2016-06	clinical	14618268	USA	stool	Typhimurium	EDLB-CDC	PNUSAS010020	asr=HMM,golS,golT	4856466	77	63071	538054	219	0	0	270739	6	152675	11	61717	22	3627369959	0.0181818	SAL_DA6099AA	324	enterica	/gpfs/scratch/gavin.fenske/Monophasic/Contigs/SRR5360690.contigs.fa	i	1,2	7.15897e-05	SRR1158206	997	Typhimurium	enterica	1,4,[5],12		PASS	B	Typhimurium	Typhimurium	Typhimurium
329	SRR5486125	GCA_009209845.1	PRJNA242847	FDA	SAMN06847241	USDA-FSIS	2017	environmental/other	14680138	USA:VA	raw intact chicken	Typhimurium	USDA-FSIS	FSIS1700735	asr=HMM,golS,golT,merA=HMM,merP=HMM,merR	4820387	73	66032.7	548400	202	0	0	252612	7	196652	11	48352	23	1384994866	0.00909091	SAL_HA7693AA	327	enterica	/gpfs/scratch/gavin.fenske/Monophasic/Contigs/SRR5486125.contigs.fa	i	1,2	0.000336872	SRR1132901	986	Typhimurium	enterica	1,4,[5],12		PASS	B	Typhimurium	Typhimurium	Typhimurium
330	SRR2533453	GCA_006757775.1	PRJNA271470	FDA Center for Food Safety and Applied Nutrition	SAMN03842292	FDA	2007	environmental/other	11820608	USA:GA	chicken breast	Typhimurium	FDA	CVM-N15754	asr=HMM,golS,golT	5152641	142	36286.2	324852	208	0	0	119529	14	57762	27	28281	51	463181332	0.00909091	SAL_EA5570AA	327	enterica	/gpfs/scratch/gavin.fenske/Monophasic/Contigs/SRR2533453.contigs.fa	i	1,2	0.000143503	SRR1106601	994	Typhimurium	enterica	1,4,[5],12		PASS	B	Typhimurium	Typhimurium	Typhimurium
331	SRR5278577	GCA_008483625.1	PRJNA230403	CDC	SAMN06345005		2015-09	clinical	13833558	USA	stool	Typhimurium	EDLB-CDC	PNUSAS007689	asr=HMM,golS,golT	4769286	58	82229.1	720197	220	0	0	274895	6	159895	11	75891	19	2020634122	0.0181818	SAL_HA3966AA	324	enterica	/gpfs/scratch/gavin.fenske/Monophasic/Contigs/SRR5278577.fa	i	1,2	0.000167546	SRR1177577	993	Typhimurium	enterica	1,4,[5],12		PASS	B	Typhimurium	Typhimurium	Typhimurium
332	SRR3933578	GCA_008925325.1	PRJNA230403	CDC	SAMN05379476		2016-04	clinical	14350058	USA	stool	Typhimurium	EDLB-CDC	PNUSAS002896	asr=HMM,golS,golT,qacEdelta1	4998604	168	29753.6	210846	208	0	0	66922	24	44614	42	22026	73	629723323	0.0121212	SAL_FA2901AA	326	enterica	/gpfs/scratch/gavin.fenske/Monophasic/Contigs/SRR3933578.fa	i	1,2	0.000215742	SRR1266062	991	Typhimurium	enterica	1,4,[5],12		PASS	B	Typhimurium	Typhimurium	Typhimurium
333	SRR5760408	GCA_008432045.1	PRJNA230403	CDC	SAMN07281127	CDC	2015-02	clinical	13782068	USA	stool	Typhimurium	EDLB-CDC	2015AM-0256	asr=HMM,golS,golT	4750642	54	87974.9	720198	220	0	0	275468	6	185363	10	90835	17	2621849107	0.0121212	SAL_FA3481AA	326	enterica	/gpfs/scratch/gavin.fenske/Monophasic/Contigs/SRR5760408.contigs.fa	i	1,2	0.000143503	SRR1177577	994	Typhimurium	enterica	1,4,[5],12		PASS	B	Typhimurium	Typhimurium	Typhimurium
334	SRR5188708	GCA_009111765.1	PRJNA230403	CDC	SAMN06236479	CDC	2016-11	clinical	14557528	USA	stool	Typhimurium	EDLB-CDC	PNUSAS007201	asr=HMM,golS,golT	4781524	120	39846	720217	202	0	0	275476	6	185363	10	81629	18	3861806378	0.0121212	SAL_DA9550AA	326	enterica	/gpfs/scratch/gavin.fenske/Monophasic/Contigs/SRR5188708.fa	i	1,2	0.00028831	SRR1220766	988	Typhimurium	enterica	1,4,[5],12		PASS	B	Typhimurium	Typhimurium	Typhimurium
335	SRR5812119	GCA_009342295.1	PRJNA230403	CDC	SAMN07180033	CDC	2017-05	clinical	14815618	USA	stool	Typhimurium	EDLB-CDC	PNUSAS014449	asr=HMM,golS,golT	4902668	70	70038.1	610923	230	0	0	265097	6	176924	10	74358	18	2330314961	0.0151515	SAL_FA7261AA	325	enterica	/gpfs/scratch/gavin.fenske/Monophasic/Contigs/SRR5812119.fa	i	1,2	4.76906e-05	31958	998	Typhimurium	enterica	1,4,[5],12		PASS	B	Typhimurium	Typhimurium	Typhimurium
336	SRR5938179	GCA_009469125.1	PRJNA230403	CDC	SAMN07503359		2017-07	clinical	14955118	USA	stool	Typhimurium	EDLB-CDC	PNUSAS019925	asr=HMM,golS,golT	4859895	91	53405.4	537389	200	0	0	270740	6	93795	12	54347	25	711138907	0.0121212	SRR1177551	326	enterica	/gpfs/scratch/gavin.fenske/Monophasic/Contigs/SRR5938179.contigs.fa	i	1,2	4.76906e-05	SRR1158206	998	Typhimurium	enterica	1,4,[5],12		PASS	B	Typhimurium	Typhimurium	Typhimurium
337	SRR5501008	GCA_009213185.1	PRJNA230403	CDC	SAMN06842703		2017-03	clinical	14683478	USA	urine	Typhimurium	EDLB-CDC	PNUSAS010210	asr=HMM,golS,golT	4738815	75	63184.2	846159	204	0	0	196408	6	163682	11	48814	22	2998272858	0.0121212	62520	326	enterica	/gpfs/scratch/gavin.fenske/Monophasic/Contigs/SRR5501008.contigs.fa	i	1,2	0.000409992	50892	983	Typhimurium	enterica	1,4,[5],12		PASS	B	Typhimurium	Typhimurium	Typhimurium
338	SRR1238732	GCA_010962875.1	PRJNA183850	New York State Dept. of Health - Wadsworth Center	SAMN02664831	Food Safety Laboratory, Cornell University	2008-01-18	environmental/other	17135128	USA:NY	feces	Typhimurium	CFSAN	NY-FSL-R8-0271	asr=HMM,golS,golT	4745969	61	77802.8	719839	220	0	0	275468	6	159895	11	74325	19	469714671	0.00909091	SRR1238732	327	enterica	/gpfs/scratch/gavin.fenske/Monophasic/Contigs/SRR1238732.contigs.fa	i	1,2	2.38274e-05	SRR1238732	999	Typhimurium	enterica	1,4,[5],12		PASS	B	Typhimurium	Typhimurium	Typhimurium
339	SRR5930171	GCA_009465865.1	PRJNA292666	FDA	SAMN07501486	USDA-FSIS	2017	environmental/other	14951078	USA:VA	animal-chicken-young chicken	Typhimurium	USDA-FSIS	FSIS1703376	asr=HMM,golS,golT,merA=HMM,merP=HMM,merR	5026200	87	57772.4	425548	208	0	0	158400	10	98199	17	52527	30	3068773941	0.0121212	SAL_FA2734AA	326	enterica	/gpfs/scratch/gavin.fenske/Monophasic/Contigs/SRR5930171.contigs.fa	i	1,2	0.00058191	SRR1185812	976	Typhimurium	enterica	1,4,[5],12		PASS	B	Typhimurium	Typhimurium	Typhimurium
340	SRR6434291	GCA_009615295.1	PRJNA230403	CDC	SAMN08226498	CDC	2017-10	clinical	15151258	USA	stool	Typhimurium	EDLB-CDC	PNUSAS027636	asr=HMM,golS,golT	4753712	45	105638	751849	220	0	0	470756	4	393714	7	101016	11	4008629251	0.0181818	SAL_HA3033AA	324	enterica	/gpfs/scratch/gavin.fenske/Monophasic/Contigs/SRR6434291.contigs.fa	i	1,2	0.000191626	62620	992	Typhimurium	enterica	1,4,[5],12		PASS	B	Typhimurium	Typhimurium	Typhimurium
341	SRR1604932	GCA_006988025.1	PRJNA186035	Center for Food Safety and Applied Nutrition	SAMN02678796	FDA	2009-11-17	environmental/other	12082158	USA:OR	environmental swabs	Typhimurium	CFSAN	FNW19e37	asr=HMM,golS,golT	4860876	219	22195.8	192245	209	0	0	55219	27	33590	50	16060	90	2770191891	0.0151515	SAL_DA2418AA	325	enterica	/gpfs/scratch/gavin.fenske/Monophasic/Contigs/SRR1604932.contigs.fa	i	1,2	0.000434439	SRR1177188	982	Typhimurium	enterica	1,4,[5],12		PASS	B	Typhimurium	Typhimurium	Typhimurium
342	SRR1752816	GCA_007743185.1	PRJNA215333	FDA/CFSAN	SAMN02699803	Minnesota Department of Health	2005-03-01	environmental/other	12885428	USA:MN	Avian Fluid	Typhimurium	CFSAN	MDH-2014-00637	asr=HMM,golS,golT	4809548	73	65884.2	626501	230	0	0	271376	6	155562	11	74354	20	878189131	0.0121212	SAL_DA5594AA	326	enterica	/gpfs/scratch/gavin.fenske/Monophasic/Contigs/SRR1752816.contigs.fa	i	1,2	4.76906e-05	SRR1157979	998	Typhimurium	enterica	1,4,[5],12		PASS	B	Typhimurium	Typhimurium	Typhimurium
343	SRR1998965	GCA_008113985.1	PRJNA215333	FDA/CFSAN	SAMN02699858	Minnesota Department of Health	2006-10-31	environmental/other	13427378	USA:MN	Porcine Tissue	Typhimurium	CFSAN	MDH-2014-00692	asr=HMM,golS,golT,merA,merA=HMM,merB,merC,merD,merD=HMM,merE,merE=HMM,merP,merR,merT,qacEdelta1,silA,silB,silC,silE,silF,silP,silR,silS	5116351	78	65594.2	661270	205	0	0	172402	8	112807	15	62118	27	1871242000	0.00909091	SAL_BA5661AA	327	enterica	/gpfs/scratch/gavin.fenske/Monophasic/Contigs/SRR1998965.contigs.fa	i	1,2	9.55247e-05	SRR1998965	996	Typhimurium	enterica	1,4,[5],12		PASS	B	Typhimurium	Typhimurium	Typhimurium
344	SRR5888642	GCA_009402565.1	PRJNA230403	CDC	SAMN07415576		2016-11	clinical	14877348	USA	blood	Typhimurium	EDLB-CDC	PNUSAS015387	asr=HMM,golS,golT,pcoA,pcoB,pcoC,pcoD,pcoE,pcoR,pcoS,qacEdelta1,silA,silB,silC,silE,silF,silP,silR,silS	5016280	120	41802.3	472121	209	0	0	172679	9	91022	17	51005	30	3609211321	0.0121212	SAL_FA3207AA	326	enterica	/gpfs/scratch/gavin.fenske/Monophasic/Contigs/SRR5888642.contigs.fa	i	1,2	0.00105797	50344	957	Typhimurium	enterica	1,4,[5],12		PASS	B	Typhimurium	Typhimurium	Typhimurium
345	SRR5201406		PRJNA230403	CDC	SAMN06250876		2016-08	clinical	0	USA	stool	Typhimurium	EDLB-CDC	PNUSAS007631	golS,golT	4818025	60	80300.4	621734	222	0	0	225811	7	156017	11	81551	20	577545413	0.0121212	SRR1021745	326	enterica	/gpfs/scratch/gavin.fenske/Monophasic/Contigs/SRR5201406.fa	i	1,2	0.000336872	SRR1177569	986	Typhimurium	enterica	1,4,[5],12		PASS	B	Typhimurium	Typhimurium	Typhimurium
346	SRR7125379		PRJNA230403	CDC	SAMN09081436	CDC	2018-02	clinical	0	USA	stool	Typhimurium	EDLB-CDC	PNUSAS039820	golS,golT,qacEdelta1	5020830	104	48277.2	711674	210	0	0	196491	8	149993	13	62118	25	653900765	0.00909091	SAL_BA6136AA	327	enterica	/gpfs/scratch/gavin.fenske/Monophasic/Contigs/SRR7125379.contigs.fa	i	1,2	0.000167546	SRR1164598	993	Typhimurium	enterica	1,4,[5],12		PASS	B	Typhimurium	Typhimurium	Typhimurium
347	SRR5645592	GCA_009302895.1	PRJNA230403	CDC	SAMN07180480	CDC	2017-05	clinical	14776168	USA	stool	Typhimurium	EDLB-CDC	PNUSAS014284	asr=HMM,golS,golT	4907773	66	74360.2	548705	222	0	0	192305	7	130698	13	72863	23	2471126854	0.0121212	SRR1122741	326	enterica	/gpfs/scratch/gavin.fenske/Monophasic/Contigs/SRR5645592.contigs.fa	i	1,2	7.15897e-05	41966	997	Typhimurium	enterica	1,4,[5],12		PASS	B	Typhimurium	Typhimurium	Typhimurium
348	SRR5237992	GCA_009043405.1	PRJNA230403	CDC	SAMN06285309		2016-10	clinical	14488088	USA	stool	Typhimurium	EDLB-CDC		asr=HMM,golS,golT	4956318	118	42002.7	525599	224	0	0	97624	15	80123	26	31272	45	2680773407	0.0181818	SRR1105692	324	enterica	/gpfs/scratch/gavin.fenske/Monophasic/Contigs/SRR5237992.fa	i	1,2	0.00028831	SRR1105692	988	Typhimurium	enterica	1,4,[5],12		PASS	B	Typhimurium	Typhimurium	Typhimurium
349	SRR4005283	GCA_008940985.1	PRJNA292666	FDA	SAMN05514422	USDA-FSIS	2016	environmental/other	14376108	USA:GA	animal-chicken-young chicken	Typhimurium	USDA-FSIS	FSIS1607296	asr=HMM,golS,golT,merA=HMM,merP=HMM,merR	4900241	78	62823.6	461652	213	0	0	216701	8	110360	14	58088	25	3203148390	0.00909091	SAL_FA9123AA	327	enterica	/gpfs/scratch/gavin.fenske/Monophasic/Contigs/SRR4005283.contigs.fa	i	1,2	0.000239895	SRR1122588	990	Typhimurium	enterica	1,4,[5],12		PASS	B	Typhimurium	Typhimurium	Typhimurium
350	SRR2954334	GCA_008647015.1	PRJNA215333	FDA/CFSAN	SAMN02699890	Minnesota Department of Health	2008-12-31	environmental/other	14018318	USA:MN	Porcine Feces	Typhimurium	CFSAN	MDH-2014-00724	asr=HMM,golS,golT,qacEdelta1	4946334	72	68699.1	682285	210	0	0	196363	7	149993	13	62474	23	3501263971	0.0121212	SAL_FA2674AA	326	enterica	/gpfs/scratch/gavin.fenske/Monophasic/Contigs/SRR2954334.contigs.fa	i	1,2	4.76906e-05	SRR1164575	998	Typhimurium	enterica	1,4,[5],12		PASS	B	Typhimurium	Typhimurium	Typhimurium
351	SRR3571307	GCA_008907045.1	PRJNA215333	FDA/CFSAN	SAMN04942969	Minnesota Department of Health	2014-08-20	environmental/other	14328718	USA:MN	avian liver	Typhimurium	CFSAN	E2015001321	asr=HMM,golS,golT	4863508	70	69478.7	626470	230	0	0	276582	6	149868	11	54383	23	2040919509	0.0151515	SAL_DA9455AA	325	enterica	/gpfs/scratch/gavin.fenske/Monophasic/Contigs/SRR3571307.contigs.fa	i	1,2	4.76906e-05	SRR1158206	998	Typhimurium	enterica	1,4,[5],12		PASS	B	Typhimurium	Typhimurium	Typhimurium
352	SRR6231687	GCA_009539255.1	PRJNA242847	FDA	SAMN07843266	USDA-FSIS	2017	environmental/other	15068108	USA:MA	comminuted chicken	Typhimurium	USDA-FSIS	FSIS21720336	asr=HMM,golS,golT,merA=HMM,merP=HMM,merR	5023816	69	72808.9	515260	204	0	0	226682	7	149826	13	48821	23	142880502	0.00909091	SAL_HA8671AA	327	enterica	/gpfs/scratch/gavin.fenske/Monophasic/Contigs/SRR6231687.fa	i	1,2	0.00028831	SRR949440	988	Typhimurium	enterica	1,4,[5],12		PASS	B	Typhimurium	Typhimurium	Typhimurium
353	SRR5655451		PRJNA230403	CDC	SAMN07190297		2016-10	clinical	0	USA	stool	Typhimurium	EDLB-CDC	PNUSAS013214	golS,golT	4875524	40	121888	727765	209	0	0	440450	5	325073	7	91737	13	4161591237	0.0151515	SRR1248880	325	enterica	/gpfs/scratch/gavin.fenske/Monophasic/Contigs/SRR5655451.contigs.fa	i	1,2	2.38274e-05	SRR1299281	999	Typhimurium	enterica	1,4,[5],12		PASS	B	Typhimurium	Typhimurium	Typhimurium
354	SRR1569657	GCA_008066775.1	PRJNA186035	Center for Food Safety and Applied Nutrition	SAMN02989080	Minnesota Department of Health	2013-04-12	clinical	13317118	USA:MN	feces	Typhimurium	CFSAN	CFSAN023364	asr=HMM,golS,golT	4929695	93	53007.5	371162	208	0	0	185363	10	128306	16	63504	26	271819615	0.0121212	SAL_CA7790AA	326	enterica	/gpfs/scratch/gavin.fenske/Monophasic/Contigs/SRR1569657.fa	i	1,2	2.38274e-05	SRR1029570	999	Typhimurium	enterica	1,4,[5],12		PASS	B	Typhimurium	Typhimurium	Typhimurium
355	SRR1963608	GCA_010124305.1	PRJNA280639	University of New South Wales	SAMN03470057	Beltran (1991)	1987	environmental/other	16220978	USA	horse	Typhimurium	UNIVERSITY OF NEW SOUTH WALES	NVSL 6993	asr=HMM,golS,golT	4911445	85	57781.7	626451	217	0	0	271388	6	150239	11	61890	21	2787759807	0.00909091	SAL_GA1558AA	327	enterica	/gpfs/scratch/gavin.fenske/Monophasic/Contigs/SRR1963608.contigs.fa	i	1,2	0.000239895	SRR949386	990	Typhimurium	enterica	1,4,[5],12		PASS	B	Typhimurium	Typhimurium	Typhimurium
356	SRR6327161	GCA_009577825.1	PRJNA230403	CDC	SAMN08024969	CDC	2017-10	clinical	15112658	USA	stool	Typhimurium	EDLB-CDC	PNUSAS027818	asr=HMM,golS,golT,merA,merB,merD,merE,merP,merR,merT	5008725	88	56917.3	908025	220	0	0	282800	5	200974	9	45833	19	3116846205	0.00909091	SAL_IA6607AA	327	enterica	/gpfs/scratch/gavin.fenske/Monophasic/Contigs/SRR6327161.contigs.fa	i	1,2	0.000264084	36470	989	Typhimurium	enterica	1,4,[5],12		PASS	B	Typhimurium	Typhimurium	Typhimurium
357	SRR6373590		PRJNA230403	CDC	SAMN08160125		2017-11	clinical	0	USA	stool	Typhimurium	EDLB-CDC	PNUSAS029335	golS,golT	4778104	70	68258.6	615671	220	0	0	275360	6	149904	12	63504	21	1307448783	0.0121212	SAL_HA3966AA	326	enterica	/gpfs/scratch/gavin.fenske/Monophasic/Contigs/SRR6373590.contigs.fa	i	1,2	4.76906e-05	84465	998	Typhimurium	enterica	1,4,[5],12		PASS	B	Typhimurium	Typhimurium	Typhimurium
358	SRR6334772	GCA_009522855.1	PRJNA230403	CDC	SAMN08105121	CDC	2017-10	clinical	15047788	USA	stool	Typhimurium	EDLB-CDC		asr=HMM,golS,golT,merA,merB,merD,merE,merP,merR,merT	4980850	137	36356.6	344212	220	0	0	93109	16	60816	29	29398	51	1346019862	0.00909091	SAL_DA7179AA	327	enterica	/gpfs/scratch/gavin.fenske/Monophasic/Contigs/SRR6334772.contigs.fa	i	1,2	0.00060662	SRR1292271	975	Typhimurium	enterica	1,4,[5],12		PASS	B	Typhimurium	Typhimurium	Typhimurium
359	SRR6798497	GCA_010919125.1	PRJNA292666	FDA	SAMN08629956	USDA-FSIS	2018	environmental/other	17068618	USA:SC	animal-chicken-young chicken	Typhimurium	USDA-FSIS	FSIS11807899	asr=HMM,golS,golT,merA=HMM,merP=HMM,merR	5046029	87	58000.3	445685	225	0	0	199608	9	92834	17	42210	33	1384994866	0.00909091	SAL_HA7693AA	327	enterica	/gpfs/scratch/gavin.fenske/Monophasic/Contigs/SRR6798497.contigs.fa	i	1,2	0.000981871	SRR949440	960	Typhimurium	enterica	1,4,[5],12		PASS	B	Typhimurium	Typhimurium	Typhimurium
360	SRR6310632	GCA_009527175.1	PRJNA230403	CDC	SAMN07985591	CDC	2017-10	clinical	15053208	USA	stool	Typhimurium	EDLB-CDC	PNUSAS026735	asr=HMM,golS,golT	4942676	63	78455.2	603087	209	0	0	321925	6	156011	11	81551	19	1987864145	0.0121212	SAL_CA9925AA	326	enterica	/gpfs/scratch/gavin.fenske/Monophasic/Contigs/SRR6310632.contigs.fa	i	1,2	7.15897e-05	SRR1203017	997	Typhimurium	enterica	1,4,[5],12		PASS	B	Typhimurium	Typhimurium	Typhimurium
361	SRR1923646	GCA_006756585.1	PRJNA183851	Washington State Department of Health Public Health Laboratory	SAMN03291551	FDA	2006	environmental/other	11819428	USA:MD	chicken breast	Typhimurium	CFSAN	WAPHL_SAL-A00722	asr=HMM,golS,golT,merA=HMM,merP=HMM,merR	4955254	96	51617.2	503927	220	0	0	161389	9	91857	17	34879	34	1868520223	0.0121212	SAL_CA7190AA	326	enterica	/gpfs/scratch/gavin.fenske/Monophasic/Contigs/SRR1923646.fa	i	1,2	4.76906e-05	SRR1122647	998	Typhimurium	enterica	1,4,[5],12		PASS	B	Typhimurium	Typhimurium	Typhimurium
362	SRR6676558		PRJNA230403	CDC	SAMN08471487	CDC	2018-01	clinical	0	USA	stool	Typhimurium	EDLB-CDC	PNUSAS033335	golS,golT	5073387	88	57652.1	820977	212	0	0	324538	5	225887	8	55742	17	430943711	0.0121212	SAL_DA5761AA	326	enterica	/gpfs/scratch/gavin.fenske/Monophasic/Contigs/SRR6676558.fa	i	1,2	0.00113443	SRR1164558	954	Typhimurium	enterica	1,4,[5],12		PASS	B	Typhimurium	Typhimurium	Typhimurium
363	SRR1334786	GCA_010564905.1	PRJNA186035	Center for Food Safety and Applied Nutrition	SAMN02782346	OSF	2006-11-21	environmental/other	16710568	USA:WA	bovine feces	Typhimurium	CFSAN	OSF013264	asr=HMM,golS,golT,qacEdelta1	4982020	86	57930.5	601915	240	0	0	196491	7	129375	13	61545	25	3501263971	0.0121212	SAL_FA2674AA	326	enterica	/gpfs/scratch/gavin.fenske/Monophasic/Contigs/SRR1334786.contigs.fa	i	1,2	2.38274e-05	SRR1177215	999	Typhimurium	enterica	1,4,[5],12		PASS	B	Typhimurium	Typhimurium	Typhimurium
364	SRR6371631	GCA_009586885.1	PRJNA230403	CDC	SAMN08144218	CDC	2017-11	clinical	15122118	USA	stool	Typhimurium	EDLB-CDC	PNUSAS029231	asr=HMM,golS,golT	4913004	74	66391.9	497255	220	0	0	265991	7	139247	13	70930	23	342907042	0.0121212	21106	326	enterica	/gpfs/scratch/gavin.fenske/Monophasic/Contigs/SRR6371631.contigs.fa	i	-	9.55247e-05	SRR1300669	996	I 4,[5],12:i:-	enterica	4,[5],12		PASS	B	I 4,[5],12:i:-	I 4,[5],12:i:-	I 4,[5],12:i:-
365	SRR8131464	GCA_003749185.1	PRJNA242847	FDA	SAMN10343348	USDA-FSIS	2018	environmental/other	7821108	USA:WV	raw intact chicken	Typhimurium	USDA-FSIS	FSIS21822536	asr=HMM,golS,golT,merA,merA=HMM,merC=HMM,merD,merE,merP=HMM,merR,merT=PARTIAL_END_OF_CONTIG,merT,qacEdelta1,silA,silB,silC,silE,silF,silP,silR,silS,terD,terW,terZ	4938627	100	49386.3	527574	204	0	0	149867	9	94827	17	40359	33	3346628800	0.00909091	SAL_EA6135AA	327	enterica	/gpfs/scratch/gavin.fenske/Monophasic/Contigs/SRR8131464.contigs.fa	i	1,2	0.00060662	90463	975	Typhimurium	enterica	1,4,[5],12		PASS	B	Typhimurium	Typhimurium	Typhimurium
366	SRR1060687	GCA_010490975.1	PRJNA203445	University of California at Davis	SAMN02367651	FDA	1987	environmental/other	16636388	USA: California	Parrot	Typhimurium	UCD-100K	NVSL 2816	asr=HMM,golS,golT,merA=HMM,merC,merD=HMM,merE=HMM,merP,merR,merT,qacEdelta1	4939927	134	36865.1	326410	227	0	0	172280	12	83195	21	43429	35	2769841212	0.0121212	SRR1122693	326	enterica	/gpfs/scratch/gavin.fenske/Monophasic/Contigs/SRR1060687.fa	i	1,2	7.15897e-05	SRR1122690	997	Typhimurium	enterica	1,4,[5],12		PASS	B	Typhimurium	Typhimurium	Typhimurium
367	SRR5387065	GCA_009178925.1	PRJNA230403	CDC	SAMN06642181		2016-12	clinical	14642908	USA	stool	Typhimurium	EDLB-CDC		asr=HMM,golS,golT,merA=HMM,merP=HMM,merR	4976040	83	59952.3	548284	200	0	0	230165	7	150059	12	45526	24	4170470215	0.0151515	SAL_FA8976AA	325	enterica	/gpfs/scratch/gavin.fenske/Monophasic/Contigs/SRR5387065.contigs.fa	i	1,2	0.00060662	CFSAN001921	975	Typhimurium	enterica	1,4,[5],12		PASS	B	Typhimurium	Typhimurium	Typhimurium
368	SRR5201064	GCA_009034165.1	PRJNA242847	FDA	SAMN06256216	USDA-FSIS	2016	environmental/other	14478838	USA:VA	comminuted chicken	Typhimurium	USDA-FSIS	FSIS1609612	asr=HMM,golS,golT,merA=HMM,merP=HMM,merR	4936893	97	50895.8	432846	200	0	0	200486	8	131226	14	50818	26	1239627794	0.00909091	SAL_FA2871AA	327	enterica	/gpfs/scratch/gavin.fenske/Monophasic/Contigs/SRR5201064.contigs.fa	i	1,2	0.000264084	SRR1122588	989	Typhimurium	enterica	1,4,[5],12		PASS	B	Typhimurium	Typhimurium	Typhimurium
369	SRR3295817	GCA_008409845.1	PRJNA292666	FDA	SAMN04577364	FDA	2014	environmental/other	13751348	USA:DE	Young Chicken	Typhimurium	FDA	CVM N57533F	asr=HMM,golS,golT,merA=HMM,merP=HMM,merR	5025604	73	68843.9	705654	236	0	0	282798	6	196724	11	45833	22	2526669533	0.0121212	SAL_FA2808AA	326	enterica	/gpfs/scratch/gavin.fenske/Monophasic/Contigs/SRR3295817.contigs.fa	i	1,2	0.000956583	SRR1060553	961	Typhimurium	enterica	1,4,[5],12		PASS	B	Typhimurium	Typhimurium	Typhimurium
370	SRR1425276		PRJNA215333	FDA/CFSAN	SAMN02699479	Minnesota Department of Health	2002-10-18	environmental/other	0	USA:MN	bovine feces	Typhimurium	CFSAN	MDH-2014-00313	golS,golT,merC,merP,merR,merT,qacEdelta1	5030989	86	58499.9	659731	259	0	0	225826	7	145460	12	55953	23	506588010	0.0121212	SAL_DA6774AA	326	enterica	/gpfs/scratch/gavin.fenske/Monophasic/Contigs/SRR1425276.contigs.fa	i	1,2	0	SRR1284678	1000	Typhimurium	enterica	1,4,[5],12		PASS	B	Typhimurium	Typhimurium	Typhimurium
371	SRR5759648	GCA_009331935.1	PRJNA230403	CDC	SAMN07280788	CDC	2015-05	clinical	14805248	USA	stool	Typhimurium	EDLB-CDC	2015AM-0787	asr=HMM,golS,golT	4866535	73	66664.9	546050	213	0	0	325074	6	149895	11	74285	21	256355920	0.0121212	SAL_DA6099AA	326	enterica	/gpfs/scratch/gavin.fenske/Monophasic/Contigs/SRR5759648.contigs.fa	i	1,2	4.76906e-05	SRR1158206	998	Typhimurium	enterica	1,4,[5],12		PASS	B	Typhimurium	Typhimurium	Typhimurium
372	SRR3100233	GCA_008790485.1	PRJNA186035	Center for Food Safety and Applied Nutrition	SAMN04386728	FDA	2015-12-09	environmental/other	14197578	USA:ND	Flax meal	Typhimurium	CFSAN	FDA928654-3	asr=HMM,golS,golT	4925521	77	63967.8	600688	249	0	0	225230	7	107690	13	51334	26		0.0151515	SAL_EA8832AA	325	enterica	/gpfs/scratch/gavin.fenske/Monophasic/Contigs/SRR3100233.contigs.fa	i	1,2	7.15897e-05	46113	997	Typhimurium	enterica	1,4,[5],12		PASS	B	Typhimurium	Typhimurium	Typhimurium
373	SRR1708046	GCA_008026515.1	PRJNA219491	FDA/CFSAN	SAMN03160769	VA	2012-05-30	environmental/other	13274238	USA:VA	seagull	Typhimurium	CFSAN	VA-WGS-00395	asr=HMM,golS,golT,merA=HMM,merP=HMM,merR	5016030	78	64308.1	707882	200	0	0	229662	6	149858	11	50218	22	1874893593	0.0121212	SAL_CA9357AA	326	enterica	/gpfs/scratch/gavin.fenske/Monophasic/Contigs/SRR1708046.contigs.fa	i	1,2	0.00028831	SRR1060572	988	Typhimurium	enterica	1,4,[5],12		PASS	B	Typhimurium	Typhimurium	Typhimurium
374	SRR1731967	GCA_008002405.1	PRJNA215333	FDA/CFSAN	SAMN02699782	Minnesota Department of Health	2004-10-07	environmental/other	13250098	USA:MN	Turkey Trachea	Typhimurium	CFSAN	MDH-2014-00616	asr=HMM,golS,golT	5005424	100	50054.2	720198	208	0	0	252643	6	159598	12	49017	23	728154454	0.00909091	SAL_GA3131AA	327	enterica	/gpfs/scratch/gavin.fenske/Monophasic/Contigs/SRR1731967.contigs.fa	i	1,2	0.000409992	SRR1266064	983	Typhimurium	enterica	1,4,[5],12		PASS	B	Typhimurium	Typhimurium	Typhimurium
375	SRR1238756		PRJNA183850	New York State Dept. of Health - Wadsworth Center	SAMN02664818	Food Safety Laboratory, Cornell University	2007-11-20	environmental/other	0	USA:NY	feces	Typhimurium	CFSAN	NY-FSL-R6-0978	golS,golT	4952575	76	65165.5	576208	220	0	0	207865	8	149673	14	63504	24	3113055185	0.0121212	SAL_DA8156AA	326	enterica	/gpfs/scratch/gavin.fenske/Monophasic/Contigs/SRR1238756.contigs.fa	i	1,2	2.38274e-05	SRR1238756	999	Typhimurium	enterica	1,4,[5],12		PASS	B	Typhimurium	Typhimurium	Typhimurium
376	SRR3184078	GCA_008470925.1	PRJNA292666	FDA	SAMN04510426	USDA-FSIS	2016	environmental/other	13820848	USA:MD	animal-chicken-young chicken	Typhimurium	USDA-FSIS	FSIS1605565	asr=HMM,golS,golT,merA=HMM,merP=HMM,merR	5021012	87	57712.8	547217	200	0	0	208002	7	110375	14	47379	26	3203148390	0.00909091	SAL_FA9123AA	327	enterica	/gpfs/scratch/gavin.fenske/Monophasic/Contigs/SRR3184078.contigs.fa	i	1,2	0.000631368	SRR1185812	974	Typhimurium	enterica	1,4,[5],12		PASS	B	Typhimurium	Typhimurium	Typhimurium
377	SRR4044654	GCA_007819445.1	PRJNA287785	CDC	SAMN05596685	CDC	2014-03	clinical	12975558	USA	stool	Typhimurium	EDLB-CDC	2014AM-2944	arsA,arsB,arsC,arsD,arsR,asr=HMM,golS,golT,merA,merA=HMM,merC=HMM,merC,merD,merD=HMM,merE,merE=HMM,merP,merP=HMM,merR,merT,pcoA,pcoC,pcoD,pcoR,pcoS,qacEdelta1,silA,silB,silC,silE,silF,silP,silR,silS,terD,terW,terZ	5283591	93	56812.8	908041	208	0	0	268904	7	135227	12	59080	25	1423174026	0.00909091	SAL_JA1155AA	327	enterica	/gpfs/scratch/gavin.fenske/Monophasic/Contigs/SRR4044654.contigs.fa	i	-	0.00128842	29246	948	I 4,[5],12:i:-	enterica	4,[5],12		PASS	B	I 4,[5],12:i:-	I 4,[5],12:i:-	I 4,[5],12:i:-
378	SRR6715681	GCA_010882875.1	PRJNA230403	CDC	SAMN08524558	CDC	2018-01	clinical	17032068	USA	stool	Typhimurium	EDLB-CDC	PNUSAS033935	asr=HMM,golS,golT	4872407	55	88589.2	1099042	220	0	0	440007	4	225812	7	90710	14	1726009982	0.030303	SRR1177562	320	enterica	/gpfs/scratch/gavin.fenske/Monophasic/Contigs/SRR6715681.contigs.fa	i	1,2	0.000361208	SRR1177188	985	Typhimurium	enterica	1,4,[5],12		PASS	B	Typhimurium	Typhimurium	Typhimurium
379	SRR5452850	GCA_009203705.1	PRJNA242847	FDA	SAMN06758439	USDA-FSIS	2017	environmental/other	14673898	USA:TN	comminuted chicken	Typhimurium	USDA-FSIS	FSIS1700274	arsA,arsB,arsC,arsD,asr=HMM,golS,golT	4897750	68	72025.7	622155	223	0	0	225779	7	149951	12	62832	22	3517465129	0.0151515	SAL_BA1548AA	325	enterica	/gpfs/scratch/gavin.fenske/Monophasic/Contigs/SRR5452850.contigs.fa	i	1,2	0.000167546	SRR949398	993	Typhimurium	enterica	1,4,[5],12		PASS	B	Typhimurium	Typhimurium	Typhimurium
380	SRR5970071	GCA_009475645.1	PRJNA215333	FDA/CFSAN	SAMN06034055	Minnesota Department of Health	2016-04	environmental/other	14964748	USA:MN	Porcine Stool	Typhimurium	CFSAN	E2016008506	asr=HMM,golS,golT,merA=HMM,merC,merD=HMM,merE=HMM,merP,merR,merT,qacEdelta1	4963433	64	77553.6	682267	234	0	0	223068	7	145384	13	61545	23	3168551164	0.00909091	SAL_DA9811AA	327	enterica	/gpfs/scratch/gavin.fenske/Monophasic/Contigs/SRR5970071.contigs.fa	i	1,2	9.55247e-05	SRR1164597	996	Typhimurium	enterica	1,4,[5],12		PASS	B	Typhimurium	Typhimurium	Typhimurium
381	SRR5209730	GCA_009068865.1	PRJNA230403	CDC	SAMN06251758		2017-01	clinical	14513468	USA	stool	Typhimurium	EDLB-CDC	PNUSAS007678	asr=HMM,golS,golT	4905665	60	81761.1	639104	220	0	0	289605	6	164167	11	81551	19	1090605166	0.0151515	SRR1177549	325	enterica	/gpfs/scratch/gavin.fenske/Monophasic/Contigs/SRR5209730.contigs.fa	i	1,2	0.000167546	SRR949398	993	Typhimurium	enterica	1,4,[5],12		PASS	B	Typhimurium	Typhimurium	Typhimurium
382	SRR2670709	GCA_006760405.1	PRJNA271470	FDA Center for Food Safety and Applied Nutrition	SAMN03842353	FDA	2007	environmental/other	11823248	USA:CT	chicken breast	Typhimurium	CFSAN	CVM-N15821	asr=HMM,golS,golT,merA=HMM,merP=HMM,merR,pcoA,pcoB,pcoC,pcoD,pcoE,pcoR,pcoS,terD,terW,terZ	5161391	110	46921.7	707880	201	0	0	252792	6	150131	11	62962	22	3203148390	0.00909091	SAL_FA9123AA	327	enterica	/gpfs/scratch/gavin.fenske/Monophasic/Contigs/SRR2670709.contigs.fa	i	1,2	0.000434439	SRR1299285	982	Typhimurium	enterica	1,4,[5],12		PASS	B	Typhimurium	Typhimurium	Typhimurium
383	SRR5874779	GCA_008436425.1	PRJNA230403	CDC	SAMN07418884	CDC	2015-05	clinical	13786398	USA	urine	Typhimurium	EDLB-CDC	2015AM-0786	asr=HMM,golS,golT	4731627	43	110038	1021956	234	0	0	275463	5	185179	9	90635	16	1461999487	0.0151515	SAL_DA0277AA	325	enterica	/gpfs/scratch/gavin.fenske/Monophasic/Contigs/SRR5874779.fa	i	1,2	0.000143503	SRR1220766	994	Typhimurium	enterica	1,4,[5],12		PASS	B	Typhimurium	Typhimurium	Typhimurium
384	SRR7095751		PRJNA242847	FDA	SAMN09013430	USDA-FSIS	2018	environmental/other	0	USA:VA	chicken carcass	Typhimurium	USDA-FSIS	FSIS11809459	golS,golT,merA,merD,merE,merR,merT=PARTIAL_END_OF_CONTIG,qacEdelta1,silA,silB,silC,silE,silF,silP,silR,silS,terD,terW,terZ	4939204	77	64145.5	541599	204	0	0	252664	7	178607	11	56126	22	3896169361	0.0121212	SAL_EA8471AA	326	enterica	/gpfs/scratch/gavin.fenske/Monophasic/Contigs/SRR7095751.contigs.fa	i	1,2	0.000656154	90463	973	Typhimurium	enterica	1,4,[5],12		PASS	B	Typhimurium	Typhimurium	Typhimurium
385	SRR5249624	GCA_009121695.1	PRJNA230403	CDC	SAMN06318123		2008-12	clinical	14567908	USA	stool	Typhimurium	EDLB-CDC	PNUSAS007722	asr=HMM,golS,golT	4926772	81	60824.3	546235	211	0	0	271390	6	149894	11	74324	22	1554120272	0.0121212	SAL_DA5059AA	326	enterica	/gpfs/scratch/gavin.fenske/Monophasic/Contigs/SRR5249624.contigs.fa	i	1,2	0	SRR1122741	1000	Typhimurium	enterica	1,4,[5],12		PASS	B	Typhimurium	Typhimurium	Typhimurium
386	SRR5409315	GCA_009140665.1	PRJNA280335	US Food and Drug Administration	SAMN06333683	Okalahoma State University	1997-01-06	environmental/other	14591168	USA:OK	Psittacine Intestine (Avian)	Typhimurium	CFSAN	ADRDL-983	asr=HMM,golS,golT,merC,merD=HMM,merE=HMM,merP,merR,merT,qacEdelta1	5031637	83	60622.1	600717	201	0	0	224302	7	172122	12	81554	21	4032092504	0.00909091	SAL_HA4706AA	327	enterica	/gpfs/scratch/gavin.fenske/Monophasic/Contigs/SRR5409315.contigs.fa	i	1,2	4.76906e-05	SRR1166635	998	Typhimurium	enterica	1,4,[5],12		PASS	B	Typhimurium	Typhimurium	Typhimurium
387	SRR1198944	GCA_010966875.1	PRJNA215333	FDA/CFSAN	SAMN02646953	MDH	2007-05-03	environmental/other	17140108	USA:MN	Porcine Feces	Typhimurium	FSIS SRCAMB	MDH-2014-00179	asr=HMM,golS,golT,merA=HMM,merC,merD=HMM,merE=HMM,merP,merR,merT,qacEdelta1,silA,silB,silC,silE,silF,silR,silS	4966915	75	66225.5	682267	216	0	0	204653	7	172679	13	62078	21	3501263971	0.0121212	SAL_FA2674AA	326	enterica	/gpfs/scratch/gavin.fenske/Monophasic/Contigs/SRR1198944.contigs.fa	i	1,2	0	SRR1198944	1000	Typhimurium	enterica	1,4,[5],12		PASS	B	Typhimurium	Typhimurium	Typhimurium
388	SRR1575946	GCA_008071255.1	PRJNA219491	FDA/CFSAN	SAMN02989084	Minnesota Department of Health	2013-04-16	clinical	13323848	USA:MN	feces	Typhimurium	CFSAN	CFSAN023368	asr=HMM,golS,golT	4927225	70	70388.9	453548	219	0	0	207702	9	155832	14	63504	23	271819615	0.0121212	SAL_CA7790AA	326	enterica	/gpfs/scratch/gavin.fenske/Monophasic/Contigs/SRR1575946.contigs.fa	i	1,2	2.38274e-05	SRR1029570	999	Typhimurium	enterica	1,4,[5],12		PASS	B	Typhimurium	Typhimurium	Typhimurium
389	SRR6373507	GCA_009591425.1	PRJNA230403	CDC	SAMN08150409		2017-11	clinical	15126788	USA	stool	Typhimurium	EDLB-CDC	NPHL 170809	asr=HMM,golS,golT	4884725	62	78785.9	820870	226	0	0	358454	5	225886	8	90835	14	897612771	0.00909091	SAL_DA5761AA	327	enterica	/gpfs/scratch/gavin.fenske/Monophasic/Contigs/SRR6373507.contigs.fa	i	1,2	0.000385581	SRR1164558	984	Typhimurium	enterica	1,4,[5],12		PASS	B	Typhimurium	Typhimurium	Typhimurium
390	SRR5471243	GCA_009207125.1	PRJNA242847	FDA	SAMN06826833	USDA-FSIS	2017	environmental/other	14677318	USA:PA	comminuted chicken	Typhimurium	USDA-FSIS	FSIS1711042	asr=HMM,golS,golT,merA=HMM,merP=HMM,merR,silA,silB,silC,silE,silF,silP,silR,silS	4891699	74	66104	657843	204	0	0	282767	6	192670	10	63558	19	3810423301	0.0121212	SAL_JA0017AA	326	enterica	/gpfs/scratch/gavin.fenske/Monophasic/Contigs/SRR5471243.contigs.fa	i	1,2	0.000312573	90463	987	Typhimurium	enterica	1,4,[5],12		PASS	B	Typhimurium	Typhimurium	Typhimurium
391	SRR6639021		PRJNA242847	FDA	SAMN08432336	USDA-FSIS	2018	environmental/other	0	USA:DE	raw intact chicken	Typhimurium	USDA-FSIS	FSIS31800076	golS,golT,merA,merD,merE,merR,merT,merT=PARTIAL_END_OF_CONTIG,qacEdelta1,silA,silB,silC,silE,silF,silP,silR,silS,terD,terW,terZ	4941352	94	52567.6	527573	200	0	0	251799	7	101225	13	43861	29	3346628800	0.00909091	SAL_EA6135AA	327	enterica	/gpfs/scratch/gavin.fenske/Monophasic/Contigs/SRR6639021.contigs.fa	i	1,2	0.000631368	90463	974	Typhimurium	enterica	1,4,[5],12		PASS	B	Typhimurium	Typhimurium	Typhimurium
392	SRR5152310	GCA_009100905.1	PRJNA292666	FDA	SAMN06210547	USDA-FSIS	2016	environmental/other	14546158	USA:CA	animal-cattle-dairy cow	Typhimurium	USDA-FSIS	FSIS1609380	asr=HMM,golS,golT	4816256	62	77681.6	711056	211	0	0	404548	5	164205	9	75400	18	3116846205	0.00909091	SAL_IA6607AA	327	enterica	/gpfs/scratch/gavin.fenske/Monophasic/Contigs/SRR5152310.contigs.fa	i	1,2	0	74315	1000	Typhimurium	enterica	1,4,[5],12		PASS	B	Typhimurium	Typhimurium	Typhimurium
393	SRR5110502	GCA_009056005.1	PRJNA230403	CDC	SAMN06113240		2016-07	clinical	14500578	USA	stool	Typhimurium	EDLB-CDC	PNUSAS005816	asr=HMM,golS,golT	4937425	80	61717.8	461046	201	0	0	223666	8	145365	14	55683	26	543895092	0.0121212	SAL_FA8931AA	326	enterica	/gpfs/scratch/gavin.fenske/Monophasic/Contigs/SRR5110502.contigs.fa	i	1,2	7.15897e-05	SRR1203017	997	Typhimurium	enterica	1,4,[5],12		PASS	B	Typhimurium	Typhimurium	Typhimurium
394	SRR2939127	GCA_007756095.1	PRJNA183850	New York State Dept. of Health - Wadsworth Center	SAMN02777828	FDA	2004	environmental/other	12898778	USA:CT	chicken breast	Typhimurium	CFSAN	NY-N147	asr=HMM,golS,golT,merA=HMM,merP=HMM,merR	4980065	60	83001.1	961041	201	0	0	332632	5	208082	9	77136	16	3203148390	0.00909091	SAL_FA9123AA	327	enterica	/gpfs/scratch/gavin.fenske/Monophasic/Contigs/SRR2939127.contigs.fa	i	1,2	2.38274e-05	SRR1198889	999	Typhimurium	enterica	1,4,[5],12		PASS	B	Typhimurium	Typhimurium	Typhimurium
395	SRR6870661	GCA_010004185.1	PRJNA230403	CDC	SAMN08743914	CDC	2017-10	clinical	16090848	USA	stool	Typhimurium	EDLB-CDC	PNUSAS035296	asr=HMM,golS,golT	4852544	82	59177.4	539050	222	0	0	263341	6	118929	12	51091	23	2715584498	0.0151515	SAL_EA5567AA	325	enterica	/gpfs/scratch/gavin.fenske/Monophasic/Contigs/SRR6870661.contigs.fa	i	1,2	0.000385581	SRR1021745	984	Typhimurium	enterica	1,4,[5],12		PASS	B	Typhimurium	Typhimurium	Typhimurium
396	SRR4050196	GCA_008943085.1	PRJNA292666	FDA	SAMN05606850	USDA-FSIS	2016	environmental/other	14378208	USA:CA	animal-cattle-dairy cow	Typhimurium	USDA-FSIS	FSIS1607408	asr=HMM,golS,golT	4809791	90	53442.1	628533	201	0	0	200890	7	107021	14	47320	26	2525241132	0.0121212	24981	326	enterica	/gpfs/scratch/gavin.fenske/Monophasic/Contigs/SRR4050196.contigs.fa	i	1,2	2.38274e-05	74315	999	Typhimurium	enterica	1,4,[5],12		PASS	B	Typhimurium	Typhimurium	Typhimurium
397	SRR1539626	GCA_008046495.1	PRJNA215333	FDA/CFSAN	SAMN02699557	Minnesota Department of Health	2003-01-23	environmental/other	13294438	USA:NC	Porcine Liver	Typhimurium	CFSAN	MDH-2014-00391	asr=HMM,golS,golT,merA,merB,merD,merE,merP,merR,merT,pcoA,pcoB,pcoC,pcoD,pcoE,pcoR,pcoS,silA,silB,silC,silE,silF,silP,silR,silS	5029156	66	76199.3	690757	220	0	0	376786	5	196698	9	62999	18	2949673806	0.00909091	SAL_DA5132AA	327	enterica	/gpfs/scratch/gavin.fenske/Monophasic/Contigs/SRR1539626.fa	i	1,2	0.00167981	SRR1122501	933	Typhimurium	enterica	1,4,[5],12		PASS	B	Typhimurium	Typhimurium	Typhimurium
398	SRR1528481	GCA_006629325.1	PRJNA183847	Arizona State Public Health Laboratory	SAMN02894176	FDA	2005	environmental/other	11687458	USA:CT	chicken breast	Typhimurium	CFSAN	AZ-TG74304	asr=HMM,golS,golT,merA=HMM,merP=HMM,merR	5082130	88	57751.5	707880	201	0	0	282799	6	149899	10	50219	22	2444196151	0.0121212	SAL_EA1309AA	326	enterica	/gpfs/scratch/gavin.fenske/Monophasic/Contigs/SRR1528481.fa	i	1,2	2.38274e-05	SRR1299361	999	Typhimurium	enterica	1,4,[5],12		PASS	B	Typhimurium	Typhimurium	Typhimurium
399	SRR6197845	GCA_009544215.1	PRJNA242847	FDA	SAMN07819038	USDA-FSIS	2017	environmental/other	15074268	USA:KY	raw intact chicken	Typhimurium	USDA-FSIS	FSIS21720384	asr=HMM,golS,golT,merA=HMM,merP=HMM,merR	4949080	81	61099.8	452736	236	0	0	169753	8	120973	15	45833	29	3203148390	0.00909091	SAL_FA9123AA	327	enterica	/gpfs/scratch/gavin.fenske/Monophasic/Contigs/SRR6197845.contigs.fa	i	1,2	4.76906e-05	SRR1157726	998	Typhimurium	enterica	1,4,[5],12		PASS	B	Typhimurium	Typhimurium	Typhimurium
400	SRR5129936	GCA_009073625.1	PRJNA230403	CDC	SAMN06172378	CDC	2016-10	clinical	14518248	USA	stool	Typhimurium	EDLB-CDC	PNUSAS006404	asr=HMM,golS,golT	4853397	82	59187.8	570610	208	0	0	261902	6	139247	12	63160	22	2187054599	0.00909091	SRR1021745	327	enterica	/gpfs/scratch/gavin.fenske/Monophasic/Contigs/SRR5129936.contigs.fa	i	1,2	0.000385581	SRR1021745	984	Typhimurium	enterica	1,4,[5],12		PASS	B	Typhimurium	Typhimurium	Typhimurium
401	SRR6794851	GCA_010944735.1	PRJNA230403	CDC	SAMN08627917	CDC	2018-02	clinical	17097568	USA	stool	Typhimurium	EDLB-CDC	PNUSAS034731	asr=HMM,golS,golT	4854378	94	51642.3	571141	222	0	0	261902	6	139247	11	51057	24	2187054599	0.00909091	SRR1021745	327	enterica	/gpfs/scratch/gavin.fenske/Monophasic/Contigs/SRR6794851.contigs.fa	i	1,2	0.000361208	SRR1021745	985	Typhimurium	enterica	1,4,[5],12		PASS	B	Typhimurium	Typhimurium	Typhimurium
402	SRR2533343	GCA_006757945.1	PRJNA183851	Washington State Department of Health Public Health Laboratory	SAMN03291694	FDA	2006	environmental/other	11820788	USA:OR	ground beef	Typhimurium	FDA	WAPHL_SAL-A00865	asr=HMM,golS,golT,qacEdelta1	4980118	78	63847.7	682268	258	0	0	204650	6	149993	12	62118	22	585909767	0.00909091	SAL_BA2397AA	327	enterica	/gpfs/scratch/gavin.fenske/Monophasic/Contigs/SRR2533343.contigs.fa	i	1,2	0	63920	1000	Typhimurium	enterica	1,4,[5],12		PASS	B	Typhimurium	Typhimurium	Typhimurium
403	SRR5576032	GCA_008528415.1	PRJNA242847	FDA	SAMN07141734	USDA-FSIS	2017	environmental/other	13880508	USA:TX	Product-Raw-Intact-Pork	Typhimurium	USDA-FSIS	FSIS1700730	asr=HMM,golS,golT,merA,merP,merR,merT	5099121	80	63739	740108	204	0	0	376818	5	188530	10	61505	20	2146406576	0.00909091	SAL_EA9731AA	327	enterica	/gpfs/scratch/gavin.fenske/Monophasic/Contigs/SRR5576032.contigs.fa	i	1,2	0.00113443	35423	954	Typhimurium	enterica	1,4,[5],12		PASS	B	Typhimurium	Typhimurium	Typhimurium
404	SRR5836887	GCA_009369135.1	PRJNA230403	CDC	SAMN07346086	CDC	2017-05	clinical	14843418	USA	stool	Typhimurium	EDLB-CDC	PNUSAS015454	asr=HMM,golS,golT,qacEdelta1	4981858	71	70167	746241	234	0	0	257545	5	172400	10	62925	20	1478131614	0.0121212	SAL_JA1175AA	326	enterica	/gpfs/scratch/gavin.fenske/Monophasic/Contigs/SRR5836887.contigs.fa	i	1,2	2.38274e-05	25212	999	Typhimurium	enterica	1,4,[5],12		PASS	B	Typhimurium	Typhimurium	Typhimurium
405	SRR1519459		PRJNA186035	Center for Food Safety and Applied Nutrition	SAMN02849975	OSF	2007-02-02	environmental/other	0	USA:WA	bovine feces	Typhimurium	CFSAN	OSF018707	golS,golT,merC,merP,merR,merT,qacEdelta1	5031216	122	41239.5	387823	234	0	0	166517	11	88638	19	32845	36	4132628896	0.0121212	SAL_DA5545AA	326	enterica	/gpfs/scratch/gavin.fenske/Monophasic/Contigs/SRR1519459.fa	i	1,2	0.000458924	SRR1177543	981	Typhimurium	enterica	1,4,[5],12		PASS	B	Typhimurium	Typhimurium	Typhimurium
406	SRR5459279	GCA_009204485.1	PRJNA230403	CDC	SAMN06760354	CDC	2016-07	clinical	14674688	USA	stool	Typhimurium	EDLB-CDC	PNUSAS012046	asr=HMM,golS,golT	4851611	82	59166	574755	208	0	0	247024	7	149928	12	58862	21	2926843963	0.0121212	SAL_EA1410AA	326	enterica	/gpfs/scratch/gavin.fenske/Monophasic/Contigs/SRR5459279.contigs.fa	i	1,2	0.000434439	SRR1021745	982	Typhimurium	enterica	1,4,[5],12		PASS	B	Typhimurium	Typhimurium	Typhimurium
407	SRR5890580	GCA_009433055.1	PRJNA230403	CDC	SAMN07419052	CDC	2017-06	clinical	14908878	USA	stool	Typhimurium	EDLB-CDC	PNUSAS019129	asr=HMM,golS,golT	4867936	63	77268.8	628341	222	0	0	321925	6	196493	10	90834	17	2563177769	0.0151515	SAL_GA9496AA	325	enterica	/gpfs/scratch/gavin.fenske/Monophasic/Contigs/SRR5890580.contigs.fa	i	1,2	0.000361208	SRR1177569	985	Typhimurium	enterica	1,4,[5],12		PASS	B	Typhimurium	Typhimurium	Typhimurium
408	SRR6760479	GCA_010882235.1	PRJNA230403	CDC	SAMN08579748	CDC	2018-01	clinical	17031428	USA	stool	Typhimurium	EDLB-CDC	PNUSAS034489	arsA,arsB,arsC,arsD,asr=HMM,golS,golT	4977104	61	81591.9	571359	222	0	0	271390	6	150044	12	61880	22	1912261565	0.0151515	SAL_BA1548AA	325	enterica	/gpfs/scratch/gavin.fenske/Monophasic/Contigs/SRR6760479.contigs.fa	i	1,2	0.000385581	SRR1048617	984	Typhimurium	enterica	1,4,[5],12		PASS	B	Typhimurium	Typhimurium	Typhimurium
409	SRR2483567	GCA_008652395.1	PRJNA242847	FDA	SAMN04101283	USDA-FSIS	2015	environmental/other	14023718	USA:IL	comminuted chicken	Typhimurium	USDA-FSIS	FSIS1504223	asr=HMM,golS,golT,merA=HMM,merP=HMM,merR	4968818	92	54008.9	515025	200	0	0	194704	9	101357	16	44420	30	1767403482	0.00909091	SAL_EA2242AA	327	enterica	/gpfs/scratch/gavin.fenske/Monophasic/Contigs/SRR2483567.contigs.fa	i	1,2	0.000143503	SRR1122588	994	Typhimurium	enterica	1,4,[5],12		PASS	B	Typhimurium	Typhimurium	Typhimurium
410	SRR5742227	GCA_009329035.1	PRJNA230403	CDC	SAMN07255732	CDC	2017-05	clinical	14802348	USA	stool	Typhimurium	EDLB-CDC	PNUSAS016379	asr=HMM,golS,golT	4940985	70	70585.5	597681	215	0	0	180584	7	120982	13	61168	24	3865671631	0.00909091	SAL_EA2429AA	327	enterica	/gpfs/scratch/gavin.fenske/Monophasic/Contigs/SRR5742227.contigs.fa	i	1,2	0.000557238	SRR1177571	977	Typhimurium	enterica	1,4,[5],12		PASS	B	Typhimurium	Typhimurium	Typhimurium
411	SRR4044636	GCA_008525815.1	PRJNA287785	CDC	SAMN05596746	CDC	2014-12	clinical	13877898	USA	stool	Typhimurium	EDLB-CDC	2014AM-2725	asr=HMM,golS,golT,qacEdelta1	4963837	60	82730.6	907882	234	0	0	426069	4	196491	9	83915	17	3690579820	0.0151515	SAL_FA0433AA	325	enterica	/gpfs/scratch/gavin.fenske/Monophasic/Contigs/SRR4044636.contigs.fa	i	1,2	0.000239895	SRR1166655	990	Typhimurium	enterica	1,4,[5],12		PASS	B	Typhimurium	Typhimurium	Typhimurium
412	SRR1385149	GCA_010388555.1	PRJNA215333	FDA/CFSAN	SAMN02699466	Minnesota Department of Health	2002-09-23	environmental/other	16533288	USA:MN	Avian Lung	Typhimurium	CFSAN	MDH-2014-00300	asr=HMM,golS,golT	4871100	58	83984.5	628043	220	0	0	324935	5	155982	10	81560	18	1735929947	0.00909091	SAL_DA6402AA	327	enterica	/gpfs/scratch/gavin.fenske/Monophasic/Contigs/SRR1385149.contigs.fa	i	1,2	0.000191626	SRR949398	992	Typhimurium	enterica	1,4,[5],12		PASS	B	Typhimurium	Typhimurium	Typhimurium
413	SRR1767789	GCA_006813105.1	PRJNA183848	Florida Department of Health	SAMN03269512	FDA	2005	environmental/other	11876898	USA:CO	chicken breast	Typhimurium	CFSAN	FL-NRM143	asr=HMM,golS,golT	4837736	149	32468	278668	222	0	0	62420	20	46244	38	21318	69	3228436439	0.00909091	SAL_CA5877AA	327	enterica	/gpfs/scratch/gavin.fenske/Monophasic/Contigs/SRR1767789.contigs.fa	i	1,2	7.15897e-05	SRR1177569	997	Typhimurium	enterica	1,4,[5],12		PASS	B	Typhimurium	Typhimurium	Typhimurium
414	SRR1556996	GCA_008046075.1	PRJNA215333	FDA/CFSAN	SAMN02699624	Minnesota Department of Health	2003-05-02	environmental/other	13294048	USA:IL	Porcine Lung	Typhimurium	CFSAN	MDH-2014-00458	asr=HMM,golS,golT,qacEdelta1	5020975	95	52852.4	682279	206	0	0	196919	8	149993	13	57713	25	653900765	0.00909091	SAL_BA6136AA	327	enterica	/gpfs/scratch/gavin.fenske/Monophasic/Contigs/SRR1556996.fa	i	1,2	0.000312573	65011	987	Typhimurium	enterica	1,4,[5],12		PASS	B	Typhimurium	Typhimurium	Typhimurium
415	SRR6604473	GCA_007499845.1	PRJNA183850	New York State Dept. of Health - Wadsworth Center	SAMN02595868	MDH	2009-10-09	environmental/other	12626768	USA:MN	Pig Stool	Typhimurium	CFSAN	NY-swgs1154	asr=HMM,golS,golT,qacEdelta1	4938421	181	27284.1	172545	243	0	0	53159	30	36175	52	19022	90	3465118481	0.00909091	SRR1266045	327	enterica	/gpfs/scratch/gavin.fenske/Monophasic/Contigs/SRR6604473.contigs.fa	i	1,2	0.000167546	SRR1266035	993	Typhimurium	enterica	1,4,[5],12		PASS	B	Typhimurium	Typhimurium	Typhimurium
416	SRR5804743	GCA_009337135.1	PRJNA186035	Center for Food Safety and Applied Nutrition	SAMN02918686	FDA	2010-07-19	environmental/other	14810448	USA: NY	animal feed raw frozen cat food	Typhimurium	CFSAN	FDA632960-1	asr=HMM,golS,golT,merA=HMM,merP=HMM,merR	5134464	100	51344.6	497737	234	0	0	291931	7	88767	14	33015	35	3957555857	0.0181818	SAL_CA7401AA	324	enterica	/gpfs/scratch/gavin.fenske/Monophasic/Contigs/SRR5804743.contigs.fa	i	1,2	0.000931334	SRR1106596	962	Typhimurium	enterica	1,4,[5],12		PASS	B	Typhimurium	Typhimurium	Typhimurium
417	SRR5139846	GCA_009088605.1	PRJNA292666	FDA	SAMN06198642	USDA-FSIS	2016	environmental/other	14533378	USA:SC	animal-chicken-young chicken	Typhimurium	USDA-FSIS	FSIS1609413	asr=HMM,golS,golT,merA=HMM,merP=HMM,merR	4959496	76	65256.5	707813	201	0	0	216095	7	108343	13	46935	26	142880502	0.00909091	SAL_HA8671AA	327	enterica	/gpfs/scratch/gavin.fenske/Monophasic/Contigs/SRR5139846.fa	i	1,2	0.000336872	SRR1029579	986	Typhimurium	enterica	1,4,[5],12		PASS	B	Typhimurium	Typhimurium	Typhimurium
418	SRR3664664	GCA_008414345.1	PRJNA292661	FDA	SAMN05201793	FDA	2012	environmental/other	13756888	USA:OR	Pork Chop	Typhimurium	FDA	CVM N38907	asr=HMM,golS,golT	4896247	90	54402.7	471811	202	0	0	219477	8	84179	16	38284	32	435475447	0.00909091	SAL_BA9251AA	327	enterica	/gpfs/scratch/gavin.fenske/Monophasic/Contigs/SRR3664664.contigs.fa	i	1,2	4.76906e-05	14028S	998	Typhimurium	enterica	1,4,[5],12		PASS	B	Typhimurium	Typhimurium	Typhimurium
419	SRR6283495		PRJNA230403	CDC	SAMN07969529	CDC	2017-04	clinical	0	USA	stool	Typhimurium	EDLB-CDC		golS,golT	4907054	60	81784.2	548705	233	0	0	294886	6	149900	11	81551	21	1694683384	0.0151515	SRR1122741	325	enterica	/gpfs/scratch/gavin.fenske/Monophasic/Contigs/SRR6283495.contigs.fa	i	1,2	7.15897e-05	41966	997	Typhimurium	enterica	1,4,[5],12		PASS	B	Typhimurium	Typhimurium	Typhimurium
420	SRR2562273	GCA_008653835.1	PRJNA242847	FDA	SAMN04147041	USDA-FSIS	2015	environmental/other	14025128	USA:ME	comminuted chicken	Typhimurium	USDA-FSIS	FSIS1504507	asr=HMM,golS,golT,merA=HMM,merP=HMM,merR	4929578	82	60116.8	461216	201	0	0	194987	9	110686	15	42724	28	2110655331	0.0121212	SAL_IA1977AA	326	enterica	/gpfs/scratch/gavin.fenske/Monophasic/Contigs/SRR2562273.contigs.fa	i	1,2	0.000239895	90463	990	Typhimurium	enterica	1,4,[5],12		PASS	B	Typhimurium	Typhimurium	Typhimurium
421	SRR6336073	GCA_009578825.1	PRJNA292666	FDA	SAMN08114339	USDA-FSIS	2017	environmental/other	15113658	USA:NE	animal-cattle-heifer	Typhimurium	USDA-FSIS	FSIS11705355	asr=HMM,golS,golT	4727189	58	81503.3	535285	208	0	0	185934	8	122325	14	55893	26	1627909529	0.0121212	SAL_HA3966AA	326	enterica	/gpfs/scratch/gavin.fenske/Monophasic/Contigs/SRR6336073.fa	i	1,2	2.38274e-05	SRR1177577	999	Typhimurium	enterica	1,4,[5],12		PASS	B	Typhimurium	Typhimurium	Typhimurium
422	SRR6112872	GCA_009553775.1	PRJNA357723	FDA	SAMN07571606	PA Health Department	2014	clinical	15088468	USA:PA	biological fluid or/and tissue	Typhimurium	CFSAN	PSU_0191	asr=HMM,golS,golT,qacEdelta1	4938061	66	74819.1	609293	206	0	0	196363	7	143505	13	58948	24	3200321007	0.0151515	SAL_BA6252AA	325	enterica	/gpfs/scratch/gavin.fenske/Monophasic/Contigs/SRR6112872.contigs.fa	i	1,2	2.38274e-05	60050	999	Typhimurium	enterica	1,4,[5],12		PASS	B	Typhimurium	Typhimurium	Typhimurium
423	SRR3555188	GCA_008520605.1	PRJNA292666	FDA	SAMN05150606	USDA-FSIS	2016	environmental/other	13872668	USA:CA	animal-swine-market swine	Typhimurium	USDA-FSIS	FSIS1606637	asr=HMM,golS,golT,merA=HMM,merD,merE,merF,merP=PARTIAL,merR,merT,pcoA,pcoB,pcoC,pcoD,pcoE,pcoR,pcoS,qacEdelta1,silA,silB,silC,silE,silF,silP,silR,silS	5054176	130	38878.3	524221	201	0	0	182487	10	101357	17	48933	31	2168723066	0.00909091	SAL_FA6957AA	327	enterica	/gpfs/scratch/gavin.fenske/Monophasic/Contigs/SRR3555188.contigs.fa	i	1,2	0.000434439	SRR1060534	982	Typhimurium	enterica	1,4,[5],12		PASS	B	Typhimurium	Typhimurium	Typhimurium
424	SRR3932966	GCA_008927345.1	PRJNA292661	FDA	SAMN05416460	FDA	2015	environmental/other	14352498	USA:WA	chicken breast	Typhimurium	FDA	CVM N58667	arsA,arsB,arsC,arsD,asr=HMM,golS,golT	4932912	62	79563.1	623082	222	0	0	271390	6	150045	11	74354	20	1801029565	0.0121212	SAL_GA5681AA	326	enterica	/gpfs/scratch/gavin.fenske/Monophasic/Contigs/SRR3932966.fa	i	1,2	0.000215742	89096	991	Typhimurium	enterica	1,4,[5],12		PASS	B	Typhimurium	Typhimurium	Typhimurium
425	SRR6786502		PRJNA230403	CDC	SAMN08616383	CDC	2017-10	clinical	0	USA	Isolated Organism	Typhimurium	EDLB-CDC	PNUSAS032670	golS,golT	4928975	89	55381.7	471315	206	0	0	177021	10	99295	17	46244	30	49167135	0.0121212	SAL_EA5567AA	326	enterica	/gpfs/scratch/gavin.fenske/Monophasic/Contigs/SRR6786502.contigs.fa	i	1,2	0.000312573	SRR945122	987	Typhimurium	enterica	1,4,[5],12		PASS	B	Typhimurium	Typhimurium	Typhimurium
426	SRR6373427	GCA_009582345.1	PRJNA230403	CDC	SAMN08144270		2017-11	clinical	15117428	USA	stool	Typhimurium	EDLB-CDC	PNUSAS029363	asr=HMM,golS,golT	4930171	143	34476.7	225813	209	0	0	64119	25	44362	43	21318	73	4193854330	0.0181818	SAL_DA5585AA	324	enterica	/gpfs/scratch/gavin.fenske/Monophasic/Contigs/SRR6373427.fa	i	1,2	0.000143503	SRR1203017	994	Typhimurium	enterica	1,4,[5],12		PASS	B	Typhimurium	Typhimurium	Typhimurium
427	SRR3233159		PRJNA230403	CDC	SAMN04519511	CDC	2014-09	clinical	0	USA	stool	Typhimurium	EDLB-CDC	PNUSAS001512	golS,golT	4981177	69	72191	627500	259	0	0	271390	6	149894	11	74351	21	2432800406	0.0121212	SAL_FA7133AA	326	enterica	/gpfs/scratch/gavin.fenske/Monophasic/Contigs/SRR3233159.contigs.fa	i	1,2	0.000483446	37069	980	Typhimurium	enterica	1,4,[5],12		PASS	B	Typhimurium	Typhimurium	Typhimurium
428	SRR6881311	GCA_010902975.1	PRJNA230403	CDC	SAMN08774739	CDC	2017-12	clinical	17052218	USA	stool	Typhimurium	EDLB-CDC	PNUSAS036648	asr=HMM,golS,golT	4896013	96	51000.1	495732	202	0	0	196466	8	91738	16	40353	31	435475447	0.00909091	SAL_BA9251AA	327	enterica	/gpfs/scratch/gavin.fenske/Monophasic/Contigs/SRR6881311.contigs.fa	i	1,2	0	SRR945120	1000	Typhimurium	enterica	1,4,[5],12		PASS	B	Typhimurium	Typhimurium	Typhimurium
429	SRR5948490	GCA_009471685.1	PRJNA230403	CDC	SAMN07513365	CDC	2017-07	clinical	14958678	USA	stool	Typhimurium	EDLB-CDC	PNUSAS019735	asr=HMM,golS,golT	4908698	64	76698.4	751254	234	0	0	324692	6	211332	10	85162	18	3637177780	0.00909091	SAL_DA5830AA	327	enterica	/gpfs/scratch/gavin.fenske/Monophasic/Contigs/SRR5948490.contigs.fa	i	1,2	0.000385581	SRR1177188	984	Typhimurium	enterica	1,4,[5],12		PASS	B	Typhimurium	Typhimurium	Typhimurium
430	SRR5864419	GCA_009396345.1	PRJNA230403	CDC	SAMN07358284	CDC	2017-06	clinical	14871128	USA	stool	Typhimurium	EDLB-CDC	PNUSAS018556	asr=HMM,golS,golT	5002189	91	54969.1	552140	235	0	0	213226	8	150106	14	61880	24	2926843963	0.0121212	SAL_EA1410AA	326	enterica	/gpfs/scratch/gavin.fenske/Monophasic/Contigs/SRR5864419.contigs.fa	i	1,2	0.000780658	SRR1203044	968	Typhimurium	enterica	1,4,[5],12		PASS	B	Typhimurium	Typhimurium	Typhimurium
431	SRR6663592	GCA_007766515.1	PRJNA230403	CDC	SAMN08436878	CDC	2018-01	clinical	12909568	USA	stool	Typhimurium	EDLB-CDC	PNUSAS032743	arsC,asr=HMM,golS,golT,merA,merC=HMM,merD,merE,merP=HMM,merR,merT,pcoS,qacE=PARTIAL_END_OF_CONTIG,qacEdelta1	5060998	96	52718.7	908025	227	0	0	329531	5	200974	9	81626	17	209778972	0.00909091	SAL_BA8315AA	327	enterica	/gpfs/scratch/gavin.fenske/Monophasic/Contigs/SRR6663592.contigs.fa	i	1,2	7.15897e-05	20920	997	Typhimurium	enterica	1,4,[5],12		PASS	B	Typhimurium	Typhimurium	Typhimurium
432	SRR3323123	GCA_008851605.1	PRJNA242847	FDA	SAMN04600733	USDA-FSIS	2015	environmental/other	14271648	USA:CO	chicken carcass	Typhimurium	USDA-FSIS	FSIS1606205	asr=HMM,golS,golT	4865203	93	52314	486902	203	0	0	225728	7	102028	13	55869	26	2261015916	0.00909091	SAL_FA4046AA	327	enterica	/gpfs/scratch/gavin.fenske/Monophasic/Contigs/SRR3323123.contigs.fa	i	1,2	4.76906e-05	UK_1	998	Typhimurium	enterica	1,4,[5],12		PASS	B	Typhimurium	Typhimurium	Typhimurium
433	SRR6359040	GCA_009586145.1	PRJNA230403	CDC	SAMN08136949		2017-10	clinical	15121318	USA	stool	Typhimurium	EDLB-CDC	PNUSAS029266	arsA,arsB,arsC,arsD,arsR,asr=HMM,golS,golT,merA=HMM,merC,merD=HMM,merE=HMM,merP,merR,merT,pcoA,pcoC,pcoD,pcoR,pcoS,silA,silB,silC,silE,silF,silP,silR,silS	5042078	76	66343.1	907857	221	0	0	270590	6	177707	10	69185	19	2836301668	0.0121212	SAL_JA1155AA	326	enterica	/gpfs/scratch/gavin.fenske/Monophasic/Contigs/SRR6359040.contigs.fa	i	-	0.000336872	29957	986	I 4,[5],12:i:-	enterica	4,[5],12		PASS	B	I 4,[5],12:i:-	I 4,[5],12:i:-	I 4,[5],12:i:-
434	SRR1233943		PRJNA215333	FDA/CFSAN	SAMN02646936	MDH	2006-10-31	environmental/other	0	USA:MN	Porcine Tissue	Typhimurium	CFSAN	MDH-2014-00162	golS,golT,merC,merP,merR,merT,qacEdelta1,silA,silB,silC,silE,silF,silP,silR,silS	5082434	72	70589.4	682267	234	0	0	180355	8	112807	15	58696	27	248939879	0.0121212	SRR1177196	326	enterica	/gpfs/scratch/gavin.fenske/Monophasic/Contigs/SRR1233943.contigs.fa	i	1,2	7.15897e-05	SRR1233943	997	Typhimurium	enterica	1,4,[5],12		PASS	B	Typhimurium	Typhimurium	Typhimurium
435	SRR5753178	GCA_009329195.1	PRJNA242847	FDA	SAMN07271445	USDA-FSIS	2017	environmental/other	14802508	USA:NC	chicken carcass	Typhimurium	USDA-FSIS	FSIS1702161	asr=HMM,golS,golT,merA=HMM,merP=HMM,merR	4903486	73	67171	486080	222	0	0	224583	8	178607	13	48732	23	1384994866	0.00909091	SAL_HA7693AA	327	enterica	/gpfs/scratch/gavin.fenske/Monophasic/Contigs/SRR5753178.contigs.fa	i	1,2	2.38274e-05	90463	999	Typhimurium	enterica	1,4,[5],12		PASS	B	Typhimurium	Typhimurium	Typhimurium
436	SRR5224172	GCA_009088065.1	PRJNA242847	FDA	SAMN06289235	USDA-FSIS	2017	environmental/other	14532838	USA:VA	raw intact chicken	Typhimurium	USDA-FSIS	FSIS1710080	asr=HMM,golS,golT,merA=HMM,merP=HMM,merR	4954883	79	62720	497542	204	0	0	196397	9	112311	15	63095	26	1239627794	0.00909091	SAL_FA2871AA	327	enterica	/gpfs/scratch/gavin.fenske/Monophasic/Contigs/SRR5224172.contigs.fa	i	1,2	9.55247e-05	SRR1195695	996	Typhimurium	enterica	1,4,[5],12		PASS	B	Typhimurium	Typhimurium	Typhimurium
437	SRR5418841	GCA_009191105.1	PRJNA230403	CDC	SAMN06677648	CDC	2017-03	clinical	14661468	USA	stool	Typhimurium	EDLB-CDC	PNUSAS010453	asr=HMM,golS,golT,merA,merA=HMM,merB,merC,merD,merD=HMM,merE,merE=HMM,merP,merR,merT,qacL,silA,silB,silC,silE,silF,silP,silR,silS	5287522	71	74472.1	1226384	201	0	0	523439	4	393935	6	86677	13	2146406576	0.00909091	SAL_EA9731AA	327	enterica	/gpfs/scratch/gavin.fenske/Monophasic/Contigs/SRR5418841.fa	i	1,2	0.00105797	34502	957	Typhimurium	enterica	1,4,[5],12		PASS	B	Typhimurium	Typhimurium	Typhimurium
438	SRR4044657	GCA_008430585.1	PRJNA287785	CDC	SAMN05596679	CDC	2014-11	clinical	13780608	USA	stool	Typhimurium	EDLB-CDC	2014AM-2943	asr=HMM,golS,golT,merA,merB,merD,merE,merP,merR,merT	5068209	87	58255.3	908022	220	0	0	300402	5	150043	10	57656	20	3116846205	0.00909091	SAL_IA6607AA	327	enterica	/gpfs/scratch/gavin.fenske/Monophasic/Contigs/SRR4044657.contigs.fa	i	1,2	0.000361208	36470	985	Typhimurium	enterica	1,4,[5],12		PASS	B	Typhimurium	Typhimurium	Typhimurium
439	SRR5023234	GCA_008995065.1	PRJNA230403	CDC	SAMN05992316	CDC	2016-09	clinical	14431758	USA	stool	Typhimurium	EDLB-CDC	PNUSAS005294	asr=HMM,golS,golT	4778164	69	69248.8	720197	226	0	0	275796	6	162632	11	74325	19	953333292	0.00909091	SRR1047602	327	enterica	/gpfs/scratch/gavin.fenske/Monophasic/Contigs/SRR5023234.fa	i	1,2	2.38274e-05	SRR1047602	999	Typhimurium	enterica	1,4,[5],12		PASS	B	Typhimurium	Typhimurium	Typhimurium
440	SRR3996836	GCA_009311395.1	PRJNA230403	CDC	SAMN05463147	CDC	2016-06	clinical	14784678	USA	stool	Typhimurium	EDLB-CDC	PNUSAS003065	asr=HMM,golS,golT	4930288	77	64029.7	454652	222	0	0	213225	8	139247	14	58700	26	2940419778	0.0121212	SAL_DA7586AA	326	enterica	/gpfs/scratch/gavin.fenske/Monophasic/Contigs/SRR3996836.contigs.fa	i	1,2	0.000336872	SRR1203044	986	Typhimurium	enterica	1,4,[5],12		PASS	B	Typhimurium	Typhimurium	Typhimurium
441	SRR6373887	GCA_009588505.1	PRJNA242847	FDA	SAMN08170609	USDA-FSIS	2017	environmental/other	15123818	USA:PA	chicken carcass	Typhimurium	USDA-FSIS	FSIS11706320	asr=HMM,golS,golT,merA,merA=HMM,merC=HMM,merD,merE,merP=HMM,merR,merT=PARTIAL_END_OF_CONTIG,merT,qacEdelta1,silA,silB,silC,silE,silF,silP,silR,silS,terD,terW,terZ	4940884	102	48440	421398	204	0	0	145142	11	87505	20	36678	37	3346628800	0.00909091	SAL_EA6135AA	327	enterica	/gpfs/scratch/gavin.fenske/Monophasic/Contigs/SRR6373887.contigs.fa	i	1,2	0.000656154	90463	973	Typhimurium	enterica	1,4,[5],12		PASS	B	Typhimurium	Typhimurium	Typhimurium
442	SRR7126178	GCA_006287155.1	PRJNA242847	FDA	SAMN09080774	USDA-FSIS	2018	environmental/other	11157958	USA:IA	chicken carcass	Typhimurium	USDA-FSIS	FSIS31800393	asr=HMM,golS,golT	4903245	68	72106.5	638384	202	0	0	182830	8	151593	14	81416	22	3966930340	0.0151515	SAL_DA5830AA	325	enterica	/gpfs/scratch/gavin.fenske/Monophasic/Contigs/SRR7126178.fa	i	1,2	0.000458924	SRR1177188	981	Typhimurium	enterica	1,4,[5],12		PASS	B	Typhimurium	Typhimurium	Typhimurium
443	SRR6345583	GCA_009521915.1	PRJNA230403	CDC	SAMN08105029	CDC	2017-10	clinical	15046548	USA	stool	Typhimurium	EDLB-CDC	PNUSAS028803	asr=HMM,golS,golT	4976331	74	67247.7	627269	249	0	0	225812	7	149892	12	61880	22	744380598	0.0121212	SAL_FA1745AA	326	enterica	/gpfs/scratch/gavin.fenske/Monophasic/Contigs/SRR6345583.contigs.fa	i	1,2	0.000361208	SRR949398	985	Typhimurium	enterica	1,4,[5],12		PASS	B	Typhimurium	Typhimurium	Typhimurium
444	SRR3667940	GCA_008910685.1	PRJNA230403	CDC	SAMN05189979		2016-05	clinical	14333048	USA	stool	Typhimurium	EDLB-CDC	PNUSAS002387	asr=HMM,golS,golT	4862475	99	49115.9	451298	204	0	0	192628	9	128307	15	55731	27	3420170392	0.00909091	14504	327	enterica	/gpfs/scratch/gavin.fenske/Monophasic/Contigs/SRR3667940.contigs.fa	i	1,2	0.000508006	SRR949521	979	Typhimurium	enterica	1,4,[5],12		PASS	B	Typhimurium	Typhimurium	Typhimurium
445	SRR5991712	GCA_006822065.1	PRJNA215333	FDA/CFSAN	SAMN06067861	Minnesota Department of Health	2016-09	environmental/other	11885928	USA:MN	Porcine Tissue	Typhimurium	CFSAN	E2016017904	asr=HMM,golS,golT	4917563	74	66453.6	661376	214	0	0	325087	5	149944	10	81551	19	523857262	0.00909091	SAL_HA7330AA	327	enterica	/gpfs/scratch/gavin.fenske/Monophasic/Contigs/SRR5991712.contigs.fa	i	1,2	0.000143503	25180	994	Typhimurium	enterica	1,4,[5],12		PASS	B	Typhimurium	Typhimurium	Typhimurium
446	SRR5659608	GCA_009319495.1	PRJNA230403	CDC	SAMN07190284	CDC	2017-05	clinical	14792808	USA	stool	Typhimurium	EDLB-CDC	PNUSAS014730	asr=HMM,golS,golT	4963005	72	68930.6	568896	231	0	0	225812	7	149879	12	74120	22	2190869567	0.0272727	SAL_FA3475AA	321	enterica	/gpfs/scratch/gavin.fenske/Monophasic/Contigs/SRR5659608.contigs.fa	i	1,2	0.000557238	91205	977	Typhimurium	enterica	1,4,[5],12		PASS	B	Typhimurium	Typhimurium	Typhimurium
447	SRR5605901		PRJNA230403	CDC	SAMN07156873		2017-04	clinical	0	USA	urine	Typhimurium	EDLB-CDC	PNUSAS013757	arsA,arsB,arsC,arsD,golS,golT	4893183	52	94099.7	658521	222	0	0	464960	5	176921	9	74354	17	1912261565	0.0151515	SAL_BA1548AA	325	enterica	/gpfs/scratch/gavin.fenske/Monophasic/Contigs/SRR5605901.contigs.fa	i	1,2	0.000119496	SRR949398	995	Typhimurium	enterica	1,4,[5],12		PASS	B	Typhimurium	Typhimurium	Typhimurium
448	SRR1302805		PRJNA186035	Center for Food Safety and Applied Nutrition	SAMN02742122	OSF	2007-01-09	environmental/other	0	USA:WA	bovine feces	Typhimurium	CFSAN	OSF012689	golS,golT,merA,merC,merD,merE,merP,merR,merT,pcoA,pcoB,pcoC,pcoD,pcoR,pcoS,qacEdelta1,silA,silB,silC,silE,silF,silP,silR,silS,terD,terW,terZ	5301196	92	57621.7	714583	226	0	0	165764	8	101044	16	63182	28	1835002278	0.0121212	SRR1302804	326	enterica	/gpfs/scratch/gavin.fenske/Monophasic/Contigs/SRR1302805.contigs.fa	i	1,2	0	SRR1302805	1000	Typhimurium	enterica	1,4,[5],12		PASS	B	Typhimurium	Typhimurium	Typhimurium
449	SRR5584098	GCA_009220325.1	PRJNA230403	CDC	SAMN06917261		2016-09	clinical	14690638	USA	stool	Typhimurium	EDLB-CDC	PNUSAS012692	asr=HMM,golS,golT	4890791	85	57538.7	622442	202	0	0	271390	6	150065	11	70286	20	827473321	0.0121212	SAL_GA8824AA	326	enterica	/gpfs/scratch/gavin.fenske/Monophasic/Contigs/SRR5584098.contigs.fa	i	1,2	0.00058191	SRR1269327	976	Typhimurium	enterica	1,4,[5],12		PASS	B	Typhimurium	Typhimurium	Typhimurium
450	SRR5584096	GCA_009220345.1	PRJNA230403	CDC	SAMN06917258		2016-09	clinical	14690678	USA	stool	Typhimurium	EDLB-CDC	PNUSAS012689	asr=HMM,golS,golT	4849760	79	61389.4	623251	208	0	0	261902	6	150065	11	61880	21	2926843963	0.0121212	SAL_EA1410AA	326	enterica	/gpfs/scratch/gavin.fenske/Monophasic/Contigs/SRR5584096.contigs.fa	i	1,2	0.000361208	SRR1021745	985	Typhimurium	enterica	1,4,[5],12		PASS	B	Typhimurium	Typhimurium	Typhimurium
451	SRR6691701	GCA_010949935.1	PRJNA292666	FDA	SAMN08500556	USDA-FSIS	2018	environmental/other	17103938	USA:SC	animal-swine-market swine	Typhimurium	USDA-FSIS	FSIS11807381	asr=HMM,golS,golT	4995441	88	56766.4	472088	208	0	0	204618	9	126373	15	74291	25	629723323	0.0121212	SAL_FA2901AA	326	enterica	/gpfs/scratch/gavin.fenske/Monophasic/Contigs/SRR6691701.contigs.fa	i	1,2	0.000167546	SRR1266062	993	Typhimurium	enterica	1,4,[5],12		PASS	B	Typhimurium	Typhimurium	Typhimurium
452	SRR1805613		PRJNA215333	FDA/CFSAN	SAMN02699830	Minnesota Department of Health	2005-10-10	environmental/other	0	USA:MN	Feline Tissue	Typhimurium	CFSAN	MDH-2014-00664	golS,golT,qacEdelta1	4942484	71	69612.4	682279	234	0	0	204650	7	149993	13	61545	23	653900765	0.00909091	SAL_BA6136AA	327	enterica	/gpfs/scratch/gavin.fenske/Monophasic/Contigs/SRR1805613.contigs.fa	i	1,2	0	SRR1177215	1000	Typhimurium	enterica	1,4,[5],12		PASS	B	Typhimurium	Typhimurium	Typhimurium
453	SRR6317419		PRJNA230403	CDC	SAMN08026399	CDC	2017-10	clinical	0	USA	stool	Typhimurium	EDLB-CDC	PNUSAS028124	golS,golT	4867195	63	77257.1	684803	206	0	0	225831	6	180724	11	81572	19	443023310	0.0151515	SAL_EA8550AA	325	enterica	/gpfs/scratch/gavin.fenske/Monophasic/Contigs/SRR6317419.contigs.fa	i	1,2	0.000143503	32547	994	Typhimurium	enterica	1,4,[5],12		PASS	B	Typhimurium	Typhimurium	Typhimurium
454	SRR3295815	GCA_008410605.1	PRJNA292666	FDA	SAMN04577362	FDA	2014	environmental/other	13752228	USA:CA	Dairy Cattle	Typhimurium	FDA	CVM N57525F	asr=HMM,golS,golT,merA,merB,merD,merE,merP,merR,merT	4911519	79	62171.1	825383	227	0	0	461237	4	176849	8	57568	18	3116846205	0.00909091	SAL_IA6607AA	327	enterica	/gpfs/scratch/gavin.fenske/Monophasic/Contigs/SRR3295815.contigs.fa	i	1,2	0.000312573	36470	987	Typhimurium	enterica	1,4,[5],12		PASS	B	Typhimurium	Typhimurium	Typhimurium
455	SRR3233155	GCA_008833045.1	PRJNA230403	CDC	SAMN04519508	CDC	2014-08	clinical	14245858	USA	stool	Typhimurium	EDLB-CDC	PNUSAS001509	asr=HMM,golS,golT	4986098	78	63924.3	572604	220	0	0	219381	7	139247	13	50850	26	3192047047	0.00909091	SAL_FA7133AA	327	enterica	/gpfs/scratch/gavin.fenske/Monophasic/Contigs/SRR3233155.fa	i	1,2	0.000557238	37069	977	Typhimurium	enterica	1,4,[5],12		PASS	B	Typhimurium	Typhimurium	Typhimurium
456	SRR949386		PRJNA183850	New York State Dept. of Health - Wadsworth Center	SAMN01902245	NY	2005-01-18	environmental/other	0	USA: NY, Putnam	HOUSE SPARROW	Typhimurium	CFSAN	NY_BAC0500000730	golS,golT	4904059	67	73194.9	626552	218	0	0	271385	6	155563	11	81437	19	2202742650	0.00909091	SRR949386	327	enterica	/gpfs/scratch/gavin.fenske/Monophasic/Contigs/SRR949386.contigs.fa	i	1,2	4.76906e-05	SRR949386	998	Typhimurium	enterica	1,4,[5],12		PASS	B	Typhimurium	Typhimurium	Typhimurium
457	SRR1334135	GCA_010015165.1	PRJNA183850	New York State Dept. of Health - Wadsworth Center	SAMN02595895	MDH	2011-10-14	environmental/other	16102988	USA:MN	Pig Stool	Typhimurium	CFSAN	NY-swgs1181	asr=HMM,golS,golT	5010315	90	55670.2	443829	220	0	0	191686	10	128307	16	61545	27	3866825953	0.00909091	SAL_DA3179AA	327	enterica	/gpfs/scratch/gavin.fenske/Monophasic/Contigs/SRR1334135.contigs.fa	i	1,2	4.76906e-05	SRR1158138	998	Typhimurium	enterica	1,4,[5],12		PASS	B	Typhimurium	Typhimurium	Typhimurium
458	SRR1514740	GCA_006812085.1	PRJNA183848	Florida Department of Health	SAMN02767043	FDA	2004	environmental/other	11875848	USA:NY	chicken breast	Typhimurium	CFSAN	FL-NRM098	asr=HMM,golS,golT	4878979	80	60987.2	623439	220	0	0	271389	6	149901	11	64435	20	1908828665	0.0121212	SAL_FA3044AA	326	enterica	/gpfs/scratch/gavin.fenske/Monophasic/Contigs/SRR1514740.fa	i	-	4.76906e-05	SRR1122662	998	I 4,[5],12:i:-	enterica	4,[5],12		PASS	B	I 4,[5],12:i:-	I 4,[5],12:i:-	I 4,[5],12:i:-
459	SRR7189407	GCA_008559975.1	PRJNA242847	FDA	SAMN09230397	USDA-FSIS	2018	environmental/other	13912318	USA:GA	raw intact chicken	Typhimurium	USDA-FSIS	FSIS21821667	asr=HMM,golS,golT	4830748	175	27604.3	242726	220	0	0	63408	24	41576	43	18223	81	2121014232	0.00909091	SAL_AA7198AA	327	enterica	/gpfs/scratch/gavin.fenske/Monophasic/Contigs/SRR7189407.fa	i	1,2	0.000143503	9173	994	Typhimurium	enterica	1,4,[5],12		PASS	B	Typhimurium	Typhimurium	Typhimurium
460	SRR3724525		PRJNA186035	Center for Food Safety and Applied Nutrition	SAMN02846736	FDA	2009	environmental/other	0	USA:OR	environmental sample	Typhimurium	CFSAN	FDA596734-5	golS,golT	4869167	64	76080.7	751270	264	0	0	324737	6	178791	10	85084	17	3637177780	0.00909091	SAL_DA5830AA	327	enterica	/gpfs/scratch/gavin.fenske/Monophasic/Contigs/SRR3724525.contigs.fa	i	1,2	0.00028831	SRR1177188	988	Typhimurium	enterica	1,4,[5],12		PASS	B	Typhimurium	Typhimurium	Typhimurium
461	SRR6334793	GCA_009578485.1	PRJNA230403	CDC	SAMN08104946	CDC	2017-10	clinical	15113318	USA	stool	Typhimurium	EDLB-CDC	PNUSAS029094	asr=HMM,golS,golT,merA,merB,merD,merE,merP,merR,merT,silA,silB,silC,silE,silF,silP,silR,silS	4951157	60	82519.3	690745	208	0	0	276882	7	148769	12	61204	22	3838034532	0.0151515	SAL_BA7662AA	325	enterica	/gpfs/scratch/gavin.fenske/Monophasic/Contigs/SRR6334793.contigs.fa	i	1,2	0.00121124	SRR1133234	951	Typhimurium	enterica	1,4,[5],12		PASS	B	Typhimurium	Typhimurium	Typhimurium
462	SRR5387538		PRJNA280335	US Food and Drug Administration	SAMN06333874	Okalahoma State University	2002-12-05	environmental/other	0	USA:OK	Llama Feces	Typhimurium	CFSAN	ADRDL-1036	golS,golT,merA,merB,merD,merE,merP,merR,merT	4996913	72	69401.6	453549	219	0	0	191686	9	128307	15	63083	27	3863899208	0.0121212	SRR1029570	326	enterica	/gpfs/scratch/gavin.fenske/Monophasic/Contigs/SRR5387538.fa	i	1,2	0.000830728	SRR1122569	966	Typhimurium	enterica	1,4,[5],12		PASS	B	Typhimurium	Typhimurium	Typhimurium
463	SRR6791887		PRJNA230403	CDC	SAMN08622962	CDC	2018-02	clinical	0	USA	stool	Typhimurium	EDLB-CDC	PNUSAS035216	golS,golT	5016253	70	71660.8	627456	220	0	0	180561	8	144588	14	64431	25	1013965350	0.0272727	SRR1233935	321	enterica	/gpfs/scratch/gavin.fenske/Monophasic/Contigs/SRR6791887.contigs.fa	i	1,2	0.000385581	SRR1233935	984	Typhimurium	enterica	1,4,[5],12		PASS	B	Typhimurium	Typhimurium	Typhimurium
464	SRR2395846	GCA_008642695.1	PRJNA242847	FDA	SAMN04076024	USDA-FSIS	2015	environmental/other	14013938	USA:ME	comminuted chicken	Typhimurium	USDA-FSIS	FSIS1503963	asr=HMM,golS,golT,merA=HMM,merP=HMM,merR	4984253	81	61534	515019	213	0	0	207999	8	117119	14	42129	27	3203148390	0.00909091	SAL_FA9123AA	327	enterica	/gpfs/scratch/gavin.fenske/Monophasic/Contigs/SRR2395846.contigs.fa	i	1,2	0.000336872	SRR1030355	986	Typhimurium	enterica	1,4,[5],12		PASS	B	Typhimurium	Typhimurium	Typhimurium
465	SRR6996264		PRJNA338674	FDA	SAMN08744597	Ohio ADDL	2017	environmental/other	0	USA:OH	Bos taurus Feces	Typhimurium	CFSAN	OH-17-27008	golS,golT,qacEdelta1	4955258	224	22121.7	144579	210	0	0	47317	35	32004	61	16955	104	653900765	0.00909091	SAL_BA6136AA	327	enterica	/gpfs/scratch/gavin.fenske/Monophasic/Contigs/SRR6996264.contigs.fa	i	1,2	0.000458924	SRR1164575	981	Typhimurium	enterica	1,4,[5],12		PASS	B	Typhimurium	Typhimurium	Typhimurium
466	SRR6979175		PRJNA230403	CDC	SAMN08910172	CDC	2018-02	clinical	0	USA	stool	Typhimurium	EDLB-CDC	PNUSAS037047	golS,golT	4929515	68	72492.9	597682	255	0	0	377392	5	177292	9	72785	18	373002034	0.0121212	SAL_DA2429AA	326	enterica	/gpfs/scratch/gavin.fenske/Monophasic/Contigs/SRR6979175.contigs.fa	i	1,2	0.000532603	SRR1177571	978	Typhimurium	enterica	1,4,[5],12		PASS	B	Typhimurium	Typhimurium	Typhimurium
467	SRR2968116	GCA_008655555.1	PRJNA230403	CDC	SAMN04296695	CDC	2015-10	clinical	14026858	USA	stool	Typhimurium	EDLB-CDC	PNUSAS001247	asr=HMM,golS,golT	4906768	71	69109.4	448640	240	0	0	178847	10	123809	17	45953	29	432590124	0.0181818	SAL_EA5567AA	324	enterica	/gpfs/scratch/gavin.fenske/Monophasic/Contigs/SRR2968116.contigs.fa	i	1,2	0.000119496	SRR1177571	995	Typhimurium	enterica	1,4,[5],12		PASS	B	Typhimurium	Typhimurium	Typhimurium
468	SRR5341794	GCA_009163025.1	PRJNA230403	CDC	SAMN06481533	CDC	2016-09	clinical	14617968	USA	urine	Typhimurium	EDLB-CDC	PNUSAS008852	asr=HMM,golS,golT	4942410	63	78450.9	450519	210	0	0	223077	8	180094	12	90834	20	2559378954	0.0151515	SAL_FA9060AA	325	enterica	/gpfs/scratch/gavin.fenske/Monophasic/Contigs/SRR5341794.contigs.fa	i	1,2	9.55247e-05	SRR1177211	996	Typhimurium	enterica	1,4,[5],12		PASS	B	Typhimurium	Typhimurium	Typhimurium
469	SRR6440169	GCA_009615895.1	PRJNA230403	CDC	SAMN08281791		2017-11	clinical	15151838	USA	stool	Typhimurium	EDLB-CDC	PNUSAS030174	asr=HMM,golS,golT	4739232	53	89419.5	720199	220	0	0	214800	6	162634	11	90835	19	2621849107	0.0121212	SAL_FA3481AA	326	enterica	/gpfs/scratch/gavin.fenske/Monophasic/Contigs/SRR6440169.contigs.fa	i	1,2	7.15897e-05	SRR1177577	997	Typhimurium	enterica	1,4,[5],12		PASS	B	Typhimurium	Typhimurium	Typhimurium
470	SRR5249633	GCA_009121905.1	PRJNA230403	CDC	SAMN06318093		2011-08	clinical	14568138	USA	stool	Typhimurium	EDLB-CDC	PNUSAS007732	asr=HMM,golS,golT	4846346	76	63767.7	622422	222	0	0	225811	7	150065	12	61880	22	4012725382	0.0121212	SAL_DA7586AA	326	enterica	/gpfs/scratch/gavin.fenske/Monophasic/Contigs/SRR5249633.contigs.fa	i	1,2	7.15897e-05	SRR1177569	997	Typhimurium	enterica	1,4,[5],12		PASS	B	Typhimurium	Typhimurium	Typhimurium
471	SRR5955386	GCA_008488765.1	PRJNA242847	FDA	SAMN07536008	USDA-FSIS	2017	environmental/other	13838718	USA:PA	comminuted beef	Typhimurium	USDA-FSIS	FSIS1703635	asr=HMM,golS,golT	4827873	83	58167.1	644850	208	0	0	189867	7	134249	12	50801	24	444232044	0.0181818	SAL_DA0185AA	324	enterica	/gpfs/scratch/gavin.fenske/Monophasic/Contigs/SRR5955386.contigs.fa	i	1,2	0.00058191	SRR1266060	976	Typhimurium	enterica	1,4,[5],12		PASS	B	Typhimurium	Typhimurium	Typhimurium
472	SRR5017160	GCA_008993705.1	PRJNA230403	CDC	SAMN05982241	CDC	2016-10	clinical	14430398	USA	stool	Typhimurium	EDLB-CDC	PNUSAS005007	asr=HMM,golS,golT	4779585	50	95591.7	956484	226	0	0	301478	5	222759	8	90835	14	953333292	0.00909091	SRR1047602	327	enterica	/gpfs/scratch/gavin.fenske/Monophasic/Contigs/SRR5017160.fa	i	1,2	2.38274e-05	SRR1047602	999	Typhimurium	enterica	1,4,[5],12		PASS	B	Typhimurium	Typhimurium	Typhimurium
473	SRR1501490		PRJNA186035	Center for Food Safety and Applied Nutrition	SAMN02849725	OSF	2007-01-09	environmental/other	0	USA:WA	bovine feces	Typhimurium	CFSAN	OSF018457	golS,golT,merR=PARTIAL_END_OF_CONTIG,qacEdelta1	5015848	75	66878	659722	201	0	0	376789	5	149897	10	81554	19	4020244159	0.00909091	SAL_DA5638AA	327	enterica	/gpfs/scratch/gavin.fenske/Monophasic/Contigs/SRR1501490.contigs.fa	i	1,2	9.55247e-05	SRR945135	996	Typhimurium	enterica	1,4,[5],12		PASS	B	Typhimurium	Typhimurium	Typhimurium
474	SRR5938183	GCA_009469045.1	PRJNA230403	CDC	SAMN07503364		2017-07	clinical	14955038	USA	stool	Typhimurium	EDLB-CDC	PNUSAS019930	asr=HMM,golS,golT	4908985	80	61362.3	820087	203	0	0	247414	6	150161	11	58838	21	1404259540	0.0151515	SAL_DA5761AA	325	enterica	/gpfs/scratch/gavin.fenske/Monophasic/Contigs/SRR5938183.contigs.fa	i	1,2	0.000532603	SRR1164558	978	Typhimurium	enterica	1,4,[5],12		PASS	B	Typhimurium	Typhimurium	Typhimurium
475	SRR6457929	GCA_010154575.1	PRJNA230403	CDC	SAMN08328390	CDC	2017-12	clinical	16251518	USA	stool	Typhimurium	EDLB-CDC	PNUSAS031589	asr=HMM,golS,golT,merA,merB,merD,merE,merP,merR,merT	4997137	113	44222.4	413258	220	0	0	104094	11	65312	23	31172	44	382558793	0.00909091	SAL_FA2826AA	327	enterica	/gpfs/scratch/gavin.fenske/Monophasic/Contigs/SRR6457929.contigs.fa	i	1,2	0.000143503	36470	994	Typhimurium	enterica	1,4,[5],12		PASS	B	Typhimurium	Typhimurium	Typhimurium
476	SRR5856970	GCA_009373315.1	PRJNA230403	CDC	SAMN07375303	CDC	2015-07	clinical	14847618	USA	stool	Typhimurium	EDLB-CDC	2015AM-1289	asr=HMM,golS,golT	4849298	58	83608.6	725386	222	0	0	325073	5	209164	9	149900	14	3228436439	0.00909091	SAL_CA5877AA	327	enterica	/gpfs/scratch/gavin.fenske/Monophasic/Contigs/SRR5856970.contigs.fa	i	1,2	7.15897e-05	SRR1177569	997	Typhimurium	enterica	1,4,[5],12		PASS	B	Typhimurium	Typhimurium	Typhimurium
477	SRR1067623		PRJNA215333	FDA/CFSAN	SAMN02378156	MDH - Minnesota Department of Health	2011-06-23	environmental/other	0	USA:MN	porcine feces	Typhimurium	CFSAN	MDH-2013-00151	golS,golT	5020868	98	51233.3	453548	220	0	0	207702	9	149833	15	61545	26	4087374590	0.0121212	SAL_JA0874AA	326	enterica	/gpfs/scratch/gavin.fenske/Monophasic/Contigs/SRR1067623.contigs.fa	i	1,2	4.76906e-05	SRR1164498	998	Typhimurium	enterica	1,4,[5],12		PASS	B	Typhimurium	Typhimurium	Typhimurium
478	SRR6514532		PRJNA230403	CDC	SAMN08391144		2018-01	clinical	0	USA	stool	Typhimurium	EDLB-CDC	PNUSAS032084	golS,golT	4924952	124	39717.3	365497	220	0	0	87264	17	57410	31	23270	55	2344595703	0.0151515	SRR1177211	325	enterica	/gpfs/scratch/gavin.fenske/Monophasic/Contigs/SRR6514532.contigs.fa	i	1,2	0.000143503	SRR1177211	994	Typhimurium	enterica	1,4,[5],12		PASS	B	Typhimurium	Typhimurium	Typhimurium
479	SRR4841709	GCA_008989365.1	PRJNA230403	CDC	SAMN05894824	CDC	2016-08	clinical	14426048	USA	stool	Typhimurium	EDLB-CDC	PNUSAS004643	asr=HMM,golS,golT	4925185	66	74624	783511	249	0	0	290864	6	191810	10	81629	18	2224734129	0.0242424	SAL_EA3995AA	322	enterica	/gpfs/scratch/gavin.fenske/Monophasic/Contigs/SRR4841709.fa	i	1,2	0.00058191	SRR1122731	976	Typhimurium	enterica	1,4,[5],12		PASS	B	Typhimurium	Typhimurium	Typhimurium
480	SRR6703827	GCA_010892455.1	PRJNA230403	CDC	SAMN08513737	CDC	2017-12	clinical	17041678	USA	stool	Typhimurium	EDLB-CDC	PNUSAS031166	asr=HMM,golS,golT,merA=HMM,merP=HMM,merR	4895843	89	55009.5	393307	209	0	0	148942	10	88632	19	42760	35	2087957922	0.0121212	SAL_HA7693AA	326	enterica	/gpfs/scratch/gavin.fenske/Monophasic/Contigs/SRR6703827.contigs.fa	i	1,2	4.76906e-05	90463	998	Typhimurium	enterica	1,4,[5],12		PASS	B	Typhimurium	Typhimurium	Typhimurium
481	SRR4841845	GCA_008990085.1	PRJNA230403	CDC	SAMN05950844		2015-03	clinical	14426758	USA	stool	Typhimurium	EDLB-CDC	PNUSAS004007	arsA,arsB,arsC,arsD,arsR,asr=HMM,golS,golT,merA=HMM,merC,merD=HMM,merE=HMM,merP,merR,merT,pcoA,pcoC,pcoD,pcoR,pcoS,silA,silB,silC,silE,silF,silP,silR,silS	4944612	84	58864.4	821218	220	0	0	240837	6	145230	11	57400	22	1471137981	0.00909091	SAL_EA8973AA	327	enterica	/gpfs/scratch/gavin.fenske/Monophasic/Contigs/SRR4841845.contigs.fa	i	-	2.38274e-05	63571	999	I 4,[5],12:i:-	enterica	4,[5],12		PASS	B	I 4,[5],12:i:-	I 4,[5],12:i:-	I 4,[5],12:i:-
482	SRR6289952		PRJNA230403	CDC	SAMN07981725		2017-10	clinical	0	USA	stool	Typhimurium	EDLB-CDC	PNUSAS027207	golS,golT	4881577	65	75101.2	820833	206	0	0	324595	6	175452	10	88624	18	1972363188	0.0151515	SAL_HA4901AA	325	enterica	/gpfs/scratch/gavin.fenske/Monophasic/Contigs/SRR6289952.contigs.fa	i	1,2	0.000239895	SRR1177188	990	Typhimurium	enterica	1,4,[5],12		PASS	B	Typhimurium	Typhimurium	Typhimurium
483	SRR1501634	GCA_010647065.1	PRJNA186035	Center for Food Safety and Applied Nutrition	SAMN02849718	OSF	2007-01-09	environmental/other	16792838	USA:WA	bovine feces	Typhimurium	CFSAN	OSF018450	asr=HMM,golS,golT,merD=HMM,merE=HMM,merR=PARTIAL,qacEdelta1	4974450	80	62180.6	659704	201	0	0	271001	6	145410	11	61880	22	506588010	0.0121212	SAL_DA6774AA	326	enterica	/gpfs/scratch/gavin.fenske/Monophasic/Contigs/SRR1501634.contigs.fa	i	1,2	0.000143503	SRR945133	994	Typhimurium	enterica	1,4,[5],12		PASS	B	Typhimurium	Typhimurium	Typhimurium
484	SRR7955896		PRJNA242847	FDA	SAMN10165078	USDA-FSIS	2018	environmental/other	0	USA:IN	Comminuted Turkey	Typhimurium	USDA-FSIS	FSIS11814375	golS,golT	4863689	75	64849.2	487602	209	0	0	208916	8	90763	15	50473	28	4277135540	0.0121212	SAL_CA5871AA	326	enterica	/gpfs/scratch/gavin.fenske/Monophasic/Contigs/SRR7955896.contigs.fa	i	1,2	9.55247e-05	SRR949398	996	Typhimurium	enterica	1,4,[5],12		PASS	B	Typhimurium	Typhimurium	Typhimurium
485	SRR6129492	GCA_008437945.1	PRJNA230403	CDC	SAMN07731241		2017-07	clinical	13787918	USA	stool	Typhimurium	EDLB-CDC	PNUSAS022638	asr=HMM,golS,golT	4878513	70	69693	820850	220	0	0	324772	6	149940	11	58892	20	858274850	0.0181818	SAL_FA7842AA	324	enterica	/gpfs/scratch/gavin.fenske/Monophasic/Contigs/SRR6129492.contigs.fa	i	1,2	0.000264084	SRR1177188	989	Typhimurium	enterica	1,4,[5],12		PASS	B	Typhimurium	Typhimurium	Typhimurium
486	SRR6269930	GCA_009572765.1	PRJNA242847	FDA	SAMN08000942	USDA-FSIS	2017	environmental/other	15107418	USA:GA	raw intact chicken	Typhimurium	USDA-FSIS	FSIS11704822	asr=HMM,golS,golT,merA=HMM,merP=HMM,merR	4995847	85	58774.7	515262	204	0	0	214497	8	108377	14	48191	26	574686651	0.0151515	SAL_EA3859AA	325	enterica	/gpfs/scratch/gavin.fenske/Monophasic/Contigs/SRR6269930.contigs.fa	i	1,2	0.000312573	SRR1185812	987	Typhimurium	enterica	1,4,[5],12		PASS	B	Typhimurium	Typhimurium	Typhimurium
487	SRR6311310	GCA_009530015.1	PRJNA280335	US Food and Drug Administration	SAMN08046648	OADDL - OK	1992-12-17	environmental/other	15056978	USA	Canine Intestine (Canis lupus familiaris)	Typhimurium	CFSAN	ADRDL-1605	asr=HMM,golS,golT,merA=HMM,merD,merE,merF,merP=PARTIAL,merR,merT,qacEdelta1	4983262	88	56628	604051	219	0	0	171157	8	90780	16	50871	30	3673629827	0.0121212	SAL_EA5180AA	326	enterica	/gpfs/scratch/gavin.fenske/Monophasic/Contigs/SRR6311310.fa	i	1,2	0.000705841	SRR1302842	971	Typhimurium	enterica	1,4,[5],12		PASS	B	Typhimurium	Typhimurium	Typhimurium
488	SRR5262314		PRJNA325243	Vet-LIRN-CVM-FDA	SAMN06307820	CornellAHDC	2017	environmental/other	0	USA:NY	Research strain	Typhimurium	CFSAN	Altier4237	golS,golT	4883180	167	29240.6	274696	202	0	0	74316	20	45799	38	19244	71	253566824	0.00909091	SAL_IA6395AA	327	enterica	/gpfs/scratch/gavin.fenske/Monophasic/Contigs/SRR5262314.contigs.fa	i	1,2	2.38274e-05	SRR945122	999	Typhimurium	enterica	1,4,[5],12		PASS	B	Typhimurium	Typhimurium	Typhimurium
489	SRR6794988		PRJNA230403	CDC	SAMN08628080	CDC	2018-02	clinical	0	USA	stool	Typhimurium	EDLB-CDC	PNUSAS035338	golS,golT	4848092	115	42157.3	376793	209	0	0	149633	11	88824	19	34704	36	2187054599	0.00909091	SRR1021745	327	enterica	/gpfs/scratch/gavin.fenske/Monophasic/Contigs/SRR6794988.contigs.fa	i	1,2	0.000385581	SRR1021745	984	Typhimurium	enterica	1,4,[5],12		PASS	B	Typhimurium	Typhimurium	Typhimurium
490	SRR1556967	GCA_008045755.1	PRJNA215333	FDA/CFSAN	SAMN02699618	Minnesota Department of Health	2003-04-24	environmental/other	13293698	USA:MN	bovine feces	Typhimurium	CFSAN	MDH-2014-00452	asr=HMM,golS,golT,merA,merB,merD,merE,merP,merR,merT,qacG2	5053537	79	63968.8	681931	225	0	0	204658	7	172402	12	74323	23	653900765	0.00909091	SAL_BA6136AA	327	enterica	/gpfs/scratch/gavin.fenske/Monophasic/Contigs/SRR1556967.fa	i	1,2	0.000264084	SRR1198950	989	Typhimurium	enterica	1,4,[5],12		PASS	B	Typhimurium	Typhimurium	Typhimurium
491	SRR1177256		PRJNA183850	New York State Dept. of Health - Wadsworth Center	SAMN02595824	MDH	2008-03-13	environmental/other	0	USA:MN	Pig Intestine	Typhimurium	CFSAN	NY-swgs1110	arsC,golS,golT,merA,merD,merE,merR,merT,qacEdelta1,terD,terW,terZ	5267125	97	54300.3	746239	237	0	0	225811	6	149993	12	57922	24	585909767	0.00909091	SAL_BA2397AA	327	enterica	/gpfs/scratch/gavin.fenske/Monophasic/Contigs/SRR1177256.contigs.fa	i	1,2	0.000167546	SRR1177256	993	Typhimurium	enterica	1,4,[5],12		PASS	B	Typhimurium	Typhimurium	Typhimurium
492	SRR6418997	GCA_010133235.1	PRJNA242847	FDA	SAMN08239860	USDA-FSIS	2017	environmental/other	16230158	USA:PA	raw intact chicken	Typhimurium	USDA-FSIS	FSIS21720807	asr=HMM,golS,golT,merA,merA=HMM,merC=HMM,merD,merE,merP=HMM,merR,merT=PARTIAL_END_OF_CONTIG,merT,qacEdelta1,silA,silB,silC,silE,silF,silP,silR,silS,terD,terW,terZ	4946966	99	49969.3	434773	204	0	0	137474	10	93775	19	42181	34	3346628800	0.00909091	SAL_EA6135AA	327	enterica	/gpfs/scratch/gavin.fenske/Monophasic/Contigs/SRR6418997.contigs.fa	i	1,2	0.000631368	90463	974	Typhimurium	enterica	1,4,[5],12		PASS	B	Typhimurium	Typhimurium	Typhimurium
493	SRR5828286	GCA_009368995.1	PRJNA242847	FDA	SAMN07352491	USDA-FSIS	2017	environmental/other	14843278	USA:GA	chicken carcass	Typhimurium	USDA-FSIS	FSIS1701371	asr=HMM,golS,golT,merA=HMM,merP=HMM,merR	4978558	69	72153	709835	236	0	0	315862	6	160422	11	62896	20	142880502	0.00909091	SAL_HA8671AA	327	enterica	/gpfs/scratch/gavin.fenske/Monophasic/Contigs/SRR5828286.contigs.fa	i	1,2	0.000143503	SRR1122588	994	Typhimurium	enterica	1,4,[5],12		PASS	B	Typhimurium	Typhimurium	Typhimurium
494	SRR2587696	GCA_008644355.1	PRJNA242847	FDA	SAMN04156685	USDA-FSIS	2015	environmental/other	14015598	USA:ME	comminuted chicken	Typhimurium	USDA-FSIS	FSIS1504094	asr=HMM,golS,golT,merA=HMM,merP=HMM,merR	4992618	78	64007.9	551963	200	0	0	224567	7	178591	12	48230	24	2462222760	0.00909091	SAL_EA2789AA	327	enterica	/gpfs/scratch/gavin.fenske/Monophasic/Contigs/SRR2587696.contigs.fa	i	1,2	0.000361208	SRR1299361	985	Typhimurium	enterica	1,4,[5],12		PASS	B	Typhimurium	Typhimurium	Typhimurium
495	SRR5057284	GCA_009049825.1	PRJNA230403	CDC	SAMN06043886		2016-09	clinical	14494498	USA	stool	Typhimurium	EDLB-CDC	PNUSAS005464	asr=HMM,golS,golT	4946795	65	76104.5	820850	259	0	0	324781	6	211534	10	81448	18	584126524	0.0212121	SAL_DA2418AA	323	enterica	/gpfs/scratch/gavin.fenske/Monophasic/Contigs/SRR5057284.fa	i	1,2	0.000336872	SRR1106216	986	Typhimurium	enterica	1,4,[5],12		PASS	B	Typhimurium	Typhimurium	Typhimurium
496	SRR3999885	GCA_008938595.1	PRJNA230403	CDC	SAMN05449213		2016-06	clinical	14373728	USA	stool	Typhimurium	EDLB-CDC	PNUSAS003046	asr=HMM,golS,golT	4818857	78	61780.2	717977	220	0	0	282800	6	176118	10	47404	20	3116846205	0.00909091	SAL_IA6607AA	327	enterica	/gpfs/scratch/gavin.fenske/Monophasic/Contigs/SRR3999885.contigs.fa	i	1,2	0	74315	1000	Typhimurium	enterica	1,4,[5],12		PASS	B	Typhimurium	Typhimurium	Typhimurium
497	SRR5631289	GCA_009286045.1	PRJNA230403	CDC	SAMN07163301	CDC	2017-05	clinical	14758418	USA:WY	stool	Typhimurium	EDLB-CDC	PNUSAS014526	asr=HMM,golS,golT	4987813	82	60827	385285	233	0	0	145604	12	87179	22	48673	37	2471126854	0.0121212	SRR1122741	326	enterica	/gpfs/scratch/gavin.fenske/Monophasic/Contigs/SRR5631289.contigs.fa	i	1,2	0.000483446	41966	980	Typhimurium	enterica	1,4,[5],12		PASS	B	Typhimurium	Typhimurium	Typhimurium
498	SRR6269893	GCA_009537595.1	PRJNA242847	FDA	SAMN08000976	USDA-FSIS	2016	environmental/other	15066088	USA:NC	raw intact chicken	Typhimurium	USDA-FSIS	FSIS11705391	asr=HMM,golS,golT,merA=HMM,merP=HMM,merR	4977601	93	53522.6	430018	204	0	0	154925	10	90803	19	41364	34	652135053	0.0121212	SAL_FA9041AA	326	enterica	/gpfs/scratch/gavin.fenske/Monophasic/Contigs/SRR6269893.fa	i	1,2	0.000631368	SRR1158197	974	Typhimurium	enterica	1,4,[5],12		PASS	B	Typhimurium	Typhimurium	Typhimurium
499	SRR1384627	GCA_008090505.1	PRJNA215333	FDA/CFSAN	SAMN02699467	Minnesota Department of Health	2002-09-27	environmental/other	13403858	USA:MN	Porcine Feces	Typhimurium	CFSAN	MDH-2014-00301	asr=HMM,golS,golT	4971429	88	56493.5	472121	217	0	0	223067	8	172402	13	74323	23	928455192	0.00909091	SAL_DA6431AA	327	enterica	/gpfs/scratch/gavin.fenske/Monophasic/Contigs/SRR1384627.contigs.fa	i	1,2	9.55247e-05	58519	996	Typhimurium	enterica	1,4,[5],12		PASS	B	Typhimurium	Typhimurium	Typhimurium
500	SRR5130002	GCA_009092345.1	PRJNA230403	CDC	SAMN06172395	CDC	2016-11	clinical	14537118	USA	urine	Typhimurium	EDLB-CDC	PNUSAS005781	asr=HMM,golS,golT	4779260	59	81004.4	1031123	224	0	0	282466	5	207701	9	90835	16	2102435680	0.0151515	SAL_EA0508AA	325	enterica	/gpfs/scratch/gavin.fenske/Monophasic/Contigs/SRR5130002.contigs.fa	i	1,2	2.38274e-05	SRR1047602	999	Typhimurium	enterica	1,4,[5],12		PASS	B	Typhimurium	Typhimurium	Typhimurium
501	SRR4416090	GCA_008982945.1	PRJNA230403	CDC	SAMN05851359	CDC	2016-08	clinical	14419618	USA	stool	Typhimurium	EDLB-CDC	PNUSAS004263	asr=HMM,golS,golT,merA=HMM,merP=HMM,merR	5031620	77	65345.7	617614	201	0	0	233201	7	150794	12	47463	24	2444196151	0.0121212	SAL_EA1309AA	326	enterica	/gpfs/scratch/gavin.fenske/Monophasic/Contigs/SRR4416090.contigs.fa	i	1,2	0.000805673	SRR1030355	967	Typhimurium	enterica	1,4,[5],12		PASS	B	Typhimurium	Typhimurium	Typhimurium
502	SRR1812906		PRJNA215333	FDA/CFSAN	SAMN02699838	Minnesota Department of Health	2005-11-11	environmental/other	0	USA:MN	Porcine Tissue	Typhimurium	CFSAN	MDH-2014-00672	golS,golT	4819724	106	45469.1	733232	237	0	0	136633	10	84162	19	31082	37	562238807	0.00909091	SAL_DA6745AA	327	enterica	/gpfs/scratch/gavin.fenske/Monophasic/Contigs/SRR1812906.fa	i	1,2	4.76906e-05	SRR1249091	998	Typhimurium	enterica	1,4,[5],12		PASS	B	Typhimurium	Typhimurium	Typhimurium
503	SRR3554448	GCA_004186405.1	PRJNA275961	US Food and Drug Administration	SAMN03577720	Ohio State University	2013-01-01	environmental/other	8508618	USA:OH	poultry env.	Typhimurium	CFSAN	CFSAN032187	asr=HMM,golS,golT	4931692	61	80847.4	627500	220	0	0	271390	6	149894	11	82642	20	3192047047	0.00909091	SAL_FA7133AA	327	enterica	/gpfs/scratch/gavin.fenske/Monophasic/Contigs/SRR3554448.contigs.fa	i	1,2	0.000361208	SRR949398	985	Typhimurium	enterica	1,4,[5],12		PASS	B	Typhimurium	Typhimurium	Typhimurium
504	SRR2396522	GCA_008642845.1	PRJNA242847	FDA	SAMN04076042	USDA-FSIS	2015	environmental/other	14014078	USA:ME	comminuted chicken	Typhimurium	USDA-FSIS	FSIS1504087	asr=HMM,golS,golT,merA=HMM,merP=HMM,merR	4847408	81	59844.5	461256	200	0	0	207999	8	109218	15	48341	26	565772017	0.00909091	SAL_EA1828AA	327	enterica	/gpfs/scratch/gavin.fenske/Monophasic/Contigs/SRR2396522.contigs.fa	i	1,2	0.000167546	90463	993	Typhimurium	enterica	1,4,[5],12		PASS	B	Typhimurium	Typhimurium	Typhimurium
505	SRR6920774	GCA_010929295.1	PRJNA230403	CDC	SAMN08823943	CDC	2018-01	clinical	17079008	USA	stool	Typhimurium	EDLB-CDC	PNUSAS034619	asr=HMM,golS,golT	4871377	60	81189.6	600432	220	0	0	223412	7	156015	12	74354	21	1470361411	0.0181818	SAL_DA1121AA	324	enterica	/gpfs/scratch/gavin.fenske/Monophasic/Contigs/SRR6920774.contigs.fa	i	1,2	7.15897e-05	SRR1266027	997	Typhimurium	enterica	1,4,[5],12		PASS	B	Typhimurium	Typhimurium	Typhimurium
506	SRR6908181	GCA_010991935.1	PRJNA230403	CDC	SAMN08804830	CDC	2018-01	clinical	17234738	USA	stool	Typhimurium	EDLB-CDC	PNUSAS037028	asr=HMM,golS,golT,qacEdelta1	5012606	101	49629.8	470202	221	0	0	172680	10	91180	18	51015	31	763638678	0.0121212	SAL_DA4016AA	326	enterica	/gpfs/scratch/gavin.fenske/Monophasic/Contigs/SRR6908181.contigs.fa	i	1,2	0.000239895	56965	990	Typhimurium	enterica	1,4,[5],12		PASS	B	Typhimurium	Typhimurium	Typhimurium
507	SRR3085615	GCA_008764715.1	PRJNA292666	FDA	SAMN04384244	USDA-FSIS	2015	environmental/other	14171328	USA:ID	animal-cattle-dairy cow	Typhimurium	USDA-FSIS	FSIS1504524	asr=HMM,golS,golT,merD=HMM,merE=HMM,merR=PARTIAL,qacEdelta1	4988348	90	55426.1	538314	201	0	0	223051	7	90909	14	48027	28	4020244159	0.00909091	SAL_DA5638AA	327	enterica	/gpfs/scratch/gavin.fenske/Monophasic/Contigs/SRR3085615.contigs.fa	i	1,2	0.000239895	SRR945135	990	Typhimurium	enterica	1,4,[5],12		PASS	B	Typhimurium	Typhimurium	Typhimurium
508	SRR1177606		PRJNA183851	Washington State Department of Health Public Health Laboratory	SAMN02325886	WAPHL	2003	environmental/other	0	USA:WA, Whatcom	cow	Typhimurium	CFSAN	WAPHL_SAL-A00210	golS,golT,merR=PARTIAL_END_OF_CONTIG,qacEdelta1	5124043	106	48340	659674	201	0	0	225826	6	149892	12	67007	23	506588010	0.0121212	SAL_DA6774AA	326	enterica	/gpfs/scratch/gavin.fenske/Monophasic/Contigs/SRR1177606.contigs.fa	i	1,2	0	SRR945140	1000	Typhimurium	enterica	1,4,[5],12		PASS	B	Typhimurium	Typhimurium	Typhimurium
509	SRR5434458		PRJNA230403	CDC	SAMN06693627	CDC	2017-03	clinical	0	USA	stool	Typhimurium	EDLB-CDC	PNUSAS011313	golS,golT,qacEdelta1	5014995	79	63480.9	682150	265	0	0	204650	6	126343	12	58970	24	1572645988	0.0121212	SAL_BA6229AA	326	enterica	/gpfs/scratch/gavin.fenske/Monophasic/Contigs/SRR5434458.contigs.fa	i	1,2	0.000215742	SRR1177627	991	Typhimurium	enterica	1,4,[5],12		PASS	B	Typhimurium	Typhimurium	Typhimurium
510	SRR6672418	GCA_006195285.1	PRJNA242847	FDA	SAMN08467270	USDA-FSIS	2018	environmental/other	11065618	USA:MD	raw intact chicken	Typhimurium	USDA-FSIS	FSIS31800100	asr=HMM,golS,golT,merA=HMM,merP=HMM,merR	4942424	74	66789.5	518077	236	0	0	253995	7	118719	13	49806	25	3203148390	0.00909091	SAL_FA9123AA	327	enterica	/gpfs/scratch/gavin.fenske/Monophasic/Contigs/SRR6672418.contigs.fa	i	1,2	0.000483446	SRR1177579	980	Typhimurium	enterica	1,4,[5],12		PASS	B	Typhimurium	Typhimurium	Typhimurium
511	SRR5712128	GCA_009222425.1	PRJNA215333	FDA/CFSAN	SAMN06034077	Minnesota Department of Health	2016-01	environmental/other	14692738	USA:MN	Avian Clocae	Typhimurium	CFSAN	E2016008483	asr=HMM,golS,golT	4899832	71	69011.7	626524	230	0	0	271376	6	149894	11	74354	21	575758247	0.00909091	SAL_HA9285AA	327	enterica	/gpfs/scratch/gavin.fenske/Monophasic/Contigs/SRR5712128.contigs.fa	i	1,2	4.76906e-05	SRR949386	998	Typhimurium	enterica	1,4,[5],12		PASS	B	Typhimurium	Typhimurium	Typhimurium
512	SRR5459566	GCA_009205005.1	PRJNA230403	CDC	SAMN06760124		2016-09	clinical	14675198	USA	stool	Typhimurium	EDLB-CDC		arsA,arsB,arsC,arsD,asr=HMM,golS,golT	4890746	58	84323.2	552083	222	0	0	214649	6	137861	12	58918	22	1113793860	0.0121212	SAL_DA6785AA	326	enterica	/gpfs/scratch/gavin.fenske/Monophasic/Contigs/SRR5459566.contigs.fa	i	1,2	0.000143503	SRR949398	994	Typhimurium	enterica	1,4,[5],12		PASS	B	Typhimurium	Typhimurium	Typhimurium
513	SRR5800842	GCA_009334535.1	PRJNA242847	FDA	SAMN07312496	USDA-FSIS	2017	environmental/other	14807858	USA:SC	raw intact chicken	Typhimurium	USDA-FSIS	FSIS1702569	asr=HMM,golS,golT	4937835	68	72615.2	600623	221	0	0	222901	7	153217	13	74354	22	4117196327	0.0181818	SRR1302848	324	enterica	/gpfs/scratch/gavin.fenske/Monophasic/Contigs/SRR5800842.contigs.fa	i	1,2	2.38274e-05	798	999	Typhimurium	enterica	1,4,[5],12		PASS	B	Typhimurium	Typhimurium	Typhimurium
514	SRR5886297	GCA_009429375.1	PRJNA215333	FDA/CFSAN	SAMN06067878	Minnesota Department of Health	2016-05	environmental/other	14905168	USA:MN	Feline Tissue	Typhimurium	CFSAN	E2016017887	asr=HMM,golS,golT	4922001	57	86350.9	681436	230	0	0	376606	5	196197	9	81554	16		0.0151515	SRR1158026	325	enterica	/gpfs/scratch/gavin.fenske/Monophasic/Contigs/SRR5886297.contigs.fa	i	1,2	0	46113	1000	Typhimurium	enterica	1,4,[5],12		PASS	B	Typhimurium	Typhimurium	Typhimurium
515	SRR6514563		PRJNA230403	CDC	SAMN08383882		2017-10	clinical	0	USA	stool	Typhimurium	EDLB-CDC		golS,golT	4802627	116	41402	223008	209	0	0	90670	17	63022	29	29349	51	3029347990	0.0151515	SAL_HA3966AA	325	enterica	/gpfs/scratch/gavin.fenske/Monophasic/Contigs/SRR6514563.contigs.fa	i	1,2	0.00028831	SRR1282380	988	Typhimurium	enterica	1,4,[5],12		PASS	B	Typhimurium	Typhimurium	Typhimurium
516	SRR6817190	GCA_010004105.1	PRJNA325243	Vet-LIRN-CVM-FDA	SAMN08649124	Cornell AHDC	2017-11-02	environmental/other	16090778	USA:NY	Columbiformes kidney	Typhimurium	CFSAN	NYVetLIRN-63	asr=HMM,golS,golT	4920112	92	53479.5	600737	259	0	0	150109	10	86832	18	43339	35		0.0121212	SRR1266058	326	enterica	/gpfs/scratch/gavin.fenske/Monophasic/Contigs/SRR6817190.contigs.fa	i	1,2	0.000143503	46113	994	Typhimurium	enterica	1,4,[5],12		PASS	B	Typhimurium	Typhimurium	Typhimurium
517	SRR5764627	GCA_009331495.1	PRJNA242847	FDA	SAMN07284093	USDA-FSIS	2017	environmental/other	14804818	USA:IL	Product-Raw-Ground, Comminuted or Otherwise Nonintact-Pork	Typhimurium	USDA-FSIS	FSIS1701748	asr=HMM,golS,golT,qacEdelta1,silA,silB,silC,silE,silF,silP,silR,silS	4990976	137	36430.5	326290	201	0	0	149922	12	78005	23	24255	46	2193345174	0.0121212	SRR1177276	326	enterica	/gpfs/scratch/gavin.fenske/Monophasic/Contigs/SRR5764627.contigs.fa	i	1,2	0.000557238	SRR1158201	977	Typhimurium	enterica	1,4,[5],12		PASS	B	Typhimurium	Typhimurium	Typhimurium
518	SRR5909473	GCA_009437625.1	PRJNA230403	CDC	SAMN07450902	CDC	2017-07	clinical	14913468	USA	stool	Typhimurium	EDLB-CDC	PNUSAS018622	asr=HMM,golS,golT	4730531	54	87602.4	615670	226	0	0	198701	7	150194	13	81626	21	94334422	0.0151515	SAL_HA3966AA	325	enterica	/gpfs/scratch/gavin.fenske/Monophasic/Contigs/SRR5909473.fa	i	1,2	2.38274e-05	SRR1177577	999	Typhimurium	enterica	1,4,[5],12		PASS	B	Typhimurium	Typhimurium	Typhimurium
519	SRR980320		PRJNA183851	Washington State Department of Health Public Health Laboratory	SAMN02182910	WAPHL	2005-01-18	environmental/other	0	USA:WA	cow	Typhimurium	CFSAN	WAPHL_SAL-A00047	golS,golT,merA,merB,merD,merE,merP,merR,merR=PARTIAL,merT,qacEdelta1	5157629	87	59283.1	659674	201	0	0	271001	6	149893	11	74354	22	3489358925	0.00909091	SAL_DA9432AA	327	enterica	/gpfs/scratch/gavin.fenske/Monophasic/Contigs/SRR980320.contigs.fa	i	1,2	0	SRR950703	1000	Typhimurium	enterica	1,4,[5],12		PASS	B	Typhimurium	Typhimurium	Typhimurium
520	SRR6491254		PRJNA230403	CDC	SAMN08379471	CDC	2017-12	clinical	0	USA	stool	Typhimurium	EDLB-CDC	PNUSAS032335	golS,golT	4897680	78	62790.8	622466	202	0	0	271390	6	150065	11	74354	21	435475447	0.00909091	SAL_BA9251AA	327	enterica	/gpfs/scratch/gavin.fenske/Monophasic/Contigs/SRR6491254.contigs.fa	i	1,2	0	SRR945120	1000	Typhimurium	enterica	1,4,[5],12		PASS	B	Typhimurium	Typhimurium	Typhimurium
521	SRR5799634	GCA_009350055.1	PRJNA230403	CDC	SAMN07287216	CDC	2017-05	clinical	14823408	USA	stool	Typhimurium	EDLB-CDC	PNUSAS014584	asr=HMM,golS,golT,qacE,qacEdelta1	4983318	187	26648.8	230144	233	0	0	49085	30	36809	53	17136	92	3476494217	0.0151515	SRR1049650	325	enterica	/gpfs/scratch/gavin.fenske/Monophasic/Contigs/SRR5799634.contigs.fa	i	1,2	0.000361208	SRR1048617	985	Typhimurium	enterica	1,4,[5],12		PASS	B	Typhimurium	Typhimurium	Typhimurium
522	SRR5684067	GCA_009323255.1	PRJNA242847	FDA	SAMN07237706	USDA-FSIS	2017	environmental/other	14796568	USA:VA	chicken carcass	Typhimurium	USDA-FSIS	FSIS1701622	asr=HMM,golS,golT	4882938	73	66889.6	467126	200	0	0	282797	7	163048	12	47463	22	1891040212	0.0121212	SAL_GA3185AA	326	enterica	/gpfs/scratch/gavin.fenske/Monophasic/Contigs/SRR5684067.contigs.fa	i	1,2	0.000931334	SRR1030355	962	Typhimurium	enterica	1,4,[5],12		PASS	B	Typhimurium	Typhimurium	Typhimurium
523	SRR3665182	GCA_008425245.1	PRJNA292661	FDA	SAMN05201645	FDA	2011	environmental/other	13775258	USA:NY	chicken breast	Typhimurium	FDA	CVM N32047	asr=HMM,golS,golT,merA=HMM,merP=HMM,merR	4974666	101	49254.1	382480	200	0	0	151704	11	97035	19	43968	34	2205291097	0.00909091	SAL_FA8631AA	327	enterica	/gpfs/scratch/gavin.fenske/Monophasic/Contigs/SRR3665182.contigs.fa	i	1,2	0.000705841	SRR1177179	971	Typhimurium	enterica	1,4,[5],12		PASS	B	Typhimurium	Typhimurium	Typhimurium
524	SRR6310361	GCA_009535075.1	PRJNA230403	CDC	SAMN08024694	CDC	2017-10	clinical	15062988	USA	stool	Typhimurium	EDLB-CDC	PNUSAS027512	asr=HMM,golS,golT	4801180	74	64880.8	571558	202	0	0	225811	6	90835	13	46244	26	1031586806	0.0121212	SAL_DA7528AA	326	enterica	/gpfs/scratch/gavin.fenske/Monophasic/Contigs/SRR6310361.contigs.fa	i	1,2	0.000143503	SRR1269327	994	Typhimurium	enterica	1,4,[5],12		PASS	B	Typhimurium	Typhimurium	Typhimurium
525	SRR1544324	GCA_008046965.1	PRJNA186035	Center for Food Safety and Applied Nutrition	SAMN02678706	FDA	2009-02-12	environmental/other	13294918	USA:TX	peanut meal	Typhimurium	CFSAN	FDN0187	asr=HMM,golS,golT	4984171	85	58637.3	546235	211	0	0	271399	6	95927	12	57339	24	1554120272	0.0121212	SAL_DA5059AA	326	enterica	/gpfs/scratch/gavin.fenske/Monophasic/Contigs/SRR1544324.fa	i	1,2	0	SRR1060712	1000	Typhimurium	enterica	1,4,[5],12		PASS	B	Typhimurium	Typhimurium	Typhimurium
526	SRR1334487	GCA_010439775.1	PRJNA186035	Center for Food Safety and Applied Nutrition	SAMN02782360	OSF	2007-01-09	environmental/other	16584588	USA:WA	bovine feces	Typhimurium	CFSAN	OSF013278	asr=HMM,golS,golT,qacEdelta1	4985000	105	47476.2	417252	240	0	0	174343	10	110002	16	32845	33	653900765	0.00909091	SAL_BA6136AA	327	enterica	/gpfs/scratch/gavin.fenske/Monophasic/Contigs/SRR1334487.contigs.fa	i	1,2	4.76906e-05	SRR1177276	998	Typhimurium	enterica	1,4,[5],12		PASS	B	Typhimurium	Typhimurium	Typhimurium
527	SRR2082850	GCA_010459245.1	PRJNA215333	FDA/CFSAN	SAMN02699865	Minnesota Department of Health	2007-05-01	environmental/other	16604458	USA:MN	Porcine Liver	Typhimurium	CFSAN	MDH-2014-00699	asr=HMM,golS,golT,merA,merB,merD,merE,merP,merR,merT	5125359	78	65709.7	682267	255	0	0	204650	7	149993	12	50679	24	1963544937	0.00909091	SAL_DA8424AA	327	enterica	/gpfs/scratch/gavin.fenske/Monophasic/Contigs/SRR2082850.contigs.fa	i	1,2	0.000167546	SRR1233931	993	Typhimurium	enterica	1,4,[5],12		PASS	B	Typhimurium	Typhimurium	Typhimurium
528	SRR1813446	GCA_006755845.1	PRJNA183850	New York State Dept. of Health - Wadsworth Center	SAMN02777827	FDA	2004	environmental/other	11818688	USA:CT	chicken breast	Typhimurium	CFSAN	NY-N146	asr=HMM,golS,golT,merA=HMM,merP=HMM,merR	4829523	59	81856.3	707875	201	0	0	329463	6	254046	9	90710	15	2444196151	0.0121212	SAL_EA1309AA	326	enterica	/gpfs/scratch/gavin.fenske/Monophasic/Contigs/SRR1813446.contigs.fa	i	1,2	0.000215742	SRR1132901	991	Typhimurium	enterica	1,4,[5],12		PASS	B	Typhimurium	Typhimurium	Typhimurium
529	SRR3000028	GCA_008729895.1	PRJNA292666	FDA	SAMN04337209	USDA-FSIS	2015	environmental/other	14136368	USA:NJ	animal-cattle-heifer	Typhimurium	USDA-FSIS	FSIS1503429	asr=HMM,golS,golT,qacEdelta1	5005692	92	54409.7	547033	207	0	0	204602	7	149930	13	61497	24	3799826974	0.0121212	SAL_EA6380AA	326	enterica	/gpfs/scratch/gavin.fenske/Monophasic/Contigs/SRR3000028.contigs.fa	i	1,2	0.000167546	SRR1266062	993	Typhimurium	enterica	1,4,[5],12		PASS	B	Typhimurium	Typhimurium	Typhimurium
530	SRR1068320		PRJNA215333	FDA/CFSAN	SAMN02378136	MDH - Minnesota Department of Health	2010-12-22	environmental/other	0	USA:MN	porcine feces	Typhimurium	CFSAN	MDH-2013-00131	golS,golT,qacEdelta1	5018620	94	53389.6	683822	234	0	0	223066	7	149992	13	61545	24	653900765	0.00909091	SAL_BA6136AA	327	enterica	/gpfs/scratch/gavin.fenske/Monophasic/Contigs/SRR1068320.contigs.fa	i	1,2	0.000119496	SRR1177197	995	Typhimurium	enterica	1,4,[5],12		PASS	B	Typhimurium	Typhimurium	Typhimurium
531	SRR8186296	GCA_006073955.1	PRJNA480281	SENASICA	SAMN10415952	SENASICA	2017-07-06	environmental/other	10938008	USA	apple	Typhimurium	SENASICA	SENASICA_Sa_U14	asr=HMM,golS,golT	4893837	162	30208.9	276656	202	0	0	63152	24	42756	43	21149	75	232898125	0.0151515	SRR1258585	325	enterica	/gpfs/scratch/gavin.fenske/Monophasic/Contigs/SRR8186296.contigs.fa	i	1,2	0.000143503	14028S	994	Typhimurium	enterica	1,4,[5],12		PASS	B	Typhimurium	Typhimurium	Typhimurium
532	SRR4841919	GCA_008989785.1	PRJNA230403	CDC	SAMN05950978	CDC	2016-08	clinical	14426458	USA	blood	Typhimurium	EDLB-CDC	PNUSAS004892	arsA,arsB,arsC,arsD,arsR,asr=HMM,golS,golT,merA=HMM,merC,merD=HMM,merE=HMM,merP,merR,merT,pcoA,pcoC,pcoD,pcoR,pcoS,silA,silB,silC,silE,silF,silP,silR,silS	4960403	88	56368.2	763202	225	0	0	251455	6	135228	11	64726	22	1652656062	0.00909091	63035	327	enterica	/gpfs/scratch/gavin.fenske/Monophasic/Contigs/SRR4841919.contigs.fa	i	-	0	40319	1000	I 4,[5],12:i:-	enterica	4,[5],12		PASS	B	I 4,[5],12:i:-	I 4,[5],12:i:-	I 4,[5],12:i:-
533	SRR6691604		PRJNA242847	FDA	SAMN08499089	USDA-FSIS	2018	environmental/other	0	USA:TX	comminuted chicken	Typhimurium	USDA-FSIS	FSIS21821047	golS,golT,merR	4907874	96	51123.7	393683	204	0	0	129933	11	80888	21	38579	38	3958286232	0.0121212	SAL_FA8995AA	326	enterica	/gpfs/scratch/gavin.fenske/Monophasic/Contigs/SRR6691604.contigs.fa	i	1,2	0.000167546	SRR1122626	993	Typhimurium	enterica	1,4,[5],12		PASS	B	Typhimurium	Typhimurium	Typhimurium
534	SRR1511566		PRJNA186035	Center for Food Safety and Applied Nutrition	SAMN02849890	OSF	2007-01-09	environmental/other	0	USA:ID	Raccoon (tissue)	Typhimurium	CFSAN	OSF018622	golS,golT	4903156	71	69058.5	574539	247	0	0	193498	7	104773	13	61711	25	896877252	0.00909091	SAL_DA5732AA	327	enterica	/gpfs/scratch/gavin.fenske/Monophasic/Contigs/SRR1511566.fa	i	1,2	4.76906e-05	SRR949386	998	Typhimurium	enterica	1,4,[5],12		PASS	B	Typhimurium	Typhimurium	Typhimurium
535	SRR5188690	GCA_009119345.1	PRJNA230403	CDC	SAMN06220251		2016-11	clinical	14565398	USA	stool	Typhimurium	EDLB-CDC		asr=HMM,golS,golT	4741488	84	56446.3	702577	201	0	0	216944	6	138492	12	42663	25	122530253	0.0181818	SAL_EA8418AA	324	enterica	/gpfs/scratch/gavin.fenske/Monophasic/Contigs/SRR5188690.contigs.fa	i	1,2	0.000906124	14862	963	Typhimurium	enterica	1,4,[5],12		PASS	B	Typhimurium	Typhimurium	Typhimurium
536	SRR1177238		PRJNA215333	FDA/CFSAN	SAMN02378008	MDH - Minnesota Department of Health	2007-05-14	environmental/other	0	USA:MN	hamster	Typhimurium	CFSAN	MDH-2013-00003	golS,golT,qacEdelta1	5027461	99	50782.4	681664	243	0	0	204653	7	168059	12	61545	23	505546555	0.00909091	SAL_CA8336AA	327	enterica	/gpfs/scratch/gavin.fenske/Monophasic/Contigs/SRR1177238.contigs.fa	i	1,2	2.38274e-05	SRR1177238	999	Typhimurium	enterica	1,4,[5],12		PASS	B	Typhimurium	Typhimurium	Typhimurium
537	SRR1812867	GCA_006813265.1	PRJNA183848	Florida Department of Health	SAMN03269519	FDA	2006	environmental/other	11877028	USA:CT	chicken breast	Typhimurium	CFSAN	FL-NRM258	asr=HMM,golS,golT,merA=HMM,merP=HMM,merR	4944843	109	45365.5	634474	201	0	0	164052	8	82428	18	41747	36	2444196151	0.0121212	SAL_EA1309AA	326	enterica	/gpfs/scratch/gavin.fenske/Monophasic/Contigs/SRR1812867.fa	i	1,2	0.000215742	SRR1198889	991	Typhimurium	enterica	1,4,[5],12		PASS	B	Typhimurium	Typhimurium	Typhimurium
538	SRR1177264	GCA_010652025.1	PRJNA183850	New York State Dept. of Health - Wadsworth Center	SAMN02595821	MDH	2008-01-29	environmental/other	16797808	USA:MN	Pig Intestine	Typhimurium	CFSAN	NY-swgs1107	asr=HMM,golS,golT,merA,merA=HMM,merB,merC,merD,merD=HMM,merE,merE=HMM,merP,merR,merT,qacEdelta1,qacL=PARTIAL_END_OF_CONTIG,silA,silB,silC,silE,silF,silP,silR,silS	5087179	97	52445.1	711650	207	0	0	204653	7	121875	13	62078	24	2338618418	0.00909091	SRR1177264	327	enterica	/gpfs/scratch/gavin.fenske/Monophasic/Contigs/SRR1177264.contigs.fa	i	1,2	0	SRR1166648	1000	Typhimurium	enterica	1,4,[5],12		PASS	B	Typhimurium	Typhimurium	Typhimurium
539	SRR5057227	GCA_009049745.1	PRJNA230403	CDC	SAMN06045450	CDC	2016-10	clinical	14494418	USA	stool	Typhimurium	EDLB-CDC	PNUSAS005453	arsA,arsB,arsC,arsD,arsR,asr=HMM,golS,golT,merA=HMM,merC,merD=HMM,merE=HMM,merP,merR,merT,pcoA,pcoC,pcoD,pcoR,pcoS,silA,silB,silC,silE,silF,silP,silR,silS	4953537	73	67856.7	1198478	220	0	0	275588	4	164346	8	65082	18	1273817740	0.0121212	SAL_EA6549AA	326	enterica	/gpfs/scratch/gavin.fenske/Monophasic/Contigs/SRR5057227.contigs.fa	i	-	0	40775	1000	I 4,[5],12:i:-	enterica	4,[5],12		PASS	B	I 4,[5],12:i:-	I 4,[5],12:i:-	I 4,[5],12:i:-
540	SRR6782603		PRJNA230403	CDC	SAMN08607469	CDC	2017-10	clinical	0	USA	stool	Typhimurium	EDLB-CDC	PNUSAS034237	arsA,arsB,arsC,arsD,golS,golT	4887992	118	41423.7	372012	222	0	0	91738	16	53032	29	29866	53	1113793860	0.0121212	SAL_DA6785AA	326	enterica	/gpfs/scratch/gavin.fenske/Monophasic/Contigs/SRR6782603.contigs.fa	i	1,2	0.000119496	SRR949398	995	Typhimurium	enterica	1,4,[5],12		PASS	B	Typhimurium	Typhimurium	Typhimurium
541	SRR6729924	GCA_010963015.1	PRJNA230403	CDC	SAMN08543208	CDC	2018-01	clinical	17135308	USA	stool	Typhimurium	EDLB-CDC	PNUSAS034045	asr=HMM,golS,golT,merA,merB,merD,merE,merP,merR,merT	4932683	79	62439	908025	214	0	0	381648	4	200974	8	62996	17	382558793	0.00909091	SAL_FA2826AA	327	enterica	/gpfs/scratch/gavin.fenske/Monophasic/Contigs/SRR6729924.contigs.fa	i	1,2	0.000119496	36470	995	Typhimurium	enterica	1,4,[5],12		PASS	B	Typhimurium	Typhimurium	Typhimurium
542	SRR1425241	GCA_008090525.1	PRJNA215333	FDA/CFSAN	SAMN02699484	Minnesota Department of Health	2002-10-17	environmental/other	13403878	USA:MN	bovine feces	Typhimurium	CFSAN	MDH-2014-00318	asr=HMM,golS,golT,merA,merB,merD,merE,merP,merR,merT	4974317	83	59931.5	453549	220	0	0	185363	10	124093	16	53652	28	2711502698	0.0151515	SAL_GA9771AA	325	enterica	/gpfs/scratch/gavin.fenske/Monophasic/Contigs/SRR1425241.contigs.fa	i	1,2	0.000532603	SRR949521	978	Typhimurium	enterica	1,4,[5],12		PASS	B	Typhimurium	Typhimurium	Typhimurium
543	SRR4454560	GCA_008987125.1	PRJNA230403	CDC	SAMN05933978	CDC	2016-08	clinical	14423828	USA	stool	Typhimurium	EDLB-CDC	PNUSAS004877	asr=HMM,golS,golT	4868481	70	69549.7	629236	240	0	0	271390	6	196493	10	74276	19	455658012	0.0151515	SAL_GA9496AA	325	enterica	/gpfs/scratch/gavin.fenske/Monophasic/Contigs/SRR4454560.contigs.fa	i	1,2	0.000361208	SRR1177569	985	Typhimurium	enterica	1,4,[5],12		PASS	B	Typhimurium	Typhimurium	Typhimurium
544	SRR5742172	GCA_009328995.1	PRJNA230403	CDC	SAMN07255695	CDC	2017-03	clinical	14802308	USA	stool	Typhimurium	EDLB-CDC	PNUSAS016040	asr=HMM,golS,golT,merA,merB,merD,merE,merP,merR,merT	4960385	50	99207.7	1210574	214	0	0	523261	4	329530	6	90834	11	3116846205	0.00909091	SAL_IA6607AA	327	enterica	/gpfs/scratch/gavin.fenske/Monophasic/Contigs/SRR5742172.contigs.fa	i	1,2	0.000361208	36470	985	Typhimurium	enterica	1,4,[5],12		PASS	B	Typhimurium	Typhimurium	Typhimurium
545	SRR1158159		PRJNA215333	FDA/CFSAN	SAMN02378101	MDH - Minnesota Department of Health	2009-09-30	environmental/other	0	USA:MN	equine liver	Typhimurium	CFSAN	MDH-2013-00096	golS,golT,merC,merP,merR,merT,qacEdelta1	4975211	102	48776.6	720202	208	0	0	185363	8	90834	16	36845	32	3615948399	0.0121212	SAL_DA6629AA	326	enterica	/gpfs/scratch/gavin.fenske/Monophasic/Contigs/SRR1158159.contigs.fa	i	1,2	9.55247e-05	SRR1158098	996	Typhimurium	enterica	1,4,[5],12		PASS	B	Typhimurium	Typhimurium	Typhimurium
546	SRR5799643	GCA_008529715.1	PRJNA230403	CDC	SAMN07279990		2016-10	clinical	13881808	USA	Rectal Swab	Typhimurium	EDLB-CDC	PNUSAS016973	asr=HMM,golS,golT	4928233	52	94773.7	803818	231	0	0	521208	4	176921	8	81551	17	3559064057	0.0121212	SAL_FA7839AA	326	enterica	/gpfs/scratch/gavin.fenske/Monophasic/Contigs/SRR5799643.contigs.fa	i	1,2	0.00028831	SRR1299281	988	Typhimurium	enterica	1,4,[5],12		PASS	B	Typhimurium	Typhimurium	Typhimurium
547	SRR2913593	GCA_008694695.1	PRJNA230403	CDC	SAMN04202513	CDC	2015-04	clinical	14068638	USA	stool	Typhimurium	EDLB-CDC	PNUSAS001076	asr=HMM,golS,golT	4874186	104	46867.2	375919	217	0	0	191683	9	113102	16	49182	27	1673734909	0.00909091	SAL_IA7164AA	327	enterica	/gpfs/scratch/gavin.fenske/Monophasic/Contigs/SRR2913593.contigs.fa	i	1,2	0.000264084	SRR1047594	989	Typhimurium	enterica	1,4,[5],12		PASS	B	Typhimurium	Typhimurium	Typhimurium
548	SRR5947710	GCA_009470705.1	PRJNA230403	CDC	SAMN07503350		2017-07	clinical	14957218	USA	stool	Typhimurium	EDLB-CDC	PNUSAS019916	asr=HMM,golS,golT,terD,terW,terZ	4946885	89	55583	527695	202	0	0	191611	9	99160	17	50780	30	3011183608	0.0151515	SAL_GA1554AA	325	enterica	/gpfs/scratch/gavin.fenske/Monophasic/Contigs/SRR5947710.contigs.fa	i	1,2	0.00113443	SRR949851	954	Typhimurium	enterica	1,4,[5],12		PASS	B	Typhimurium	Typhimurium	Typhimurium
549	SRR5645464	GCA_009302875.1	PRJNA230403	CDC	SAMN07177955		2017-04	clinical	14776148	USA	stool	Typhimurium	EDLB-CDC	PNUSAS014452	asr=HMM,golS,golT	4905402	74	66289.2	571661	210	0	0	271389	6	140740	12	55953	23	2045134721	0.0121212	SAL_EA8398AA	326	enterica	/gpfs/scratch/gavin.fenske/Monophasic/Contigs/SRR5645464.contigs.fa	i	1,2	0.000167546	SRR949398	993	Typhimurium	enterica	1,4,[5],12		PASS	B	Typhimurium	Typhimurium	Typhimurium
550	SRR7949890	GCA_007320575.1	PRJNA242847	FDA	SAMN10161409	USDA-FSIS	2018	environmental/other	12447118	USA:FL	chicken carcass	Typhimurium	USDA-FSIS	FSIS11814492	asr=HMM,golS,golT,merA=HMM,merP=HMM,merR	4937540	120	41146.2	307022	201	0	0	107735	13	64155	25	30682	47	667385255	0.0121212	SAL_EA3577AA	326	enterica	/gpfs/scratch/gavin.fenske/Monophasic/Contigs/SRR7949890.contigs.fa	i	1,2	0.000119496	SRR1299276	995	Typhimurium	enterica	1,4,[5],12		PASS	B	Typhimurium	Typhimurium	Typhimurium
551	SRR5948497	GCA_009471865.1	PRJNA230403	CDC	SAMN07513362	CDC	2017-07	clinical	14958918	USA	stool	Typhimurium	EDLB-CDC	PNUSAS019669	asr=HMM,golS,golT	4907559	74	66318.4	472376	233	0	0	240473	6	130699	12	55953	24	2471126854	0.0121212	SRR1122741	326	enterica	/gpfs/scratch/gavin.fenske/Monophasic/Contigs/SRR5948497.contigs.fa	i	1,2	7.15897e-05	41966	997	Typhimurium	enterica	1,4,[5],12		PASS	B	Typhimurium	Typhimurium	Typhimurium
552	SRR5045467	GCA_009028345.1	PRJNA292666	FDA	SAMN06048877	USDA-FSIS	2016	environmental/other	14473028	USA:MS	animal-swine-market swine	Typhimurium	USDA-FSIS	FSIS1608560	asr=HMM,golS,golT,qacEdelta1	5003617	112	44675.2	546307	214	0	0	176971	9	102017	16	51426	29	1929742703	0.00909091	SAL_HA4697AA	327	enterica	/gpfs/scratch/gavin.fenske/Monophasic/Contigs/SRR5045467.contigs.fa	i	1,2	4.76906e-05	SRR1060714	998	Typhimurium	enterica	1,4,[5],12		PASS	B	Typhimurium	Typhimurium	Typhimurium
553	SRR5799750	GCA_009336315.1	PRJNA230403	CDC	SAMN07279034	CDC	2017-04	clinical	14809638	USA	stool	Typhimurium	EDLB-CDC	PNUSAS014420	asr=HMM,golS,golT,pcoA,pcoC,pcoD,pcoR,pcoS,qacEdelta1,silA,silB,silC,silE,silF,silP,silR,silS,terD,terW,terZ	5198827	82	63400.3	508921	210	0	0	257546	8	150771	13	74323	23	3501263971	0.0121212	SAL_FA2674AA	326	enterica	/gpfs/scratch/gavin.fenske/Monophasic/Contigs/SRR5799750.contigs.fa	i	1,2	0.000931334	SRR1266085	962	Typhimurium	enterica	1,4,[5],12		PASS	B	Typhimurium	Typhimurium	Typhimurium
554	SRR5126027	GCA_009091845.1	PRJNA230403	CDC	SAMN06166421	CDC	2016-11	clinical	14536618	USA	stool	Typhimurium	EDLB-CDC	PNUSAS006123	arsA,arsB,arsC,arsD,asr=HMM,golS,golT	4932072	60	82201.2	510543	222	0	0	225811	7	150045	13	74354	22	2523791486	0.0121212	SAL_EA6333AA	326	enterica	/gpfs/scratch/gavin.fenske/Monophasic/Contigs/SRR5126027.contigs.fa	i	1,2	0.000239895	SRR1177571	990	Typhimurium	enterica	1,4,[5],12		PASS	B	Typhimurium	Typhimurium	Typhimurium
555	SRR6880164	GCA_010902915.1	PRJNA230403	CDC	SAMN08773703	CDC	2018-02	clinical	17052158	USA	blood	Typhimurium	EDLB-CDC	PNUSAS036631	asr=HMM,golS,golT,pcoA,pcoC,pcoD,pcoR,pcoS,qacEdelta1,silA,silB,silC,silE,silF,silP,silR,silS,terD,terW,terZ	5191282	126	41200.7	472121	209	0	0	122966	11	79345	23	31479	42	653900765	0.00909091	SAL_BA6136AA	327	enterica	/gpfs/scratch/gavin.fenske/Monophasic/Contigs/SRR6880164.contigs.fa	i	1,2	0.00105797	SRR1164551	957	Typhimurium	enterica	1,4,[5],12		PASS	B	Typhimurium	Typhimurium	Typhimurium
556	SRR950708		PRJNA183851	Washington State Department of Health Public Health Laboratory	SAMN02182903	WAPHL	2004-06-18	environmental/other	0	USA:WA	cow	Typhimurium	CFSAN	WAPHL_SAL-A00040	golS,golT,merR=PARTIAL,qacEdelta1	5016418	79	63499	600717	201	0	0	271001	6	176924	10	74354	20	3477888087	0.00909091	SRR950708	327	enterica	/gpfs/scratch/gavin.fenske/Monophasic/Contigs/SRR950708.contigs.fa	i	1,2	0	SRR945133	1000	Typhimurium	enterica	1,4,[5],12		PASS	B	Typhimurium	Typhimurium	Typhimurium
557	SRR1544223	GCA_008046815.1	PRJNA186035	Center for Food Safety and Applied Nutrition	SAMN02849723	OSF	2007-01-09	environmental/other	13294758	USA:WA	bovine feces	Typhimurium	CFSAN	OSF018455	asr=HMM,golS,golT,merA=HMM,merC,merD=HMM,merE=HMM,merP,merR,merT,qacEdelta1	5038033	115	43809	326732	209	0	0	172401	11	91211	19	37256	36	2563753089	0.0151515	SAL_DA6638AA	325	enterica	/gpfs/scratch/gavin.fenske/Monophasic/Contigs/SRR1544223.fa	i	1,2	0.000483446	60050	980	Typhimurium	enterica	1,4,[5],12		PASS	B	Typhimurium	Typhimurium	Typhimurium
558	SRR5988400	GCA_009478275.1	PRJNA230403	CDC	SAMN07508898	CDC	2017-07	clinical	14968448	USA	stool	Typhimurium	EDLB-CDC	PNUSAS020556	arsA,arsB,arsC,arsD,asr=HMM,golS,golT	4893873	62	78933.4	401536	222	0	0	152517	11	96070	18	51159	30	3022754554	0.00909091	SAL_HA5212AA	327	enterica	/gpfs/scratch/gavin.fenske/Monophasic/Contigs/SRR5988400.contigs.fa	i	1,2	7.15897e-05	SRR1299281	997	Typhimurium	enterica	1,4,[5],12		PASS	B	Typhimurium	Typhimurium	Typhimurium
559	SRR2562284	GCA_008644105.1	PRJNA242847	FDA	SAMN04147040	USDA-FSIS	2015	environmental/other	14015338	USA:ME	comminuted chicken	Typhimurium	USDA-FSIS	FSIS1504495	asr=HMM,golS,golT,merA=HMM,merP=HMM,merR	4789690	70	68424.1	532405	200	0	0	206229	8	149815	13	48769	22	565772017	0.00909091	SAL_EA1828AA	327	enterica	/gpfs/scratch/gavin.fenske/Monophasic/Contigs/SRR2562284.contigs.fa	i	1,2	0.000239895	SRR1132901	990	Typhimurium	enterica	1,4,[5],12		PASS	B	Typhimurium	Typhimurium	Typhimurium
560	SRR5664208		PRJNA215333	FDA/CFSAN	SAMN06034047	Minnesota Department of Health	2015-01	environmental/other	0	USA:MN	Porcine Sample A & B	Typhimurium	CFSAN	E2015010737	golS,golT,qacEdelta1	4969494	67	74171.6	602031	221	0	0	204650	8	149993	13	62997	23	2036303022	0.0121212	SAL_HA8415AA	326	enterica	/gpfs/scratch/gavin.fenske/Monophasic/Contigs/SRR5664208.fa	i	1,2	9.55247e-05	SRR1266062	996	Typhimurium	enterica	1,4,[5],12		PASS	B	Typhimurium	Typhimurium	Typhimurium
561	SRR5584099	GCA_009220165.1	PRJNA230403	CDC	SAMN06917264		2016-09	clinical	14690478	USA	stool	Typhimurium	EDLB-CDC	PNUSAS012695	arsA,arsB,arsC,arsD,asr=HMM,golS,golT	4853505	55	88245.6	622510	222	0	0	301489	6	155993	10	81550	19	1113793860	0.0121212	SAL_DA6785AA	326	enterica	/gpfs/scratch/gavin.fenske/Monophasic/Contigs/SRR5584099.contigs.fa	i	1,2	0.000312573	CDC_2009K1283	987	Typhimurium	enterica	1,4,[5],12		PASS	B	Typhimurium	Typhimurium	Typhimurium
562	SRR1637020	GCA_007746085.1	PRJNA183850	New York State Dept. of Health - Wadsworth Center	SAMN02777700	FDA	2003	environmental/other	12888438	USA:MD	chicken breast	Typhimurium	CFSAN	NY-30649	asr=HMM,golS,golT	4894521	69	70935.1	647111	220	0	0	326732	5	153233	10	81544	18	648600616	0.0121212	SAL_DA2865AA	326	enterica	/gpfs/scratch/gavin.fenske/Monophasic/Contigs/SRR1637020.contigs.fa	i	1,2	4.76906e-05	31640	998	Typhimurium	enterica	1,4,[5],12		PASS	B	Typhimurium	Typhimurium	Typhimurium
563	SRR6313711	GCA_008532465.1	PRJNA230403	CDC	SAMN08040300		2017-11	clinical	13884558	USA	stool	Typhimurium	EDLB-CDC	PNUSAS027998	asr=HMM,golS,golT	4916920	70	70241.7	820885	236	0	0	329590	5	225888	8	51093	16	2066812003	0.0212121	SAL_CA7783AA	323	enterica	/gpfs/scratch/gavin.fenske/Monophasic/Contigs/SRR6313711.contigs.fa	i	1,2	0.000532603	SRR1164558	978	Typhimurium	enterica	1,4,[5],12		PASS	B	Typhimurium	Typhimurium	Typhimurium
564	SRR3571306	GCA_008907025.1	PRJNA215333	FDA/CFSAN	SAMN04942968	Minnesota Department of Health	2014-08-18	environmental/other	14328688	USA:MN	Porcine Stool	Typhimurium	CFSAN	E2015001320	asr=HMM,golS,golT,qacEdelta1	5010099	82	61098.8	601807	240	0	0	182669	8	128967	14	62118	26	585909767	0.00909091	SAL_BA2397AA	327	enterica	/gpfs/scratch/gavin.fenske/Monophasic/Contigs/SRR3571306.contigs.fa	i	1,2	9.55247e-05	SRR1060717	996	Typhimurium	enterica	1,4,[5],12		PASS	B	Typhimurium	Typhimurium	Typhimurium
565	SRR5486236	GCA_008484815.1	PRJNA230403	CDC	SAMN06828236		2016-09	clinical	13834758	USA	stool	Typhimurium	EDLB-CDC	PNUSAS012251	asr=HMM,golS,golT	4870569	42	115966	803830	222	0	0	507855	4	193281	8	88718	16	3100115395	0.0121212	SAL_JA0384AA	326	enterica	/gpfs/scratch/gavin.fenske/Monophasic/Contigs/SRR5486236.contigs.fa	i	1,2	4.76906e-05	SRR1299281	998	Typhimurium	enterica	1,4,[5],12		PASS	B	Typhimurium	Typhimurium	Typhimurium
566	SRR5908386	GCA_009437035.1	PRJNA230403	CDC	SAMN07440374		2017-06	clinical	14912868	USA	stool	Typhimurium	EDLB-CDC	PNUSAS018477	asr=HMM,golS,golT	4947543	68	72758	627462	220	0	0	324912	6	157672	10	74372	20	4182653050	0.0151515	SAL_CA8416AA	325	enterica	/gpfs/scratch/gavin.fenske/Monophasic/Contigs/SRR5908386.contigs.fa	i	1,2	0.000167546	29955	993	Typhimurium	enterica	1,4,[5],12		PASS	B	Typhimurium	Typhimurium	Typhimurium
567	SRR6902899		PRJNA230403	CDC	SAMN08799955	CDC	2018-02	clinical	0	USA	stool	Typhimurium	EDLB-CDC	PNUSAS036883	arsA,arsB,arsC,arsD,golS,golT	4892033	67	73015.4	491520	209	0	0	217270	7	123886	14	58840	25	3022754554	0.00909091	SAL_HA5212AA	327	enterica	/gpfs/scratch/gavin.fenske/Monophasic/Contigs/SRR6902899.contigs.fa	i	1,2	0.000119496	SRR949398	995	Typhimurium	enterica	1,4,[5],12		PASS	B	Typhimurium	Typhimurium	Typhimurium
568	SRR4295069	GCA_009311495.1	PRJNA230403	CDC	SAMN05789329	CDC	2016-07	clinical	14784778	USA	stool	Typhimurium	EDLB-CDC	PNUSAS003648	asr=HMM,golS,golT	4847044	79	61355	542032	222	0	0	225811	7	150106	12	57505	23	3228436439	0.00909091	SAL_CA5877AA	327	enterica	/gpfs/scratch/gavin.fenske/Monophasic/Contigs/SRR4295069.contigs.fa	i	1,2	7.15897e-05	SRR1177569	997	Typhimurium	enterica	1,4,[5],12		PASS	B	Typhimurium	Typhimurium	Typhimurium
569	SRR5576104	GCA_009241665.1	PRJNA242847	FDA	SAMN07141761	USDA-FSIS	2017	environmental/other	14712018	USA:KS	comminuted chicken	Typhimurium	USDA-FSIS	FSIS1701198	asr=HMM,golS,golT	4733714	51	92817.9	688012	223	0	0	219983	6	159566	11	81594	20	239930209	0.0121212	SAL_IA7552AA	326	enterica	/gpfs/scratch/gavin.fenske/Monophasic/Contigs/SRR5576104.contigs.fa	i	1,2	0.000215742	SRR1177577	991	Typhimurium	enterica	1,4,[5],12		PASS	B	Typhimurium	Typhimurium	Typhimurium
570	SRR7049990		PRJNA292666	FDA	SAMN08963834	USDA-FSIS	2018	environmental/other	0	USA:GA	animal-chicken-young chicken	Typhimurium	USDA-FSIS	FSIS11808775	golS,golT,merR	4925812	90	54731.2	448126	204	0	0	196695	8	104281	15	46681	29	142880502	0.00909091	SAL_HA8671AA	327	enterica	/gpfs/scratch/gavin.fenske/Monophasic/Contigs/SRR7049990.contigs.fa	i	1,2	0.000215742	SRR1029579	991	Typhimurium	enterica	1,4,[5],12		PASS	B	Typhimurium	Typhimurium	Typhimurium
571	SRR6039092	GCA_009548675.1	PRJNA230403	CDC	SAMN07605592		2017-05	clinical	15083328	USA	stool	Typhimurium	EDLB-CDC	PNUSAS022330	asr=HMM,golS,golT	4778855	68	70277.3	615670	209	0	0	207703	7	149904	12	63504	22	1073212105	0.0121212	SAL_GA9061AA	326	enterica	/gpfs/scratch/gavin.fenske/Monophasic/Contigs/SRR6039092.contigs.fa	i	1,2	2.38274e-05	SRR1220766	999	Typhimurium	enterica	1,4,[5],12		PASS	B	Typhimurium	Typhimurium	Typhimurium
572	SRR5887853	GCA_009429995.1	PRJNA230403	CDC	SAMN07407959	CDC	2017-06	clinical	14905828	USA	stool	Typhimurium	EDLB-CDC	PNUSAS018829	asr=HMM,golS,golT,merA,merB,merD,merE,merP,merR,merT	5044390	98	51473.4	815114	220	0	0	223269	6	132044	12	46646	24	382558793	0.00909091	SAL_FA2826AA	327	enterica	/gpfs/scratch/gavin.fenske/Monophasic/Contigs/SRR5887853.contigs.fa	i	1,2	0.000557238	36470	977	Typhimurium	enterica	1,4,[5],12		PASS	B	Typhimurium	Typhimurium	Typhimurium
573	SRR8116644	GCA_003739465.1	PRJNA242847	FDA	SAMN10334305	USDA-FSIS	2018	environmental/other	7811368	USA:MO	Comminuted Turkey	Typhimurium	USDA-FSIS	FSIS31801184	asr=HMM,golS,golT,merA=HMM,merP=HMM,merR	5028110	76	66159.3	445642	200	0	0	224236	8	108377	13	48246	25	2283512414	0.0121212	SRR1047603	326	enterica	/gpfs/scratch/gavin.fenske/Monophasic/Contigs/SRR8116644.contigs.fa	i	1,2	0.000557238	SRR949440	977	Typhimurium	enterica	1,4,[5],12		PASS	B	Typhimurium	Typhimurium	Typhimurium
574	SRR5249627	GCA_009121595.1	PRJNA230403	CDC	SAMN06318080		2008-12	clinical	14567838	USA	stool	Typhimurium	EDLB-CDC	PNUSAS007721	asr=HMM,golS,golT	4984082	77	64728.3	592320	211	0	0	225813	6	145518	11	63030	22	2867415534	0.00909091	SRR1164587	327	enterica	/gpfs/scratch/gavin.fenske/Monophasic/Contigs/SRR5249627.fa	i	1,2	0	SRR1060712	1000	Typhimurium	enterica	1,4,[5],12		PASS	B	Typhimurium	Typhimurium	Typhimurium
575	SRR945140		PRJNA183851	Washington State Department of Health Public Health Laboratory	SAMN02182888	WAPHL	2003-04-04	environmental/other	0	USA:WA	cow	Typhimurium	CFSAN	WAPHL_SAL-A00025	golS,golT,merR=PARTIAL,qacEdelta1	5122587	121	42335.4	594227	234	0	0	154960	11	90284	19	45833	34	506588010	0.0121212	SAL_DA6774AA	326	enterica	/gpfs/scratch/gavin.fenske/Monophasic/Contigs/SRR945140.contigs.fa	i	1,2	0	SRR945140	1000	Typhimurium	enterica	1,4,[5],12		PASS	B	Typhimurium	Typhimurium	Typhimurium
576	SRR5361071	GCA_009164505.1	PRJNA230403	CDC	SAMN06556549	CDC	2017-02	clinical	14619448	USA	stool	Typhimurium	EDLB-CDC	PNUSAS009425	asr=HMM,golS,golT	4973690	72	69079	597678	220	0	0	176924	8	98996	15	56193	27	3374982302	0.0121212	SAL_DA2308AA	326	enterica	/gpfs/scratch/gavin.fenske/Monophasic/Contigs/SRR5361071.fa	i	1,2	0.000680979	14503	972	Typhimurium	enterica	1,4,[5],12		PASS	B	Typhimurium	Typhimurium	Typhimurium
577	SRR1300725		PRJNA186035	Center for Food Safety and Applied Nutrition	SAMN02742115	OSF	2007-01-09	environmental/other	0	USA:WA	Bovine (culture medium)	Typhimurium	CFSAN	OSF012682	golS,golT	4954423	109	45453.4	275154	214	0	0	132734	14	73513	25	32845	44	2463053938	0.00909091	SAL_DA6885AA	327	enterica	/gpfs/scratch/gavin.fenske/Monophasic/Contigs/SRR1300725.contigs.fa	i	1,2	7.15897e-05	SRR1300725	997	Typhimurium	enterica	1,4,[5],12		PASS	B	Typhimurium	Typhimurium	Typhimurium
578	SRR5270246		PRJNA230403	CDC	SAMN06339013		2016-08	clinical	0	USA	stool	Typhimurium	EDLB-CDC	PNUSAS008607	arsA,arsB,arsC,arsD,golS,golT	4898589	63	77755.4	622468	255	0	0	271390	6	156179	11	74354	19	220450996	0.0181818	SAL_EA6333AA	324	enterica	/gpfs/scratch/gavin.fenske/Monophasic/Contigs/SRR5270246.contigs.fa	i	1,2	0.000167546	SRR949398	993	Typhimurium	enterica	1,4,[5],12		PASS	B	Typhimurium	Typhimurium	Typhimurium
579	SRR6885366	GCA_010896325.1	PRJNA230403	CDC	SAMN08784345	CDC	2018-02	clinical	17045578	USA	stool	Typhimurium	EDLB-CDC	PNUSAS036207	asr=HMM,golS,golT	4947615	67	73845	575756	230	0	0	225812	7	139248	12	81551	22	2870942444	0.0181818	SAL_EA0638AA	324	enterica	/gpfs/scratch/gavin.fenske/Monophasic/Contigs/SRR6885366.contigs.fa	i	1,2	9.55247e-05	SRR1177641	996	Typhimurium	enterica	1,4,[5],12		PASS	B	Typhimurium	Typhimurium	Typhimurium
580	SRR6481314	GCA_010174835.1	PRJNA230403	CDC	SAMN08360993	CDC	2017-12	clinical	16271778	USA	stool	Typhimurium	EDLB-CDC	PNUSAS031423	asr=HMM,golS,golT	4819280	64	75301.2	590986	220	0	0	271382	6	180090	10	81551	18	3741091437	0.0151515	SAL_GA5157AA	325	enterica	/gpfs/scratch/gavin.fenske/Monophasic/Contigs/SRR6481314.contigs.fa	i	-	0.000458924	08_1736	981	I 4,[5],12:i:-	enterica	4,[5],12		PASS	B	I 4,[5],12:i:-	I 4,[5],12:i:-	I 4,[5],12:i:-
581	SRR4046922	GCA_008942425.1	PRJNA230403	CDC	SAMN05558773	CDC	2016-07	clinical	14377548	USA	stool	Typhimurium	EDLB-CDC	PNUSAS003348	asr=HMM,golS,golT	4778124	67	71315.3	720199	234	0	0	220131	6	159868	11	55570	22	185328831	0.0151515	SAL_EA0508AA	325	enterica	/gpfs/scratch/gavin.fenske/Monophasic/Contigs/SRR4046922.contigs.fa	i	1,2	2.38274e-05	SRR1047602	999	Typhimurium	enterica	1,4,[5],12		PASS	B	Typhimurium	Typhimurium	Typhimurium
582	SRR7028159	GCA_008441325.1	PRJNA230403	CDC	SAMN08946969	CDC	2017-11	clinical	13791298	USA	stool	Typhimurium	EDLB-CDC	PNUSAS038641	asr=HMM,golS,golT,qacEdelta1	4999028	146	34239.9	179655	236	0	0	77689	22	58458	37	26873	63	1281346893	0.0121212	SRR1060561	326	enterica	/gpfs/scratch/gavin.fenske/Monophasic/Contigs/SRR7028159.contigs.fa	i	1,2	0.000143503	20918	994	Typhimurium	enterica	1,4,[5],12		PASS	B	Typhimurium	Typhimurium	Typhimurium
583	SRR1198924	GCA_006632025.1	PRJNA215333	FDA/CFSAN	SAMN02646952	MDH	2007-07-05	environmental/other	11690158	USA:MN	puffed vegetable snack	Typhimurium	FSIS SRCAMB	MDH-2014-00178	asr=HMM,golS,golT	4942388	73	67703.9	627441	203	0	0	325068	6	157526	11	88942	19	2795206012	0.00909091	SAL_DA8792AA	327	enterica	/gpfs/scratch/gavin.fenske/Monophasic/Contigs/SRR1198924.contigs.fa	i	1,2	2.38274e-05	SRR1198924	999	Typhimurium	enterica	1,4,[5],12		PASS	B	Typhimurium	Typhimurium	Typhimurium
584	SRR8186297	GCA_005999465.1	PRJNA480281	SENASICA	SAMN10415951	SENASICA	2017-07-06	environmental/other	10860948	USA	apple	Typhimurium	SENASICA	SENASICA_Sa_U13	asr=HMM,golS,golT	4890034	134	36492.8	427047	209	0	0	84099	14	46245	30	22263	58	435475447	0.00909091	SAL_BA9251AA	327	enterica	/gpfs/scratch/gavin.fenske/Monophasic/Contigs/SRR8186297.contigs.fa	i	1,2	4.76906e-05	65041	998	Typhimurium	enterica	1,4,[5],12		PASS	B	Typhimurium	Typhimurium	Typhimurium
585	SRR3933657	GCA_008914815.1	PRJNA230403	CDC	SAMN05271604	CDC	2016-05	clinical	14337718	USA	stool	Typhimurium	EDLB-CDC	PNUSAS002583	asr=HMM,golS,golT	4812551	66	72917.4	542022	222	0	0	225811	7	150106	12	63029	22	258539821	0.0242424	SAL_CA9318AA	322	enterica	/gpfs/scratch/gavin.fenske/Monophasic/Contigs/SRR3933657.contigs.fa	i	1,2	0.000336872	SRR1177569	986	Typhimurium	enterica	1,4,[5],12		PASS	B	Typhimurium	Typhimurium	Typhimurium
586	SRR3996831	GCA_009313595.1	PRJNA230403	CDC	SAMN05463143	CDC	2016-06	clinical	14786908	USA	stool	Typhimurium	EDLB-CDC	PNUSAS003064	asr=HMM,golS,golT	4929306	74	66612.2	621965	222	0	0	225811	7	150065	12	55953	24	2940419778	0.0121212	SAL_DA7586AA	326	enterica	/gpfs/scratch/gavin.fenske/Monophasic/Contigs/SRR3996831.fa	i	1,2	0.000336872	SRR1203044	986	Typhimurium	enterica	1,4,[5],12		PASS	B	Typhimurium	Typhimurium	Typhimurium
587	SRR7810077	GCA_008536955.1	PRJNA242847	FDA	SAMN09994488	USDA-FSIS	2018	environmental/other	13889068	USA:PA	raw intact chicken	Typhimurium	USDA-FSIS	FSIS31800977	asr=HMM,golS,golT,merA,merA=HMM,merC=HMM,merD,merE,merP=HMM,merR,merT,merT=PARTIAL_END_OF_CONTIG,qacEdelta1,silA,silB,silC,silE,silF,silP,silR,silS,terD,terW,terZ	4939983	111	44504.3	527574	200	0	0	143434	11	80013	21	42181	37	3896169361	0.0121212	SAL_EA8471AA	326	enterica	/gpfs/scratch/gavin.fenske/Monophasic/Contigs/SRR7810077.contigs.fa	i	1,2	0.000631368	90463	974	Typhimurium	enterica	1,4,[5],12		PASS	B	Typhimurium	Typhimurium	Typhimurium
588	SRR6729992		PRJNA230403	CDC	SAMN08543867	CDC	2017-10	clinical	0	USA	stool	Typhimurium	EDLB-CDC	PNUSAS033849	golS,golT,qacEdelta1	4936628	114	43303.8	318241	221	0	0	93952	18	62108	31	32678	51	653900765	0.00909091	SAL_BA6136AA	327	enterica	/gpfs/scratch/gavin.fenske/Monophasic/Contigs/SRR6729992.contigs.fa	i	1,2	9.55247e-05	SRR1164575	996	Typhimurium	enterica	1,4,[5],12		PASS	B	Typhimurium	Typhimurium	Typhimurium
589	SRR5311486	GCA_009138625.1	PRJNA242847	FDA	SAMN06473411	USDA-FSIS	2017	environmental/other	14588638	USA:TX	product-raw-intact-beef	Typhimurium	USDA-FSIS	FSIS1710590	asr=HMM,golS,golT,merD=HMM,merE=HMM,merR=PARTIAL_END_OF_CONTIG,qacEdelta1	4993872	86	58068.3	609173	205	0	0	176889	8	143420	14	50435	25	4020244159	0.00909091	SAL_DA5638AA	327	enterica	/gpfs/scratch/gavin.fenske/Monophasic/Contigs/SRR5311486.contigs.fa	i	1,2	0.000239895	SRR945135	990	Typhimurium	enterica	1,4,[5],12		PASS	B	Typhimurium	Typhimurium	Typhimurium
590	SRR4293178	GCA_008975505.1	PRJNA242847	FDA	SAMN05821162	USDA-FSIS	2016	environmental/other	14412178	USA:TN	raw intact chicken	Typhimurium	USDA-FSIS	FSIS1607731	asr=HMM,golS,golT	4884192	61	80068.7	627496	222	0	0	223303	7	176923	12	74351	20	2230980020	0.0121212	SAL_GA9625AA	326	enterica	/gpfs/scratch/gavin.fenske/Monophasic/Contigs/SRR4293178.contigs.fa	i	1,2	0.000143503	SRR949398	994	Typhimurium	enterica	1,4,[5],12		PASS	B	Typhimurium	Typhimurium	Typhimurium
591	SRR4291996	GCA_008974505.1	PRJNA230403	CDC	SAMN05781448	CDC	2016-08	clinical	14411188	USA	stool	Typhimurium	EDLB-CDC	PNUSAS003965	asr=HMM,golS,golT	5055281	81	62410.9	760424	208	0	0	220122	6	150064	12	55571	23	123137981	0.0151515	SAL_EA0508AA	325	enterica	/gpfs/scratch/gavin.fenske/Monophasic/Contigs/SRR4291996.contigs.fa	i	1,2	0.00218918	83677	914	Typhimurium	enterica	1,4,[5],12		PASS	B	Typhimurium	Typhimurium	Typhimurium
592	SRR1248947		PRJNA215333	FDA/CFSAN	SAMN02646909	MDH	2006-03-28	environmental/other	0	USA:MN	bovine feces	Typhimurium	CFSAN	MDH-2014-00135	golS,golT	4811924	77	62492.5	546037	221	0	0	271387	6	155558	10	74354	19	1372594757	0.0121212	SAL_DA8116AA	326	enterica	/gpfs/scratch/gavin.fenske/Monophasic/Contigs/SRR1248947.contigs.fa	i	1,2	0	SRR1248947	1000	Typhimurium	enterica	1,4,[5],12		PASS	B	Typhimurium	Typhimurium	Typhimurium
593	SRR6039949	GCA_009551385.1	PRJNA242847	FDA	SAMN07645999	USDA-FSIS	2017	environmental/other	15086048	USA:NC	chicken carcass	Typhimurium	USDA-FSIS	FSIS11704257	asr=HMM,golS,golT,merA=HMM,merP=HMM,merR	4960560	97	51139.8	355472	201	0	0	118972	13	90550	23	33669	41	2110655331	0.0121212	SAL_IA1977AA	326	enterica	/gpfs/scratch/gavin.fenske/Monophasic/Contigs/SRR6039949.contigs.fa	i	1,2	0.00060662	SRR949440	975	Typhimurium	enterica	1,4,[5],12		PASS	B	Typhimurium	Typhimurium	Typhimurium
594	SRR1577659	GCA_008011155.1	PRJNA230403	CDC	SAMN02927356	CDC	2012-07	clinical	13258798	USA	stool	Typhimurium	EDLB-CDC	2012K-1333	asr=HMM,golS,golT	4841841	74	65430.3	622274	207	0	0	280585	6	155783	11	57457	21	3228436439	0.00909091	SAL_CA5877AA	327	enterica	/gpfs/scratch/gavin.fenske/Monophasic/Contigs/SRR1577659.contigs.fa	i	1,2	7.15897e-05	SRR1177569	997	Typhimurium	enterica	1,4,[5],12		PASS	B	Typhimurium	Typhimurium	Typhimurium
595	SRR5379212	GCA_009169305.1	PRJNA230403	CDC	SAMN06619944	CDC	2016-07	clinical	14624248	USA	stool	Typhimurium	EDLB-CDC	PNUSAS010044	asr=HMM,golS,golT	4876246	101	48279.7	385695	204	0	0	117535	12	81777	21	36334	39	778676846	0.00909091	SAL_CA6686AA	327	enterica	/gpfs/scratch/gavin.fenske/Monophasic/Contigs/SRR5379212.contigs.fa	i	1,2	0.000830728	7418	966	Typhimurium	enterica	1,4,[5],12		PASS	B	Typhimurium	Typhimurium	Typhimurium
596	SRR5121476	GCA_009072305.1	PRJNA230403	CDC	SAMN06160694	CDC	2016-08	clinical	14516918	USA	stool	Typhimurium	EDLB-CDC	PNUSAS006155	asr=HMM,golS,golT	4849729	78	62176	623329	222	0	0	225811	7	145385	12	61880	22	1192075894	0.0151515	SAL_HA4605AA	325	enterica	/gpfs/scratch/gavin.fenske/Monophasic/Contigs/SRR5121476.contigs.fa	i	1,2	4.76906e-05	SRR1177569	998	Typhimurium	enterica	1,4,[5],12		PASS	B	Typhimurium	Typhimurium	Typhimurium
597	SRR4841905	GCA_008989685.1	PRJNA230403	CDC	SAMN05936824	CDC	2016-09	clinical	14426378	USA	stool	Typhimurium	EDLB-CDC	PNUSAS004765	asr=HMM,golS,golT	4841219	124	39042.1	450427	240	0	0	99890	16	59294	28	24278	52	145554199	0.0121212	SAL_DA7586AA	326	enterica	/gpfs/scratch/gavin.fenske/Monophasic/Contigs/SRR4841905.contigs.fa	i	1,2	9.55247e-05	SRR1177569	996	Typhimurium	enterica	1,4,[5],12		PASS	B	Typhimurium	Typhimurium	Typhimurium
598	SRR5197506	GCA_008483505.1	PRJNA230403	CDC	SAMN06250260		2016-12	clinical	13833438	USA	stool	Typhimurium	EDLB-CDC	PNUSAS007656	asr=HMM,golS,golT	4843759	58	83513.1	651093	222	0	0	271390	6	150065	10	59027	20	3498443310	0.00909091	SAL_IA4727AA	327	enterica	/gpfs/scratch/gavin.fenske/Monophasic/Contigs/SRR5197506.contigs.fa	i	1,2	0.000483446	SRR1021745	980	Typhimurium	enterica	1,4,[5],12		PASS	B	Typhimurium	Typhimurium	Typhimurium
599	SRR1384853		PRJNA215333	FDA/CFSAN	SAMN02699459	Minnesota Department of Health	2002-06-03	environmental/other	0	USA:MN	Porcine Liver	Typhimurium	CFSAN	MDH-2014-00293	golS,golT	4825426	79	61081.3	521408	256	0	0	165926	8	91019	16	42166	31	562238807	0.00909091	SAL_DA6745AA	327	enterica	/gpfs/scratch/gavin.fenske/Monophasic/Contigs/SRR1384853.contigs.fa	i	1,2	0	SRR1249091	1000	Typhimurium	enterica	1,4,[5],12		PASS	B	Typhimurium	Typhimurium	Typhimurium
600	SRR1767821	GCA_008006285.1	PRJNA215333	FDA/CFSAN	SAMN02699743	Minnesota Department of Health	2004-01-16	environmental/other	13253958	USA:MN	Avian Tissue	Typhimurium	CFSAN	MDH-2014-00577	asr=HMM,golS,golT,merA,merB,merD,merE,merP,merR,merT	5029805	93	54083.9	720196	201	0	0	185362	7	90935	15	45335	29	3673629827	0.0121212	SAL_EA5180AA	326	enterica	/gpfs/scratch/gavin.fenske/Monophasic/Contigs/SRR1767821.contigs.fa	i	1,2	0.00028831	SRR1266064	988	Typhimurium	enterica	1,4,[5],12		PASS	B	Typhimurium	Typhimurium	Typhimurium
601	SRR4841857	GCA_008990605.1	PRJNA230403	CDC	SAMN05954732		2016-09	clinical	14427278	USA	stool	Typhimurium	EDLB-CDC	PNUSAS004650	asr=HMM,golS,golT	4939178	81	60977.5	571399	222	0	0	225811	7	108411	13	63029	25	4012725382	0.0121212	SAL_DA7586AA	326	enterica	/gpfs/scratch/gavin.fenske/Monophasic/Contigs/SRR4841857.contigs.fa	i	1,2	0.000434439	SRR1203044	982	Typhimurium	enterica	1,4,[5],12		PASS	B	Typhimurium	Typhimurium	Typhimurium
602	SRR5681078	GCA_009321935.1	PRJNA242847	FDA	SAMN07230008	USDA-FSIS	2017	environmental/other	14795258	USA:MI	comminuted chicken	Typhimurium	USDA-FSIS	FSIS1701702	asr=HMM,golS,golT,merA=HMM,merP=HMM,merR	4955514	79	62728	679469	208	0	0	226895	6	183196	11	47053	23	3203148390	0.00909091	SAL_FA9123AA	327	enterica	/gpfs/scratch/gavin.fenske/Monophasic/Contigs/SRR5681078.contigs.fa	i	1,2	0.000143503	SRR1157726	994	Typhimurium	enterica	1,4,[5],12		PASS	B	Typhimurium	Typhimurium	Typhimurium
603	SRR6158752	GCA_009558315.1	PRJNA230403	CDC	SAMN07746379		2017-06	clinical	15092938	USA	CSF	Typhimurium	EDLB-CDC	PNUSAS024177	arsA,arsB,arsC,arsD,asr=HMM,golS,golT	5028655	63	79819.9	622564	222	0	0	209159	7	148530	13	63029	24	4157121024	0.0151515	SAL_CA9318AA	325	enterica	/gpfs/scratch/gavin.fenske/Monophasic/Contigs/SRR6158752.contigs.fa	i	1,2	0.0011856	SRR1177569	952	Typhimurium	enterica	1,4,[5],12		PASS	B	Typhimurium	Typhimurium	Typhimurium
604	SRR5249622	GCA_009121025.1	PRJNA230403	CDC	SAMN06318122		2008-11	clinical	14567148	USA	stool	Typhimurium	EDLB-CDC	PNUSAS007719	asr=HMM,golS,golT	4984746	77	64737	546235	220	0	0	271399	6	130698	12	62931	23	2867415534	0.00909091	SRR1164587	327	enterica	/gpfs/scratch/gavin.fenske/Monophasic/Contigs/SRR5249622.contigs.fa	i	1,2	0	SRR1060712	1000	Typhimurium	enterica	1,4,[5],12		PASS	B	Typhimurium	Typhimurium	Typhimurium
605	SRR6730007	GCA_010894595.1	PRJNA230403	CDC	SAMN08543900	CDC	2018-01	clinical	17043838	USA	stool	Typhimurium	EDLB-CDC	PNUSAS033633	asr=HMM,golS,golT	4917272	63	78051.9	818716	222	0	0	431218	5	150388	9	74324	18	1761648762	0.00909091	SAL_IA8334AA	327	enterica	/gpfs/scratch/gavin.fenske/Monophasic/Contigs/SRR6730007.contigs.fa	i	1,2	0.000119496	SRR949398	995	Typhimurium	enterica	1,4,[5],12		PASS	B	Typhimurium	Typhimurium	Typhimurium
606	SRR5249615	GCA_009121765.1	PRJNA230403	CDC	SAMN06318121		2008-07	clinical	14567978	USA	stool	Typhimurium	EDLB-CDC	PNUSAS007718	asr=HMM,golS,golT	4873129	50	97462.6	622424	222	0	0	225810	7	150065	12	81551	21	13595528	0.00909091	SAL_HA9613AA	327	enterica	/gpfs/scratch/gavin.fenske/Monophasic/Contigs/SRR5249615.fa	i	1,2	0	SRR1299281	1000	Typhimurium	enterica	1,4,[5],12		PASS	B	Typhimurium	Typhimurium	Typhimurium
607	SRR5440605	GCA_009199625.1	PRJNA230403	CDC	SAMN06704718		2016-09	clinical	14669818	USA	stool	Typhimurium	EDLB-CDC		asr=HMM,golS,golT	4961662	85	58372.5	461685	205	0	0	192357	9	145483	15	53205	26	885949973	0.0121212	SAL_EA8398AA	326	enterica	/gpfs/scratch/gavin.fenske/Monophasic/Contigs/SRR5440605.contigs.fa	i	1,2	0.000385581	SRR1203017	984	Typhimurium	enterica	1,4,[5],12		PASS	B	Typhimurium	Typhimurium	Typhimurium
608	SRR6481348	GCA_010175055.1	PRJNA230403	CDC	SAMN08359558	CDC	2017-12	clinical	16271998	USA	stool	Typhimurium	EDLB-CDC	PNUSAS031930	asr=HMM,golS,golT	4707571	52	90530.2	720176	226	0	0	300188	6	185363	10	90710	16	458563231	0.0121212	SAL_FA3481AA	326	enterica	/gpfs/scratch/gavin.fenske/Monophasic/Contigs/SRR6481348.contigs.fa	i	1,2	9.55247e-05	SRR1177591	996	Typhimurium	enterica	1,4,[5],12		PASS	B	Typhimurium	Typhimurium	Typhimurium
609	SRR1300665		PRJNA186035	Center for Food Safety and Applied Nutrition	SAMN02782337	OSF	2006-11-08	environmental/other	0	USA:WA	bovine feces	Typhimurium	CFSAN	OSF013255	golS,golT	5017724	108	46460.4	637811	226	0	0	144406	10	83053	20	41932	36	50103566	0.0121212	SAL_BA3559AA	326	enterica	/gpfs/scratch/gavin.fenske/Monophasic/Contigs/SRR1300665.contigs.fa	i	1,2	0.000191626	SRR1292237	992	Typhimurium	enterica	1,4,[5],12		PASS	B	Typhimurium	Typhimurium	Typhimurium
610	SRR6481333	GCA_010174815.1	PRJNA230403	CDC	SAMN08368692	CDC	2017-10	clinical	16271768	USA	stool	Typhimurium	EDLB-CDC	PNUSAS028666	arsD,arsR,asr=HMM,golS,golT	5116241	87	58807.4	542880	207	0	0	196494	7	94096	14	48314	28	342907042	0.0121212	21106	326	enterica	/gpfs/scratch/gavin.fenske/Monophasic/Contigs/SRR6481333.contigs.fa	i	-	0.000167546	73620	993	I 4,[5],12:i:-	enterica	4,[5],12		PASS	B	I 4,[5],12:i:-	I 4,[5],12:i:-	I 4,[5],12:i:-
611	SRR5167731	GCA_009098985.1	PRJNA242847	FDA	SAMN06210371	USDA-FSIS	2016	environmental/other	14544218	USA:MO	raw intact chicken	Typhimurium	USDA-FSIS	FSIS1609344	asr=HMM,golS,golT	4979087	59	84391.3	1210947	223	0	0	470648	4	382248	6	57525	14	13595528	0.00909091	SAL_HA9613AA	327	enterica	/gpfs/scratch/gavin.fenske/Monophasic/Contigs/SRR5167731.contigs.fa	i	1,2	0.000409992	39504	983	Typhimurium	enterica	1,4,[5],12		PASS	B	Typhimurium	Typhimurium	Typhimurium
612	SRR6373815	GCA_009588245.1	PRJNA292666	FDA	SAMN08169393	USDA-FSIS	2017	environmental/other	15123568	USA:SC	animal-chicken-young chicken	Typhimurium	USDA-FSIS	FSIS11705833	asr=HMM,golS,golT,merA=HMM,merP=HMM,merR	5056275	83	60919	515260	204	0	0	190309	10	104281	17	43758	31	4185765439	0.0151515	SRR1132901	325	enterica	/gpfs/scratch/gavin.fenske/Monophasic/Contigs/SRR6373815.contigs.fa	i	1,2	0.000143503	SRR1122564	994	Typhimurium	enterica	1,4,[5],12		PASS	B	Typhimurium	Typhimurium	Typhimurium
613	SRR3586912	GCA_008414125.1	PRJNA292666	FDA	SAMN05176304	USDA-FSIS	2016	environmental/other	13756668	USA:UT	animal-cattle-dairy cow	Typhimurium	USDA-FSIS	FSIS1606573	asr=HMM,golS,golT,merA,merB,merD,merE,merP,merR,merT	4996817	108	46266.8	628530	201	0	0	176765	8	103392	16	47320	29	382558793	0.00909091	SAL_FA2826AA	327	enterica	/gpfs/scratch/gavin.fenske/Monophasic/Contigs/SRR3586912.contigs.fa	i	1,2	0.000119496	36470	995	Typhimurium	enterica	1,4,[5],12		PASS	B	Typhimurium	Typhimurium	Typhimurium
614	SRR5585158	GCA_009221245.1	PRJNA230403	CDC	SAMN05941935	CDC	2016-09	clinical	14691558	USA	stool	Typhimurium	EDLB-CDC	PNUSAS004734	asr=HMM,golS,golT	4867577	56	86921	894863	230	0	0	324297	5	214940	8	90616	15	2574758155	0.00909091	SAL_DA6099AA	327	enterica	/gpfs/scratch/gavin.fenske/Monophasic/Contigs/SRR5585158.contigs.fa	i	1,2	4.76906e-05	SRR1158206	998	Typhimurium	enterica	1,4,[5],12		PASS	B	Typhimurium	Typhimurium	Typhimurium
615	SRR1177620	GCA_010990235.1	PRJNA219491	FDA/CFSAN	SAMN02403350	VA	2006-05-03	environmental/other	17232688	USA: VA	cow	Typhimurium	CFSAN	VA_WGS-00129	asr=HMM,golS,golT	5091740	94	54167.4	659524	201	0	0	271001	6	156002	11	46296	22	1887049240	0.00909091	SAL_DA9411AA	327	enterica	/gpfs/scratch/gavin.fenske/Monophasic/Contigs/SRR1177620.contigs.fa	i	1,2	4.76906e-05	SRR1177620	998	Typhimurium	enterica	1,4,[5],12		PASS	B	Typhimurium	Typhimurium	Typhimurium
616	SRR1501642	GCA_007907085.1	PRJNA186035	Center for Food Safety and Applied Nutrition	SAMN02849790	OSF	2007-01-09	environmental/other	13098088	USA:WA	Avian (necropsy)	Typhimurium	CFSAN	OSF018522	asr=HMM,golS,golT	4903176	64	76612.1	626459	247	0	0	271386	6	155567	11	81437	19	425366776	0.0121212	SAL_DA5964AA	326	enterica	/gpfs/scratch/gavin.fenske/Monophasic/Contigs/SRR1501642.contigs.fa	i	1,2	7.15897e-05	SRR949390	997	Typhimurium	enterica	1,4,[5],12		PASS	B	Typhimurium	Typhimurium	Typhimurium
617	SRR5278578	GCA_009129825.1	PRJNA230403	CDC	SAMN06345003		2014-08	clinical	14577828	USA	stool	Typhimurium	EDLB-CDC	PNUSAS007688	asr=HMM,golS,golT	4872223	46	105918	622454	222	0	0	325077	6	145410	11	88757	19	13595528	0.00909091	SAL_HA9613AA	327	enterica	/gpfs/scratch/gavin.fenske/Monophasic/Contigs/SRR5278578.contigs.fa	i	1,2	0	SRR1299281	1000	Typhimurium	enterica	1,4,[5],12		PASS	B	Typhimurium	Typhimurium	Typhimurium
618	SRR6411069	GCA_010133755.1	PRJNA275961	US Food and Drug Administration	SAMN03577455	Ohio State Univ.	2009-06-22	environmental/other	16230678	USA:NC	Feces (swine)	Typhimurium	CFSAN	CFSAN031922	asr=HMM,golS,golT,qacEdelta1	4936684	76	64956.4	517481	211	0	0	204618	8	140808	13	58597	24	2959743223	0.0151515	SAL_FA4315AA	325	enterica	/gpfs/scratch/gavin.fenske/Monophasic/Contigs/SRR6411069.contigs.fa	i	1,2	4.76906e-05	SRR1177215	998	Typhimurium	enterica	1,4,[5],12		PASS	B	Typhimurium	Typhimurium	Typhimurium
619	SRR7642604	GCA_008455625.1	PRJNA292666	FDA	SAMN09764439	USDA-FSIS	2018	environmental/other	13805508	USA:KS	animal-cattle-heifer	Typhimurium	USDA-FSIS	FSIS11812401	asr=HMM,golS,golT	4810245	80	60128.1	303623	201	0	0	130671	12	83005	22	37853	39	3225213995	0.0151515	SRR1258614	325	enterica	/gpfs/scratch/gavin.fenske/Monophasic/Contigs/SRR7642604.fa	i	1,2	2.38274e-05	UK_1	999	Typhimurium	enterica	1,4,[5],12		PASS	B	Typhimurium	Typhimurium	Typhimurium
620	SRR3490029	GCA_008809755.1	PRJNA215333	FDA/CFSAN	SAMN02699923	Minnesota Department of Health	2012-03-19	environmental/other	14219098	USA:MN	Porcine Feces	Typhimurium	CFSAN	MDH-2014-00757	asr=HMM,golS,golT,merA=HMM,merC,merD=HMM,merE=HMM,merP,merR,merT	4915971	71	69239	550079	221	0	0	225811	7	172402	12	62997	21	4114338856	0.0121212	SAL_FA6377AA	326	enterica	/gpfs/scratch/gavin.fenske/Monophasic/Contigs/SRR3490029.contigs.fa	i	1,2	0.000483446	SRR1164579	980	Typhimurium	enterica	1,4,[5],12		PASS	B	Typhimurium	Typhimurium	Typhimurium
621	SRR1519884		PRJNA186035	Center for Food Safety and Applied Nutrition	SAMN02849973	OSF	2007-02-02	environmental/other	0	USA:WA	bovine feces	Typhimurium	CFSAN	OSF018705	golS,golT,merR=PARTIAL_END_OF_CONTIG,qacEdelta1	5015329	91	55113.5	600717	201	0	0	175167	6	91329	13	55953	26	4020244159	0.00909091	SAL_DA5638AA	327	enterica	/gpfs/scratch/gavin.fenske/Monophasic/Contigs/SRR1519884.fa	i	1,2	9.55247e-05	SRR945135	996	Typhimurium	enterica	1,4,[5],12		PASS	B	Typhimurium	Typhimurium	Typhimurium
622	SRR6782658		PRJNA230403	CDC	SAMN08607515	CDC	2017-10	clinical	0	USA	stool	Typhimurium	EDLB-CDC	PNUSAS034239	arsA,arsB,arsC,arsD,golS,golT	4890997	81	60382.7	408706	209	0	0	145491	11	101105	19	41733	34	1113793860	0.0121212	SAL_DA6785AA	326	enterica	/gpfs/scratch/gavin.fenske/Monophasic/Contigs/SRR6782658.contigs.fa	i	1,2	0.000167546	SRR949398	993	Typhimurium	enterica	1,4,[5],12		PASS	B	Typhimurium	Typhimurium	Typhimurium
623	SRR5201361	GCA_009046925.1	PRJNA230403	CDC	SAMN06270200	CDC	2011-11	clinical	14491608	USA	stool	Typhimurium	EDLB-CDC	2011K-1837	asr=HMM,golS,golT,merC,merD=HMM,merE=HMM,merP,merR,merT,qacEdelta1	5128178	80	64102.2	794225	201	0	0	412953	5	164132	9	79265	20	29703309	0.0121212	SRR1166635	326	enterica	/gpfs/scratch/gavin.fenske/Monophasic/Contigs/SRR5201361.contigs.fa	i	1,2	0	SRR1107427	1000	Typhimurium	enterica	1,4,[5],12		PASS	B	Typhimurium	Typhimurium	Typhimurium
624	SRR1461790		PRJNA215333	FDA/CFSAN	SAMN02699499	Minnesota Department of Health	2002-11-06	environmental/other	0	USA:MN	bovine feces	Typhimurium	CFSAN	MDH-2014-00333	golS,golT	4909773	77	63763.3	474208	220	0	0	225808	8	138605	14	74315	23	4133559195	0.00909091	SAL_DA3437AA	327	enterica	/gpfs/scratch/gavin.fenske/Monophasic/Contigs/SRR1461790.contigs.fa	i	1,2	9.55247e-05	31640	996	Typhimurium	enterica	1,4,[5],12		PASS	B	Typhimurium	Typhimurium	Typhimurium
625	SRR5715006	GCA_009326415.1	PRJNA230403	CDC	SAMN07258039	CDC	2015-05	clinical	14799728	USA	stool	Typhimurium	EDLB-CDC	2015AM-1157	asr=HMM,golS,golT	4911405	48	102321	692174	234	0	0	440283	5	325073	7	90710	13	432590124	0.0181818	SAL_EA5567AA	324	enterica	/gpfs/scratch/gavin.fenske/Monophasic/Contigs/SRR5715006.fa	i	1,2	0.000119496	SRR1177571	995	Typhimurium	enterica	1,4,[5],12		PASS	B	Typhimurium	Typhimurium	Typhimurium
626	SRR6926837		PRJNA230403	CDC	SAMN08832529	CDC	2017-11	clinical	0	USA	stool	Typhimurium	EDLB-CDC	PNUSAS037643	golS,golT	4832481	84	57529.5	453549	209	0	0	207702	9	112840	15	63504	26	2508954947	0.0121212	SAL_IA7164AA	326	enterica	/gpfs/scratch/gavin.fenske/Monophasic/Contigs/SRR6926837.contigs.fa	i	1,2	4.76906e-05	SRR1047594	998	Typhimurium	enterica	1,4,[5],12		PASS	B	Typhimurium	Typhimurium	Typhimurium
627	SRR1501623		PRJNA186035	Center for Food Safety and Applied Nutrition	SAMN02849824	OSF	2007-01-09	environmental/other	0	USA:WA	Alpaca	Typhimurium	CFSAN	OSF018556	golS,golT,merA,merB,merD,merE,merP,merR,merT,qacEdelta1	5157939	89	57954.4	659698	201	0	0	271001	6	153226	10	61880	22	3489358925	0.00909091	SAL_DA9432AA	327	enterica	/gpfs/scratch/gavin.fenske/Monophasic/Contigs/SRR1501623.contigs.fa	i	1,2	2.38274e-05	SRR950703	999	Typhimurium	enterica	1,4,[5],12		PASS	B	Typhimurium	Typhimurium	Typhimurium
628	SRR1511485		PRJNA186035	Center for Food Safety and Applied Nutrition	SAMN02849874	OSF	2007-01-09	environmental/other	0	USA:WA	avian liver	Typhimurium	CFSAN	OSF018606	golS,golT	4809570	74	64994.2	600131	230	0	0	271376	6	174753	10	62877	19	454773018	0.00909091	SAL_GA5202AA	327	enterica	/gpfs/scratch/gavin.fenske/Monophasic/Contigs/SRR1511485.fa	i	1,2	7.15897e-05	SRR1157979	997	Typhimurium	enterica	1,4,[5],12		PASS	B	Typhimurium	Typhimurium	Typhimurium
629	SRR5336295		PRJNA230403	CDC	SAMN06481650	CDC	2017-01	clinical	0	USA	stool	Typhimurium	EDLB-CDC	PNUSAS008808	golS,golT	4884489	63	77531.6	930032	220	0	0	324646	5	226368	8	81626	15	2140969704	0.0121212	SAL_DA5761AA	326	enterica	/gpfs/scratch/gavin.fenske/Monophasic/Contigs/SRR5336295.fa	i	1,2	0.000434439	SRR1164558	982	Typhimurium	enterica	1,4,[5],12		PASS	B	Typhimurium	Typhimurium	Typhimurium
630	SRR3170066	GCA_008470805.1	PRJNA292666	FDA	SAMN04489852	USDA-FSIS	2016	environmental/other	13820718	USA:UT	animal-swine-market swine	Typhimurium	USDA-FSIS	FSIS1605583	asr=HMM,golS,golT,merA=HMM,merD,merE,merF,merP=PARTIAL,merR,merT,pcoA,pcoB,pcoC,pcoD,pcoE,pcoR,pcoS,qacEdelta1,silA,silB,silC,silE,silF,silP,silR,silS	5074087	139	36504.2	637544	200	0	0	196512	8	101376	15	49117	28	2097592305	0.00909091	SRR1060534	327	enterica	/gpfs/scratch/gavin.fenske/Monophasic/Contigs/SRR3170066.contigs.fa	i	1,2	0.000361208	SRR1060534	985	Typhimurium	enterica	1,4,[5],12		PASS	B	Typhimurium	Typhimurium	Typhimurium
631	SRR5486708		PRJNA230403	CDC	SAMN06829897		2016-09	clinical	0	USA	stool	Typhimurium	EDLB-CDC	PNUSAS012227	golS,golT	4784363	50	95687.3	622466	255	0	0	271383	6	156017	10	81551	19	4027782716	0.0151515	SRR1248880	325	enterica	/gpfs/scratch/gavin.fenske/Monophasic/Contigs/SRR5486708.contigs.fa	i	1,2	0.000312573	34163	987	Typhimurium	enterica	1,4,[5],12		PASS	B	Typhimurium	Typhimurium	Typhimurium
632	SRR3295754	GCA_008473605.1	PRJNA292666	FDA	SAMN04577301	FDA	2014	environmental/other	13823518	USA:NC	Young Chicken	Typhimurium	FDA	CVM N57327F	asr=HMM,golS,golT,merA=HMM,merP=HMM,merR	4954307	98	50554.2	458267	217	0	0	108116	14	88320	24	42210	39	1239627794	0.00909091	SAL_FA2871AA	327	enterica	/gpfs/scratch/gavin.fenske/Monophasic/Contigs/SRR3295754.contigs.fa	i	1,2	0.000143503	SRR1195695	994	Typhimurium	enterica	1,4,[5],12		PASS	B	Typhimurium	Typhimurium	Typhimurium
633	SRR1536162	GCA_008046155.1	PRJNA215333	FDA/CFSAN	SAMN02699547	Minnesota Department of Health	2003-01-08	environmental/other	13294098	USA:NC	Porcine Lung	Typhimurium	CFSAN	MDH-2014-00381	asr=HMM,golS,golT,pcoA,pcoB,pcoC,pcoD,pcoE,pcoR,pcoS,silA,silB,silC,silE,silF,silP,silR,silS	4833265	72	67128.7	716792	226	0	0	196532	7	149834	13	63504	22	4084031707	0.00909091	SAL_DA7193AA	327	enterica	/gpfs/scratch/gavin.fenske/Monophasic/Contigs/SRR1536162.fa	i	1,2	0.000508006	SRR1238752	979	Typhimurium	enterica	1,4,[5],12		PASS	B	Typhimurium	Typhimurium	Typhimurium
634	SRR6359129	GCA_009531975.1	PRJNA230403	CDC	SAMN08134344	CDC	2017-11	clinical	15059288	USA	stool	Typhimurium	EDLB-CDC	PNUSAS028141	asr=HMM,golS,golT	4828100	89	54248.3	631393	209	0	0	130895	11	90835	20	41430	35	2373644779	0.0151515	SAL_DA6931AA	325	enterica	/gpfs/scratch/gavin.fenske/Monophasic/Contigs/SRR6359129.contigs.fa	i	1,2	0.000680979	69727	972	Typhimurium	enterica	1,4,[5],12		PASS	B	Typhimurium	Typhimurium	Typhimurium
635	SRR6283567		PRJNA230403	CDC	SAMN07964506		2017-10	clinical	0	USA	stool	Typhimurium	EDLB-CDC	PNUSAS027340	golS,golT	4884266	64	76316.7	820959	211	0	0	329528	5	225886	8	81626	15	2140969704	0.0121212	SAL_DA5761AA	326	enterica	/gpfs/scratch/gavin.fenske/Monophasic/Contigs/SRR6283567.fa	i	1,2	0.000434439	SRR1164558	982	Typhimurium	enterica	1,4,[5],12		PASS	B	Typhimurium	Typhimurium	Typhimurium
636	SRR5238233		PRJNA230403	CDC	SAMN06299452		2016-08	clinical	0	USA	stool	Typhimurium	EDLB-CDC	PNUSAS008264	golS,golT	4852730	83	58466.6	622380	222	0	0	271390	6	150065	11	61880	20	3228436439	0.00909091	SAL_CA5877AA	327	enterica	/gpfs/scratch/gavin.fenske/Monophasic/Contigs/SRR5238233.contigs.fa	i	1,2	7.15897e-05	SRR1177569	997	Typhimurium	enterica	1,4,[5],12		PASS	B	Typhimurium	Typhimurium	Typhimurium
637	SRR1731996	GCA_008005805.1	PRJNA215333	FDA/CFSAN	SAMN02699802	Minnesota Department of Health	2005-02-25	environmental/other	13253488	USA:MN	Avian Tissue	Typhimurium	CFSAN	MDH-2014-00636	asr=HMM,golS,golT	4809803	80	60122.5	626507	230	0	0	271376	6	152764	10	61893	20	2148983029	0.00909091	SAL_BA8755AA	327	enterica	/gpfs/scratch/gavin.fenske/Monophasic/Contigs/SRR1731996.contigs.fa	i	1,2	4.76906e-05	SRR1157979	998	Typhimurium	enterica	1,4,[5],12		PASS	B	Typhimurium	Typhimurium	Typhimurium
638	SRR4432526	GCA_008984165.1	PRJNA230403	CDC	SAMN05913891		2016-09	clinical	14420838	USA	stool	Typhimurium	EDLB-CDC	PNUSAS004389	asr=HMM,golS,golT	4808250	160	30051.6	233527	207	0	0	82543	18	48096	33	20108	63	3967053851	0.00909091	SAL_FA6014AA	327	enterica	/gpfs/scratch/gavin.fenske/Monophasic/Contigs/SRR4432526.contigs.fa	i	1,2	4.76906e-05	SRR1177273	998	Typhimurium	enterica	1,4,[5],12		PASS	B	Typhimurium	Typhimurium	Typhimurium
639	SRR1177175	GCA_010649025.1	PRJNA183850	New York State Dept. of Health - Wadsworth Center	SAMN02595810	MDH	2007-10-30	environmental/other	16794798	USA:MN	Pig Lung	Typhimurium	CFSAN	NY-swgs1096	asr=HMM,golS,golT,qacEdelta1	4941309	62	79698.5	682273	212	0	0	225976	6	172402	11	87841	20	2334625011	0.00909091	SRR1177175	327	enterica	/gpfs/scratch/gavin.fenske/Monophasic/Contigs/SRR1177175.contigs.fa	i	1,2	0	SRR1177215	1000	Typhimurium	enterica	1,4,[5],12		PASS	B	Typhimurium	Typhimurium	Typhimurium
640	SRR6879636	GCA_010893395.1	PRJNA230403	CDC	SAMN08773251	CDC	2017-12	clinical	17042618	USA	stool	Typhimurium	EDLB-CDC	PNUSAS035791	asr=HMM,golS,golT	4873852	66	73846.2	471372	255	0	0	209049	7	108405	14	62654	25	2624265260	0.0121212	SAL_DA2428AA	326	enterica	/gpfs/scratch/gavin.fenske/Monophasic/Contigs/SRR6879636.contigs.fa	i	1,2	0	SRR1299281	1000	Typhimurium	enterica	1,4,[5],12		PASS	B	Typhimurium	Typhimurium	Typhimurium
641	SRR4841849	GCA_008990155.1	PRJNA230403	CDC	SAMN05950847		2015-04	clinical	14426828	USA	stool	Typhimurium	EDLB-CDC	PNUSAS004001	arsA,arsB,arsC,arsD,arsR,asr=HMM,golS,golT,merA=HMM,merC,merD=HMM,merE=HMM,merP,merR,merT,pcoA,pcoC,pcoD,pcoR,pcoS,silA,silB,silC,silE,silF,silP,silR,silS	5148256	85	60567.7	907856	220	0	0	270591	6	177737	10	57774	21	105181117	0.0151515	SAL_EA8982AA	325	enterica	/gpfs/scratch/gavin.fenske/Monophasic/Contigs/SRR4841849.fa	i	-	0.000730741	23510	970	I 4,[5],12:i:-	enterica	4,[5],12		PASS	B	I 4,[5],12:i:-	I 4,[5],12:i:-	I 4,[5],12:i:-
642	SRR2912659	GCA_007754895.1	PRJNA219491	FDA/CFSAN	SAMN03938841	FDA	2008	environmental/other	12897538	USA:MD	pork chop	Typhimurium	CFSAN	VA-WGS-00539	asr=HMM,golS,golT,merA=HMM,merD,merE,merF,merP=PARTIAL,merR,merT,qacEdelta1	5119225	100	51192.2	639722	207	0	0	162633	9	93220	17	35863	34	229349491	0.0151515	SAL_EA4914AA	325	enterica	/gpfs/scratch/gavin.fenske/Monophasic/Contigs/SRR2912659.contigs.fa	i	1,2	0.00149601	SRR1238775	940	Typhimurium	enterica	1,4,[5],12		PASS	B	Typhimurium	Typhimurium	Typhimurium
643	SRR6879828		PRJNA230403	CDC	SAMN08773389	CDC	2018-01	clinical	0	USA	stool	Typhimurium	EDLB-CDC	PNUSAS035611	golS,golT	4833891	87	55562	453549	220	0	0	191682	10	113603	16	61290	27	1474338063	0.0121212	SAL_DA9375AA	326	enterica	/gpfs/scratch/gavin.fenske/Monophasic/Contigs/SRR6879828.contigs.fa	i	1,2	2.38274e-05	SRR1177273	999	Typhimurium	enterica	1,4,[5],12		PASS	B	Typhimurium	Typhimurium	Typhimurium
644	SRR6310631	GCA_009535675.1	PRJNA230403	CDC	SAMN08024720	CDC	2017-10	clinical	15063728	USA	stool	Typhimurium	EDLB-CDC	PNUSAS027641	asr=HMM,golS,golT	4777145	65	73494.5	471473	220	0	0	275124	7	149891	12	63504	22	2712238408	0.0151515	SAL_HA3966AA	325	enterica	/gpfs/scratch/gavin.fenske/Monophasic/Contigs/SRR6310631.contigs.fa	i	1,2	4.76906e-05	SRR1047602	998	Typhimurium	enterica	1,4,[5],12		PASS	B	Typhimurium	Typhimurium	Typhimurium
645	SRR5712125	GCA_007763415.1	PRJNA215333	FDA/CFSAN	SAMN06034085	Minnesota Department of Health	2015-12	environmental/other	12906448	USA:MN	Porcine Unknown	Typhimurium	CFSAN	E2016008475	asr=HMM,golS,golT,merA=HMM,merC,merD=HMM,merE=HMM,merP,merR,merT,qacEdelta1	5044378	127	39719.5	601802	218	0	0	180549	10	97101	17	43433	31	299154353	0.0121212	SAL_FA3181AA	326	enterica	/gpfs/scratch/gavin.fenske/Monophasic/Contigs/SRR5712125.contigs.fa	i	1,2	0.000361208	SRR1164597	985	Typhimurium	enterica	1,4,[5],12		PASS	B	Typhimurium	Typhimurium	Typhimurium
646	SRR5188904	GCA_009111705.1	PRJNA230403	CDC	SAMN06234945		2016-12	clinical	14557458	USA	stool	Typhimurium	EDLB-CDC	PNUSAS007079	asr=HMM,golS,golT	4907859	96	51123.5	395469	240	0	0	105426	13	77707	23	35738	41	3460031471	0.0151515	SAL_DA2418AA	325	enterica	/gpfs/scratch/gavin.fenske/Monophasic/Contigs/SRR5188904.contigs.fa	i	1,2	0.000409992	SRR1177188	983	Typhimurium	enterica	1,4,[5],12		PASS	B	Typhimurium	Typhimurium	Typhimurium
647	SRR5761321	GCA_009332795.1	PRJNA230403	CDC	SAMN07271017		2017-04	clinical	14806108	USA	stool	Typhimurium	EDLB-CDC		asr=HMM,golS,golT	4767370	76	62728.6	720197	220	0	0	169856	8	95216	15	47780	29	3029347990	0.0151515	SAL_HA3966AA	325	enterica	/gpfs/scratch/gavin.fenske/Monophasic/Contigs/SRR5761321.fa	i	1,2	0.000143503	SRR1177577	994	Typhimurium	enterica	1,4,[5],12		PASS	B	Typhimurium	Typhimurium	Typhimurium
648	SRR3606585	GCA_008907705.1	PRJNA219491	FDA/CFSAN	SAMN05173239	VA	2013-07-24	environmental/other	14329478	USA:VA	Bos taurus	Typhimurium	CFSAN	VA-WGS-16079	asr=HMM,golS,golT	4831848	55	87851.8	591656	226	0	0	425215	5	268092	8	81626	15	432039158	0.00909091	SAL_FA7513AA	327	enterica	/gpfs/scratch/gavin.fenske/Monophasic/Contigs/SRR3606585.contigs.fa	i	1,2	2.38274e-05	SRR1177273	999	Typhimurium	enterica	1,4,[5],12		PASS	B	Typhimurium	Typhimurium	Typhimurium
649	SRR6243573	GCA_009540655.1	PRJNA230403	CDC	SAMN07946650		2017-10	clinical	15069818	USA	stool	Typhimurium	EDLB-CDC	PNUSAS026826	asr=HMM,golS,golT	4934499	83	59451.8	622428	209	0	0	225811	7	149938	12	58815	23	3099055556	0.00909091	SRR1202997	327	enterica	/gpfs/scratch/gavin.fenske/Monophasic/Contigs/SRR6243573.contigs.fa	i	1,2	0.000434439	SRR1203044	982	Typhimurium	enterica	1,4,[5],12		PASS	B	Typhimurium	Typhimurium	Typhimurium
650	SRR1258622	GCA_010406505.1	PRJNA219491	FDA/CFSAN	SAMN02403410	VA	2008-12-11	environmental/other	16551238	USA: VA	Goat Cheese	Typhimurium	CFSAN	VA_WGS-00189	asr=HMM,golS,golT	4897199	72	68016.6	622400	202	0	0	271390	6	156002	11	61880	20	435475447	0.00909091	SAL_BA9251AA	327	enterica	/gpfs/scratch/gavin.fenske/Monophasic/Contigs/SRR1258622.contigs.fa	i	1,2	0	SRR945120	1000	Typhimurium	enterica	1,4,[5],12		PASS	B	Typhimurium	Typhimurium	Typhimurium
651	SRR6373458		PRJNA230403	CDC	SAMN08150372	CDC	2017-11	clinical	0	USA	stool	Typhimurium	EDLB-CDC	PNUSAS029803	golS,golT	4892748	105	46597.6	494331	209	0	0	96922	14	81125	25	36524	43	378181988	0.0151515	SAL_HA3249AA	325	enterica	/gpfs/scratch/gavin.fenske/Monophasic/Contigs/SRR6373458.contigs.fa	i	1,2	0.000191626	SRR945120	992	Typhimurium	enterica	1,4,[5],12		PASS	B	Typhimurium	Typhimurium	Typhimurium
652	SRR7341787	GCA_008446645.1	PRJNA242847	FDA	SAMN09425601	USDA-FSIS	2018	environmental/other	13796618	USA:DE	comminuted chicken	Typhimurium	USDA-FSIS	FSIS21821901	asr=HMM,golS,golT	4831164	160	30194.8	191655	202	0	0	62993	24	49968	41	20940	71		0.0181818	SAL_DA8049AA	324	enterica	/gpfs/scratch/gavin.fenske/Monophasic/Contigs/SRR7341787.fa	i	1,2	0.000143503	9173	994	Typhimurium	enterica	1,4,[5],12		PASS	B	Typhimurium	Typhimurium	Typhimurium
653	SRR1333874	GCA_008088785.1	PRJNA186035	Center for Food Safety and Applied Nutrition	SAMN02782358	OSF	2007-01-09	environmental/other	13402128	USA:WA	bovine feces	Typhimurium	CFSAN	OSF013276	asr=HMM,golS,golT,qacEdelta1	4981531	88	56608.3	682265	256	0	0	196363	8	129375	14	59917	26	653900765	0.00909091	SAL_BA6136AA	327	enterica	/gpfs/scratch/gavin.fenske/Monophasic/Contigs/SRR1333874.contigs.fa	i	1,2	2.38274e-05	SRR1177627	999	Typhimurium	enterica	1,4,[5],12		PASS	B	Typhimurium	Typhimurium	Typhimurium
654	SRR1588688	GCA_006689965.1	PRJNA183851	Washington State Department of Health Public Health Laboratory	SAMN02782621	FDA	2004	environmental/other	11752038	USA:TN	chicken breast	Typhimurium	CFSAN	WAPHL_SAL-A00569	asr=HMM,golS,golT	4902589	79	62058.1	461720	210	0	0	163908	10	91707	17	49396	31	3404725454	0.0121212	SAL_DA2472AA	326	enterica	/gpfs/scratch/gavin.fenske/Monophasic/Contigs/SRR1588688.contigs.fa	i	1,2	0.000239895	SRR949398	990	Typhimurium	enterica	1,4,[5],12		PASS	B	Typhimurium	Typhimurium	Typhimurium
655	SRR1266056	GCA_010640205.1	PRJNA183850	New York State Dept. of Health - Wadsworth Center	SAMN02595855	MDH	2009-03-24	environmental/other	16786018	USA:MN	Cow Missing	Typhimurium	CFSAN	NY-swgs1141	asr=HMM,golS,golT,qacEdelta1	4986138	96	51938.9	682267	244	0	0	204650	8	149993	13	61545	24	653900765	0.00909091	SAL_BA6136AA	327	enterica	/gpfs/scratch/gavin.fenske/Monophasic/Contigs/SRR1266056.contigs.fa	i	1,2	4.76906e-05	SRR1177276	998	Typhimurium	enterica	1,4,[5],12		PASS	B	Typhimurium	Typhimurium	Typhimurium
656	SRR4418403	GCA_008982665.1	PRJNA230403	CDC	SAMN05879186	CDC	2016-03	clinical	14419338	USA:WY	stool	Typhimurium	EDLB-CDC	PNUSAS004497	asr=HMM,golS,golT	4983243	52	95831.6	1175599	220	0	0	470127	4	376788	6	102519	12	342907042	0.0121212	21106	326	enterica	/gpfs/scratch/gavin.fenske/Monophasic/Contigs/SRR4418403.contigs.fa	i	-	0.000483446	SRR949418	980	I 4,[5],12:i:-	enterica	4,[5],12		PASS	B	I 4,[5],12:i:-	I 4,[5],12:i:-	I 4,[5],12:i:-
657	SRR5907251		PRJNA230403	CDC	SAMN07440988	CDC	2017-05	clinical	0	USA	stool	Typhimurium	EDLB-CDC	PNUSAS018315	golS,golT	4947219	105	47116.4	398755	209	0	0	128380	13	74577	23	33748	41	2141326670	0.0151515	SAL_EA8722AA	325	enterica	/gpfs/scratch/gavin.fenske/Monophasic/Contigs/SRR5907251.fa	i	-	0.000215742	SRR1300669	991	I 4,[5],12:i:-	enterica	4,[5],12		PASS	B	I 4,[5],12:i:-	I 4,[5],12:i:-	I 4,[5],12:i:-
658	SRR6676562	GCA_010931715.1	PRJNA230403	CDC	SAMN08471491	CDC	2018-01	clinical	17081428	USA	stool	Typhimurium	EDLB-CDC	PNUSAS033334	asr=HMM,golS,golT,merC,merD=HMM,merE=HMM,merP,merR,merT,qacEdelta1	4979833	80	62247.9	659717	259	0	0	224302	6	143699	12	61880	22	3447206240	0.0151515	SAL_EA4282AA	325	enterica	/gpfs/scratch/gavin.fenske/Monophasic/Contigs/SRR6676562.contigs.fa	i	1,2	0.000167546	74286	993	Typhimurium	enterica	1,4,[5],12		PASS	B	Typhimurium	Typhimurium	Typhimurium
659	SRR5970128		PRJNA215333	FDA/CFSAN	SAMN06034056	Minnesota Department of Health	2016-04	environmental/other	0	USA:MN	Porcine Colon	Typhimurium	CFSAN	E2016008504	golS,golT,merC,merP,merR,merT,pcoA=PARTIAL_END_OF_CONTIG,pcoE,pcoR,pcoS,qacEdelta1,silA,silB,silC,silE,silF,silP,silR,silS	5174519	92	56244.8	688564	201	0	0	225826	7	145401	12	61699	23	271993152	0.0121212	SAL_BA1934AA	326	enterica	/gpfs/scratch/gavin.fenske/Monophasic/Contigs/SRR5970128.contigs.fa	i	1,2	0.000680979	SRR1266088	972	Typhimurium	enterica	1,4,[5],12		PASS	B	Typhimurium	Typhimurium	Typhimurium
660	SRR6313655		PRJNA230403	CDC	SAMN07311725		2016-08	clinical	0	USA	stool	Typhimurium	EDLB-CDC	PNUSAS011019	golS,golT	5000681	69	72473.6	776150	226	0	0	294083	5	184454	10	65641	19	1680160924	0.0212121	SAL_DA5761AA	323	enterica	/gpfs/scratch/gavin.fenske/Monophasic/Contigs/SRR6313655.contigs.fa	i	1,2	0.000931334	SRR1164558	962	Typhimurium	enterica	1,4,[5],12		PASS	B	Typhimurium	Typhimurium	Typhimurium
661	SRR2102479	GCA_008612605.1	PRJNA280335	US Food and Drug Administration	SAMN03734320	ADRDL	2014-10-20	environmental/other	13973878	USA:MN	bovine intestine	Typhimurium	CFSAN	ADRDL-14-19262	asr=HMM,golS,golT,merA,merB,merC=HMM,merD,merE,merE=PARTIAL_END_OF_CONTIG,merP,merP=HMM,merR,merT,qacE=PARTIAL_END_OF_CONTIG,qacEdelta1,qacG2,terD,terW,terZ	5237876	110	47617.1	908025	220	0	0	376685	5	164986	10	48693	22	382558793	0.00909091	SAL_FA2826AA	327	enterica	/gpfs/scratch/gavin.fenske/Monophasic/Contigs/SRR2102479.contigs.fa	i	1,2	0.00152214	36470	939	Typhimurium	enterica	1,4,[5],12		PASS	B	Typhimurium	Typhimurium	Typhimurium
662	SRR5486215	GCA_009210265.1	PRJNA230403	CDC	SAMN06829555	CDC	2016-11	clinical	14680558	USA	urine	Typhimurium	EDLB-CDC	PNUSAS010567	asr=HMM,golS,golT	4772245	100	47722.4	346055	220	0	0	98238	13	75611	24	31525	43	3599150924	0.00909091	SAL_DA1785AA	327	enterica	/gpfs/scratch/gavin.fenske/Monophasic/Contigs/SRR5486215.contigs.fa	i	1,2	0.000458924	75969	981	Typhimurium	enterica	1,4,[5],12		PASS	B	Typhimurium	Typhimurium	Typhimurium
663	SRR6294773	GCA_009572485.1	PRJNA292666	FDA	SAMN08028441	USDA-FSIS	2017	environmental/other	15107128	USA:WV	animal-chicken-young chicken	Typhimurium	USDA-FSIS	FSIS11704869	asr=HMM,golS,golT,merA,merA=HMM,merC=HMM,merD,merE,merP=HMM,merR,merT=PARTIAL_END_OF_CONTIG,merT,qacEdelta1,silA,silB,silC,silE,silF,silP,silR,silS,terD,terW,terZ	4938836	101	48899.4	527574	208	0	0	199765	8	95151	15	32805	31	3896169361	0.0121212	SAL_EA8471AA	326	enterica	/gpfs/scratch/gavin.fenske/Monophasic/Contigs/SRR6294773.contigs.fa	i	1,2	0.00060662	90463	975	Typhimurium	enterica	1,4,[5],12		PASS	B	Typhimurium	Typhimurium	Typhimurium
664	SRR5217770		PRJNA230403	CDC	SAMN06269458		2016-08	clinical	0	USA	blood	Typhimurium	EDLB-CDC	PNUSAS007528	golS,golT	4957853	73	67915.8	820851	243	0	0	324762	6	222781	10	90835	17	3912069531	0.0181818	SAL_DA2417AA	324	enterica	/gpfs/scratch/gavin.fenske/Monophasic/Contigs/SRR5217770.contigs.fa	i	1,2	0.000483446	SRR1177188	980	Typhimurium	enterica	1,4,[5],12		PASS	B	Typhimurium	Typhimurium	Typhimurium
665	SRR6489961		PRJNA230403	CDC	SAMN08376775	CDC	2018-01	clinical	0	USA	blood	Typhimurium	EDLB-CDC	PNUSAS031613	golS,golT	4907967	67	73253.2	820850	235	0	0	324745	6	211856	10	90710	17	1005334046	0.0151515	SAL_BA1590AA	325	enterica	/gpfs/scratch/gavin.fenske/Monophasic/Contigs/SRR6489961.contigs.fa	i	1,2	0.000508006	SRR1177188	979	Typhimurium	enterica	1,4,[5],12		PASS	B	Typhimurium	Typhimurium	Typhimurium
666	SRR5129149		PRJNA230403	CDC	SAMN06183526	CDC	2014-03	clinical	0	USA	stool	Typhimurium	EDLB-CDC	PNUSAS006172	golS,golT	4929213	102	48325.6	376756	208	0	0	123403	13	77399	23	34834	41	3148620437	0.00909091	SAL_FA8931AA	327	enterica	/gpfs/scratch/gavin.fenske/Monophasic/Contigs/SRR5129149.contigs.fa	i	1,2	0.000119496	SRR1177211	995	Typhimurium	enterica	1,4,[5],12		PASS	B	Typhimurium	Typhimurium	Typhimurium
667	SRR3295748	GCA_008518265.1	PRJNA292666	FDA	SAMN04577295	FDA	2014	environmental/other	13870328	USA:GA	Young Chicken	Typhimurium	FDA	CVM N57310F	asr=HMM,golS,golT,merA=HMM,merP=HMM,merR	4963026	79	62823.1	624219	236	0	0	252698	7	101441	14	43886	28	586331373	0.00909091	SAL_FA2877AA	327	enterica	/gpfs/scratch/gavin.fenske/Monophasic/Contigs/SRR3295748.contigs.fa	i	1,2	9.55247e-05	SRR1122588	996	Typhimurium	enterica	1,4,[5],12		PASS	B	Typhimurium	Typhimurium	Typhimurium
668	SRR2143495	GCA_007753995.1	PRJNA271470	FDA Center for Food Safety and Applied Nutrition	SAMN03842240	FDA	2007	environmental/other	12896618	USA:CA	chicken breast	Typhimurium	CFSAN	CVM-N14803	asr=HMM,golS,golT	4896933	73	67081.3	622454	202	0	0	196466	7	156002	12	62864	22	3410017789	0.00909091	SAL_BA1282AA	327	enterica	/gpfs/scratch/gavin.fenske/Monophasic/Contigs/SRR2143495.contigs.fa	i	1,2	2.38274e-05	SRR945122	999	Typhimurium	enterica	1,4,[5],12		PASS	B	Typhimurium	Typhimurium	Typhimurium
669	SRR1576580	GCA_008067975.1	PRJNA215333	FDA/CFSAN	SAMN02699574	Minnesota Department of Health	2003-02-21	environmental/other	13318618	USA:MN	Avian Lung	Typhimurium	CFSAN	MDH-2014-00408	asr=HMM,golS,golT	4943807	71	69631.1	626515	221	0	0	271376	6	155573	11	62877	21	769294164	0.0121212	SAL_DA3000AA	326	enterica	/gpfs/scratch/gavin.fenske/Monophasic/Contigs/SRR1576580.fa	i	1,2	0.000336872	SRR1106228	986	Typhimurium	enterica	1,4,[5],12		PASS	B	Typhimurium	Typhimurium	Typhimurium
670	SRR7955998	GCA_007323475.1	PRJNA292666	FDA	SAMN10165238	USDA-FSIS	2018	environmental/other	12450018	USA:SC	animal-chicken-young chicken	Typhimurium	USDA-FSIS	FSIS11814461	asr=HMM,golS,golT,merA=HMM,merP=HMM,merR	5066403	87	58234.5	515444	204	0	0	160792	10	108378	17	42349	32	142880502	0.00909091	SAL_HA8671AA	327	enterica	/gpfs/scratch/gavin.fenske/Monophasic/Contigs/SRR7955998.contigs.fa	i	1,2	0.000215742	SRR949440	991	Typhimurium	enterica	1,4,[5],12		PASS	B	Typhimurium	Typhimurium	Typhimurium
671	SRR3437479	GCA_010537615.1	PRJNA215333	FDA/CFSAN	SAMN02699919	Minnesota Department of Health	2011-04-05	environmental/other	16683248	USA:MN	Porcine Feces	Typhimurium	CFSAN	MDH-2014-00753	asr=HMM,golS,golT,merA=HMM,merC,merD=HMM,merE=HMM,merP,merR,merT,qacEdelta1,silA,silB,silC,silE,silF,silP,silR,silS	5009440	65	77068.3	711662	229	0	0	336159	5	145382	11	62310	21	653900765	0.00909091	SAL_BA6136AA	327	enterica	/gpfs/scratch/gavin.fenske/Monophasic/Contigs/SRR3437479.contigs.fa	i	1,2	2.38274e-05	SRR1158096	999	Typhimurium	enterica	1,4,[5],12		PASS	B	Typhimurium	Typhimurium	Typhimurium
672	SRR5574869		PRJNA230403	CDC	SAMN06883747		2016-09	clinical	0	USA	stool	Typhimurium	EDLB-CDC	PNUSAS012600	golS,golT	4990967	71	70295.3	818575	213	0	0	305918	6	149800	11	64102	21	1901093618	0.0121212	SAL_EA1358AA	326	enterica	/gpfs/scratch/gavin.fenske/Monophasic/Contigs/SRR5574869.fa	i	1,2	0.00058191	SRR1023846	976	Typhimurium	enterica	1,4,[5],12		PASS	B	Typhimurium	Typhimurium	Typhimurium
673	SRR2917923	GCA_007816255.1	PRJNA215333	FDA/CFSAN	SAMN02699880	Minnesota Department of Health	2008-02-22	environmental/other	12972378	USA:MN	Porcine Liver	Typhimurium	CFSAN	MDH-2014-00714	asr=HMM,golS,golT,merA=HMM,merC,merD=HMM,merE=HMM,merP,merR,merT,qacEdelta1,qacL,silA,silB,silC,silE,silF,silP,silR,silS	5157518	90	57305.8	555440	234	0	0	180548	8	145371	14	61545	26	3501263971	0.0121212	SAL_FA2674AA	326	enterica	/gpfs/scratch/gavin.fenske/Monophasic/Contigs/SRR2917923.fa	i	1,2	0.000434439	SRR1067620	982	Typhimurium	enterica	1,4,[5],12		PASS	B	Typhimurium	Typhimurium	Typhimurium
674	SRR5238267	GCA_009080325.1	PRJNA230403	CDC	SAMN06293507	missimg	2017-01	clinical	14525098	USA	urine	Typhimurium	EDLB-CDC	PNUSAS008166	asr=HMM,golS,golT	4932778	80	61659.7	489614	249	0	0	172596	8	108720	15	48860	27	2425077104	0.0151515	SAL_BA1590AA	325	enterica	/gpfs/scratch/gavin.fenske/Monophasic/Contigs/SRR5238267.contigs.fa	i	1,2	0.000434439	SRR1177544	982	Typhimurium	enterica	1,4,[5],12		PASS	B	Typhimurium	Typhimurium	Typhimurium
675	SRR6716017		PRJNA230403	CDC	SAMN08524735	CDC	2018-01	clinical	0	USA	stool	Typhimurium	EDLB-CDC	PNUSAS033954	golS,golT	4903776	69	71069.2	603091	220	0	0	188455	8	130712	14	55953	25	680435559	0.0121212	SAL_FA8931AA	326	enterica	/gpfs/scratch/gavin.fenske/Monophasic/Contigs/SRR6716017.contigs.fa	i	1,2	0.000167546	SRR949398	993	Typhimurium	enterica	1,4,[5],12		PASS	B	Typhimurium	Typhimurium	Typhimurium
676	SRR6639018	GCA_010953215.1	PRJNA242847	FDA	SAMN08432332	USDA-FSIS	2018	environmental/other	17107898	USA:NY	Product-Raw-Ground, Comminuted or Otherwise Nonintact-Pork	Typhimurium	USDA-FSIS	FSIS31800068	asr=HMM,golS,golT,pcoA,pcoB,pcoC,pcoD,pcoE,pcoR,pcoS,qacEdelta1,silA,silB,silC,silE,silF,silP,silR,silS	5098119	121	42133.2	454711	214	0	0	149820	10	92847	19	58358	33	3501263971	0.0121212	SAL_FA2674AA	326	enterica	/gpfs/scratch/gavin.fenske/Monophasic/Contigs/SRR6639018.contigs.fa	i	1,2	0.000880953	50344	964	Typhimurium	enterica	1,4,[5],12		PASS	B	Typhimurium	Typhimurium	Typhimurium
677	SRR6796577	GCA_010776935.1	PRJNA280335	US Food and Drug Administration	SAMN08579913	ADRDL	2017-10-12	environmental/other	16923808	USA:SD	Bovine intestine (Bos taurus)	Typhimurium	CFSAN	ADRDL-1820	asr=HMM,golS,golT	4924016	66	74606.3	820962	226	0	0	324522	6	222813	9	81626	17	897612771	0.00909091	SAL_DA5761AA	327	enterica	/gpfs/scratch/gavin.fenske/Monophasic/Contigs/SRR6796577.contigs.fa	i	1,2	9.55247e-05	SRR1164558	996	Typhimurium	enterica	1,4,[5],12		PASS	B	Typhimurium	Typhimurium	Typhimurium
678	SRR1664812	GCA_008002065.1	PRJNA215333	FDA/CFSAN	SAMN02699770	Minnesota Department of Health	2004-06-12	environmental/other	13249738	USA:MN	hamster liver	Typhimurium	CFSAN	MDH-2014-00604	asr=HMM,golS,golT,qacEdelta1	5027204	88	57127.3	681664	234	0	0	196920	8	165280	13	62118	24	4021543662	0.0121212	SAL_CA9777AA	326	enterica	/gpfs/scratch/gavin.fenske/Monophasic/Contigs/SRR1664812.contigs.fa	i	1,2	0	SRR1177238	1000	Typhimurium	enterica	1,4,[5],12		PASS	B	Typhimurium	Typhimurium	Typhimurium
679	SRR1177644		PRJNA215333	FDA/CFSAN	SAMN02378018	MDH - Minnesota Department of Health	2007-08-13	environmental/other	0	USA:MN	bovine feces	Typhimurium	CFSAN	MDH-2013-00013	golS,golT	4984906	110	45317.3	308261	201	0	0	162633	12	92779	20	31325	37	2997582298	0.00909091	SRR949855	327	enterica	/gpfs/scratch/gavin.fenske/Monophasic/Contigs/SRR1177644.contigs.fa	i	1,2	2.38274e-05	SRR1177644	999	Typhimurium	enterica	1,4,[5],12		PASS	B	Typhimurium	Typhimurium	Typhimurium
680	SRR1060691	GCA_010506855.1	PRJNA203445	University of California at Davis	SAMN02367647	FDA	1986	environmental/other	16652288	USA: Indiana	Rabbit	Typhimurium	UCD-100K	NVSL 5820	asr=HMM,golS,golT,pcoA,pcoB,pcoC,pcoD,pcoR,pcoS,silA,silB,silC,silE,silF,silP,silR,silS	4969657	105	47330.1	538277	201	0	0	149689	10	90484	19	47121	33	4281544616	0.0121212	SAL_GA1547AA	326	enterica	/gpfs/scratch/gavin.fenske/Monophasic/Contigs/SRR1060691.contigs.fa	i	1,2	4.76906e-05	SRR1060691	998	Typhimurium	enterica	1,4,[5],12		PASS	B	Typhimurium	Typhimurium	Typhimurium
681	SRR5862998	GCA_009395875.1	PRJNA292666	FDA	SAMN07410413	USDA-FSIS	2017	environmental/other	14870588	USA:DE	animal-chicken-young chicken	Typhimurium	USDA-FSIS	FSIS1703074	asr=HMM,golS,golT,merA=HMM,merP=HMM,merR	4999894	76	65788.1	515608	204	0	0	229630	7	113656	13	46460	25	3484901192	0.00909091	SAL_IA7673AA	327	enterica	/gpfs/scratch/gavin.fenske/Monophasic/Contigs/SRR5862998.fa	i	1,2	0.00028831	SRR1177579	988	Typhimurium	enterica	1,4,[5],12		PASS	B	Typhimurium	Typhimurium	Typhimurium
682	SRR3664732	GCA_008477215.1	PRJNA292661	FDA	SAMN05201845	FDA	2012	environmental/other	13827158	USA:MD	chicken breast	Typhimurium	FDA	CVM N40373	asr=HMM,golS,golT,merA=HMM,merP=HMM,merR	5116577	98	52210	625977	236	0	0	229661	7	99293	14	42213	29	3203148390	0.00909091	SAL_FA9123AA	327	enterica	/gpfs/scratch/gavin.fenske/Monophasic/Contigs/SRR3664732.contigs.fa	i	1,2	0.000361208	SRR1299361	985	Typhimurium	enterica	1,4,[5],12		PASS	B	Typhimurium	Typhimurium	Typhimurium
683	SRR5576530	GCA_009241925.1	PRJNA230403	CDC	SAMN06917026		2016-12	clinical	14712308	USA	blood	Typhimurium	EDLB-CDC		asr=HMM,golS,golT	4729251	59	80156.8	720197	220	0	0	191682	8	150193	13	57399	23	1732912013	0.0121212	SAL_BA3016AA	326	enterica	/gpfs/scratch/gavin.fenske/Monophasic/Contigs/SRR5576530.contigs.fa	i	1,2	9.55247e-05	SRR1177577	996	Typhimurium	enterica	1,4,[5],12		PASS	B	Typhimurium	Typhimurium	Typhimurium
684	SRR1363331	GCA_006689585.1	PRJNA183848	Florida Department of Health	SAMN02767038	FDA	2004	environmental/other	11751688	USA:NY	Pork Chop	Typhimurium	CFSAN	FL-NRM093	asr=HMM,golS,golT,qacEdelta1	4969241	113	43975.6	468829	201	0	0	112735	11	84300	22	44281	38	653900765	0.00909091	SAL_BA6136AA	327	enterica	/gpfs/scratch/gavin.fenske/Monophasic/Contigs/SRR1363331.contigs.fa	i	1,2	0.000119496	SRR1248776	995	Typhimurium	enterica	1,4,[5],12		PASS	B	Typhimurium	Typhimurium	Typhimurium
685	SRR5223589	GCA_009042325.1	PRJNA242847	FDA	SAMN06289215	USDA-FSIS	2017	environmental/other	14486998	USA:SC	chicken carcass	Typhimurium	USDA-FSIS	FSIS1709998	asr=HMM,golS,golT	4901372	76	64491.7	525500	204	0	0	271351	6	139041	10	51060	23	4000402300	0.00909091	SAL_IA4709AA	327	enterica	/gpfs/scratch/gavin.fenske/Monophasic/Contigs/SRR5223589.contigs.fa	i	1,2	7.15897e-05	14028S	997	Typhimurium	enterica	1,4,[5],12		PASS	B	Typhimurium	Typhimurium	Typhimurium
686	SRR6760475		PRJNA230403	CDC	SAMN08579737	CDC	2018-01	clinical	0	USA	stool	Typhimurium	EDLB-CDC	PNUSAS034485	golS,golT	4786726	70	68381.8	720197	226	0	0	219559	6	162632	11	63504	20	2120425714	0.0121212	SAL_DA6418AA	326	enterica	/gpfs/scratch/gavin.fenske/Monophasic/Contigs/SRR6760475.contigs.fa	i	1,2	2.38274e-05	SRR1047602	999	Typhimurium	enterica	1,4,[5],12		PASS	B	Typhimurium	Typhimurium	Typhimurium
687	SRR5340060	GCA_009162025.1	PRJNA242847	FDA	SAMN06564445	USDA-FSIS	2017	environmental/other	14616968	USA:MI	comminuted chicken	Typhimurium	USDA-FSIS	FSIS1710811	asr=HMM,golS,golT,merA=HMM,merP=HMM,merR	5015648	73	68707.5	429284	204	0	0	252665	8	114717	14	62746	26	420875470	0.0121212	SAL_JA0029AA	326	enterica	/gpfs/scratch/gavin.fenske/Monophasic/Contigs/SRR5340060.contigs.fa	i	1,2	0.000239895	SRR1122564	990	Typhimurium	enterica	1,4,[5],12		PASS	B	Typhimurium	Typhimurium	Typhimurium
688	SRR6326995		PRJNA230403	CDC	SAMN08044837	CDC	2017-10	clinical	0	USA	stool	Typhimurium	EDLB-CDC	PNUSAS028779	golS,golT	4877595	60	81293.2	820849	264	0	0	440113	4	170554	8	90835	15	2205758977	0.0151515	SAL_DA2418AA	325	enterica	/gpfs/scratch/gavin.fenske/Monophasic/Contigs/SRR6326995.contigs.fa	i	1,2	0.000361208	SRR1177188	985	Typhimurium	enterica	1,4,[5],12		PASS	B	Typhimurium	Typhimurium	Typhimurium
689	SRR3391826	GCA_008854905.1	PRJNA275961	US Food and Drug Administration	SAMN03577521	Ohio State Univ.	2008-04-15	environmental/other	14275078	USA:NC	feces	Typhimurium	CFSAN	CFSAN031988	asr=HMM,golS,golT,pcoA,pcoB,pcoC,pcoD,pcoE,pcoR,pcoS,silA,silB,silC,silE,silF,silP,silR,silS	5297066	112	47295.2	635563	208	0	0	178182	9	90967	18	45010	33	2494881392	0.00909091	SAL_FA5141AA	327	enterica	/gpfs/scratch/gavin.fenske/Monophasic/Contigs/SRR3391826.fa	i	1,2	0.00197282	SRR1300575	922	Typhimurium	enterica	1,4,[5],12		PASS	B	Typhimurium	Typhimurium	Typhimurium
690	SRR5459288		PRJNA230403	CDC	SAMN06760895		2016-08	clinical	0	USA	Rectal Swab	Typhimurium	EDLB-CDC	PNUSAS011747	golS,golT	4959003	73	67931.6	523456	209	0	0	179762	9	91737	18	42216	32	1317058173	0.00909091	SAL_JA0384AA	327	enterica	/gpfs/scratch/gavin.fenske/Monophasic/Contigs/SRR5459288.contigs.fa	i	1,2	0.000557238	18560	977	Typhimurium	enterica	1,4,[5],12		PASS	B	Typhimurium	Typhimurium	Typhimurium
691	SRR3323118	GCA_008876165.1	PRJNA242847	FDA	SAMN04600738	USDA-FSIS	2015	environmental/other	14296968	USA:CO	chicken carcass	Typhimurium	USDA-FSIS	FSIS1606210	asr=HMM,golS,golT	4865652	100	48656.5	461635	216	0	0	196254	9	91184	16	50970	29	2261015916	0.00909091	SAL_FA4046AA	327	enterica	/gpfs/scratch/gavin.fenske/Monophasic/Contigs/SRR3323118.contigs.fa	i	1,2	4.76906e-05	UK_1	998	Typhimurium	enterica	1,4,[5],12		PASS	B	Typhimurium	Typhimurium	Typhimurium
692	SRR5483457	GCA_009207345.1	PRJNA230403	CDC	SAMN06764678		2017-03	clinical	14677538	USA	stool	Typhimurium	EDLB-CDC	PNUSAS010334	asr=HMM,golS,golT	4994257	55	90804.7	571067	234	0	0	225810	7	149941	12	81551	22	2006560659	0.0121212	SAL_IA8328AA	326	enterica	/gpfs/scratch/gavin.fenske/Monophasic/Contigs/SRR5483457.contigs.fa	i	1,2	0.00058191	37069	976	Typhimurium	enterica	1,4,[5],12		PASS	B	Typhimurium	Typhimurium	Typhimurium
693	SRR1519892	GCA_010406795.1	PRJNA186035	Center for Food Safety and Applied Nutrition	SAMN02849982	OSF	2007-02-02	environmental/other	16551498	USA:WA	Alpaca (feces)	Typhimurium	CFSAN	OSF018714	asr=HMM,golS,golT,merA,merB,merD=HMM,merD,merE,merE=HMM,merP,merR=PARTIAL,merR,merT,qacEdelta1	5277411	148	35658.2	600717	201	0	0	184586	8	90874	15	46244	30	3489358925	0.00909091	SAL_DA9432AA	327	enterica	/gpfs/scratch/gavin.fenske/Monophasic/Contigs/SRR1519892.fa	i	1,2	0.00060662	SRR950703	975	Typhimurium	enterica	1,4,[5],12		PASS	B	Typhimurium	Typhimurium	Typhimurium
694	SRR5189042	GCA_009111905.1	PRJNA230403	CDC	SAMN06231030	CDC	2016-11	clinical	14557658	USA	stool	Typhimurium	EDLB-CDC	PNUSAS005940	asr=HMM,golS,golT	4872676	51	95542.7	622436	222	0	0	225810	7	149880	12	81551	21	1159915228	0.0121212	SAL_HA9613AA	326	enterica	/gpfs/scratch/gavin.fenske/Monophasic/Contigs/SRR5189042.fa	i	1,2	0	SRR1299281	1000	Typhimurium	enterica	1,4,[5],12		PASS	B	Typhimurium	Typhimurium	Typhimurium
695	SRR5947685	GCA_009483645.1	PRJNA230403	CDC	SAMN07503389		2017-06	clinical	14975168	USA	stool	Typhimurium	EDLB-CDC	PNUSAS018631	asr=HMM,golS,golT	4886760	102	47909.4	471107	210	0	0	208965	8	90748	16	50739	30	435475447	0.00909091	SAL_BA9251AA	327	enterica	/gpfs/scratch/gavin.fenske/Monophasic/Contigs/SRR5947685.contigs.fa	i	1,2	4.76906e-05	83715	998	Typhimurium	enterica	1,4,[5],12		PASS	B	Typhimurium	Typhimurium	Typhimurium
696	SRR1266080		PRJNA183850	New York State Dept. of Health - Wadsworth Center	SAMN02595884	MDH	2011-01-18	environmental/other	0	USA:MN	Pig Stool	Typhimurium	CFSAN	NY-swgs1170	golS,golT	5019894	96	52290.6	453548	220	0	0	207703	9	113302	16	50745	27	3202883317	0.00909091	SAL_DA7540AA	327	enterica	/gpfs/scratch/gavin.fenske/Monophasic/Contigs/SRR1266080.contigs.fa	i	1,2	4.76906e-05	SRR1164498	998	Typhimurium	enterica	1,4,[5],12		PASS	B	Typhimurium	Typhimurium	Typhimurium
697	SRR1805587		PRJNA215333	FDA/CFSAN	SAMN02699819	Minnesota Department of Health	2005-08-12	environmental/other	0	USA:MN	Porcine Tissue	Typhimurium	CFSAN	MDH-2014-00653	golS,golT,qacEdelta1,silA,silB,silC,silE,silF,silP,silR,silS	5024882	65	77305.9	555266	205	0	0	363298	6	196920	10	90195	17	653900765	0.00909091	SAL_BA6136AA	327	enterica	/gpfs/scratch/gavin.fenske/Monophasic/Contigs/SRR1805587.contigs.fa	i	1,2	0.000508006	SRR1166662	979	Typhimurium	enterica	1,4,[5],12		PASS	B	Typhimurium	Typhimurium	Typhimurium
698	SRR1574252	GCA_008118305.1	PRJNA215333	FDA/CFSAN	SAMN02699667	Minnesota Department of Health	2003-07-08	environmental/other	13431698	USA:NC	Porcine Tissue	Typhimurium	CFSAN	MDH-2014-00501	asr=HMM,golS,golT,merA=HMM,merD,merE,merF,merP=PARTIAL,merR,merT,pcoA,pcoB,pcoC,pcoD,pcoE,pcoR,pcoS,qacEdelta1,silA,silB,silC,silE,silF,silP,silR,silS	5034559	93	54135	720196	218	0	0	177627	9	112292	16	50000	29	2747926965	0.00909091	SAL_DA3261AA	327	enterica	/gpfs/scratch/gavin.fenske/Monophasic/Contigs/SRR1574252.contigs.fa	i	1,2	0.00115999	SRR1302842	953	Typhimurium	enterica	1,4,[5],12		PASS	B	Typhimurium	Typhimurium	Typhimurium
699	SRR7132741	GCA_010947475.1	PRJNA242847	FDA	SAMN09090875	USDA-FSIS	2018	environmental/other	17100868	USA:NY	raw intact chicken	Typhimurium	USDA-FSIS	FSIS11809625	asr=HMM,golS,golT,merA,merA=HMM,merC=HMM,merD,merE,merP=HMM,merR,merT=PARTIAL_END_OF_CONTIG,qacEdelta1,silA,silB,silC,silE,silF,silP,silR,silS,terD,terW,terZ	4944637	104	47544.6	421858	201	0	0	130067	9	88049	18	31485	35	4028381939	0.0121212	SAL_FA9773AA	326	enterica	/gpfs/scratch/gavin.fenske/Monophasic/Contigs/SRR7132741.contigs.fa	i	1,2	0.000631368	90463	974	Typhimurium	enterica	1,4,[5],12		PASS	B	Typhimurium	Typhimurium	Typhimurium
700	SRR1334666	GCA_010536015.1	PRJNA186035	Center for Food Safety and Applied Nutrition	SAMN02782348	OSF	2007-01-09	environmental/other	16681648	USA:ID	bovine feces	Typhimurium	CFSAN	OSF013266	asr=HMM,golS,golT,merC,merD=HMM,merE=HMM,merP,merR,merT,qacEdelta1	5034491	98	51372.4	405779	201	0	0	195000	9	102690	15	55711	28	4020244159	0.00909091	SAL_DA5638AA	327	enterica	/gpfs/scratch/gavin.fenske/Monophasic/Contigs/SRR1334666.contigs.fa	i	1,2	7.15897e-05	SRR1284678	997	Typhimurium	enterica	1,4,[5],12		PASS	B	Typhimurium	Typhimurium	Typhimurium
701	SRR3295948	GCA_008474565.1	PRJNA292666	FDA	SAMN04577495	FDA	2014	environmental/other	13824478	USA:ID	Dairy Cattle	Typhimurium	FDA	CVM N57943F	asr=HMM,golS,golT,merD=HMM,merE=HMM,merR=PARTIAL_END_OF_CONTIG,qacEdelta1	5053308	79	63965.9	600717	201	0	0	271001	5	149893	11	61880	21	4020244159	0.00909091	SAL_DA5638AA	327	enterica	/gpfs/scratch/gavin.fenske/Monophasic/Contigs/SRR3295948.contigs.fa	i	1,2	0.000483446	74286	980	Typhimurium	enterica	1,4,[5],12		PASS	B	Typhimurium	Typhimurium	Typhimurium
702	SRR8064311	GCA_006143555.1	PRJNA292661	FDA	SAMN10242830	FDA	2017	environmental/other	11011118	USA:PA	chicken breast	Typhimurium	FDA-CVM	CVM N17S325	asr=HMM,golS,golT,merA=HMM,merP=HMM,merR	5026014	76	66131.8	738398	225	0	0	329157	5	196724	9	47463	20	2521220004	0.0121212	SAL_EA9052AA	326	enterica	/gpfs/scratch/gavin.fenske/Monophasic/Contigs/SRR8064311.contigs.fa	i	1,2	0.000312573	SRR1177579	987	Typhimurium	enterica	1,4,[5],12		PASS	B	Typhimurium	Typhimurium	Typhimurium
703	SRR5126002	GCA_009073385.1	PRJNA230403	CDC	SAMN06163621		2016-08	clinical	14517998	USA	stool	Typhimurium	EDLB-CDC	PNUSAS006344	asr=HMM,golS,golT	4998700	104	48064.4	498681	222	0	0	225739	7	114517	13	55881	26	1636670513	0.0121212	SAL_GA8824AA	326	enterica	/gpfs/scratch/gavin.fenske/Monophasic/Contigs/SRR5126002.contigs.fa	i	1,2	0.00108342	SRR1269327	956	Typhimurium	enterica	1,4,[5],12		PASS	B	Typhimurium	Typhimurium	Typhimurium
704	SRR5605947	GCA_009253485.1	PRJNA230403	CDC	SAMN07152160	CDC	2017-04	clinical	14723848	USA	stool	Typhimurium	EDLB-CDC	PNUSAS013138	asr=HMM,golS,golT	4994478	79	63221.2	535504	208	0	0	223151	6	122794	12	81551	23	2471126854	0.0121212	SRR1122741	326	enterica	/gpfs/scratch/gavin.fenske/Monophasic/Contigs/SRR5605947.contigs.fa	i	1,2	0.000434439	41966	982	Typhimurium	enterica	1,4,[5],12		PASS	B	Typhimurium	Typhimurium	Typhimurium
705	SRR6439899	GCA_009615675.1	PRJNA230403	CDC	SAMN08285340		2017-12	clinical	15151638	USA	stool	Typhimurium	EDLB-CDC	PNUSAS031199	asr=HMM,golS,golT,qacEdelta1	4938165	62	79647.8	631365	221	0	0	225811	6	149993	12	63024	21	653900765	0.00909091	SAL_BA6136AA	327	enterica	/gpfs/scratch/gavin.fenske/Monophasic/Contigs/SRR6439899.contigs.fa	i	1,2	2.38274e-05	SRR1177240	999	Typhimurium	enterica	1,4,[5],12		PASS	B	Typhimurium	Typhimurium	Typhimurium
706	SRR3098374	GCA_008792145.1	PRJNA292666	FDA	SAMN04396259	USDA-FSIS	2015	environmental/other	14199388	USA:UT	animal-cattle-dairy cow	Typhimurium	USDA-FSIS	FSIS1504679	asr=HMM,golS,golT,merA,merB,merD,merE,merP,merR,merT	5088128	105	48458.4	628533	201	0	0	178380	8	101834	15	47320	29	382558793	0.00909091	SAL_FA2826AA	327	enterica	/gpfs/scratch/gavin.fenske/Monophasic/Contigs/SRR3098374.contigs.fa	i	1,2	0.000532603	23513	978	Typhimurium	enterica	1,4,[5],12		PASS	B	Typhimurium	Typhimurium	Typhimurium
707	SRR5967353	GCA_007199435.1	PRJNA215333	FDA/CFSAN	SAMN06067869	Minnesota Department of Health	2016-07	environmental/other	12325848	USA:MN	Porcine Feces	Typhimurium	CFSAN	E2016017896	asr=HMM,golS,golT	4918169	77	63872.3	661376	214	0	0	325087	5	149944	10	81551	19	523857262	0.00909091	SAL_HA7330AA	327	enterica	/gpfs/scratch/gavin.fenske/Monophasic/Contigs/SRR5967353.contigs.fa	i	1,2	0.000119496	25180	995	Typhimurium	enterica	1,4,[5],12		PASS	B	Typhimurium	Typhimurium	Typhimurium
708	SRR5264026	GCA_009161425.1	PRJNA230403	CDC	SAMN06328608	CDC	2016-12	clinical	14616368	USA	stool	Typhimurium	EDLB-CDC	PNUSAS008011	asr=HMM,golS,golT,qacEdelta1	4981062	63	79064.5	682168	236	0	0	214116	7	180140	12	87841	21	1538422583	0.00909091	SAL_HA1281AA	327	enterica	/gpfs/scratch/gavin.fenske/Monophasic/Contigs/SRR5264026.contigs.fa	i	1,2	0.000119496	SRR1177238	995	Typhimurium	enterica	1,4,[5],12		PASS	B	Typhimurium	Typhimurium	Typhimurium
709	SRR1266030	GCA_010536745.1	PRJNA183850	New York State Dept. of Health - Wadsworth Center	SAMN02595837	MDH	2008-06-06	environmental/other	16682388	USA:MN	Cow Stool	Typhimurium	CFSAN	NY-swgs1123	asr=HMM,golS,golT,qacEdelta1	4981933	84	59308.7	682255	236	0	0	204653	7	149990	13	62118	24	653900765	0.00909091	SAL_BA6136AA	327	enterica	/gpfs/scratch/gavin.fenske/Monophasic/Contigs/SRR1266030.contigs.fa	i	1,2	0	65011	1000	Typhimurium	enterica	1,4,[5],12		PASS	B	Typhimurium	Typhimurium	Typhimurium
710	SRR7049806		PRJNA230403	CDC	SAMN08964070	CDC	2018-01	clinical	0	USA	stool	Typhimurium	EDLB-CDC	PNUSAS034329	golS,golT	4706257	65	72403.9	518873	210	0	0	324713	6	197941	10	90737	17	777062850	0.0151515	81163	325	enterica	/gpfs/scratch/gavin.fenske/Monophasic/Contigs/SRR7049806.contigs.fa	i	1,2	0.000143503	81163	994	Typhimurium	enterica	1,4,[5],12		PASS	B	Typhimurium	Typhimurium	Typhimurium
711	SRR5693837	GCA_009324635.1	PRJNA242847	FDA	SAMN07249976	USDA-FSIS	2017	environmental/other	14797948	USA:VA	chicken carcass	Typhimurium	USDA-FSIS	FSIS1702011	asr=HMM,golS,golT,merA=HMM,merP=HMM,merR,qacEdelta1	4964948	87	57068.4	466597	208	0	0	224233	8	115097	14	45801	27	1384994866	0.00909091	SAL_HA7693AA	327	enterica	/gpfs/scratch/gavin.fenske/Monophasic/Contigs/SRR5693837.fa	i	1,2	0.0011089	SRR1060576	955	Typhimurium	enterica	1,4,[5],12		PASS	B	Typhimurium	Typhimurium	Typhimurium
712	SRR7642602	GCA_008538555.1	PRJNA292666	FDA	SAMN09764465	USDA-FSIS	2018	environmental/other	13890668	USA:UT	animal-swine-market swine	Typhimurium	USDA-FSIS	FSIS11812434	asr=HMM,golS,golT	4963255	88	56400.6	470289	227	0	0	198751	8	90678	15	47944	30	2054827397	0.0151515	2302	325	enterica	/gpfs/scratch/gavin.fenske/Monophasic/Contigs/SRR7642602.fa	i	1,2	0.000409992	37069	983	Typhimurium	enterica	1,4,[5],12		PASS	B	Typhimurium	Typhimurium	Typhimurium
713	SRR1233946	GCA_010908145.1	PRJNA215333	FDA/CFSAN	SAMN02646946	MDH	2007-03-20	environmental/other	17057518	USA:MN	Porcine Liver	Typhimurium	CFSAN	MDH-2014-00172	asr=HMM,golS,golT,qacEdelta1	4896379	57	85901.4	682267	221	0	0	204650	7	175663	12	87841	20	3501263971	0.0121212	SAL_FA2674AA	326	enterica	/gpfs/scratch/gavin.fenske/Monophasic/Contigs/SRR1233946.contigs.fa	i	1,2	7.15897e-05	SRR1164576	997	Typhimurium	enterica	1,4,[5],12		PASS	B	Typhimurium	Typhimurium	Typhimurium
714	SRR5978528	GCA_009498915.1	PRJNA230403	CDC	SAMN07346400	CDC	2017-06	clinical	15009558	USA	stool	Typhimurium	EDLB-CDC	PNUSAS017713	asr=HMM,golS,golT	4972575	69	72066.3	579197	234	0	0	324897	6	149809	11	74348	20	2432819115	0.0151515	SAL_EA7109AA	325	enterica	/gpfs/scratch/gavin.fenske/Monophasic/Contigs/SRR5978528.contigs.fa	i	1,2	0.000434439	18564	982	Typhimurium	enterica	1,4,[5],12		PASS	B	Typhimurium	Typhimurium	Typhimurium
715	SRR3930239	GCA_008914685.1	PRJNA230403	CDC	SAMN05360264	CDC	2016-05	clinical	14337558	USA	urine	Typhimurium	EDLB-CDC	PNUSAS002702	asr=HMM,golS,golT	4732141	52	91002.7	720217	220	0	0	275485	6	162632	11	65557	19	3289652155	0.00909091	SRR1177194	327	enterica	/gpfs/scratch/gavin.fenske/Monophasic/Contigs/SRR3930239.contigs.fa	i	1,2	0.000143503	SRR1220766	994	Typhimurium	enterica	1,4,[5],12		PASS	B	Typhimurium	Typhimurium	Typhimurium
716	SRR7545279	GCA_008454235.1	PRJNA242847	FDA	SAMN09694971	USDA-FSIS	2018	environmental/other	13804118	USA:GA	raw intact chicken	Typhimurium	USDA-FSIS	FSIS31800736	asr=HMM,golS,golT,merA=HMM,merP=HMM,merR	4944884	74	66822.8	543720	204	0	0	282261	7	192348	11	48821	21	1160535621	0.0121212	SAL_GA5666AA	326	enterica	/gpfs/scratch/gavin.fenske/Monophasic/Contigs/SRR7545279.fa	i	1,2	0.000143503	SRR1122588	994	Typhimurium	enterica	1,4,[5],12		PASS	B	Typhimurium	Typhimurium	Typhimurium
717	SRR1164511		PRJNA215333	FDA/CFSAN	SAMN02378064	MDH - Minnesota Department of Health	2008-12-31	environmental/other	0	USA:MN	porcine liver	Typhimurium	CFSAN	MDH-2013-00059	golS,golT,qacEdelta1	4996277	94	53151.9	682273	241	0	0	196363	8	145384	13	51116	26	3692885038	0.0121212	SAL_DA9737AA	326	enterica	/gpfs/scratch/gavin.fenske/Monophasic/Contigs/SRR1164511.contigs.fa	i	1,2	0	SRR1177244	1000	Typhimurium	enterica	1,4,[5],12		PASS	B	Typhimurium	Typhimurium	Typhimurium
718	SRR5155668	GCA_009100945.1	PRJNA215333	FDA/CFSAN	SAMN06034082	Minnesota Department of Health	2016-01	environmental/other	14546218	USA:MN	Avian Stool	Typhimurium	CFSAN	E2016008478	asr=HMM,golS,golT	4899018	63	77762.2	626524	221	0	0	376240	5	176921	9	81437	17	1041399190	0.0121212	SAL_HA9285AA	326	enterica	/gpfs/scratch/gavin.fenske/Monophasic/Contigs/SRR5155668.contigs.fa	i	1,2	4.76906e-05	SRR949386	998	Typhimurium	enterica	1,4,[5],12		PASS	B	Typhimurium	Typhimurium	Typhimurium
719	SRR6289600	GCA_009533135.1	PRJNA230403	CDC	SAMN07982354	CDC	2017-10	clinical	15060728	USA	stool	Typhimurium	EDLB-CDC	PNUSAS027748	asr=HMM,golS,golT,qacL	4847380	74	65505.1	587219	201	0	0	226798	7	150371	12	64140	21	3523052609	0.00909091	SAL_CA5500AA	327	enterica	/gpfs/scratch/gavin.fenske/Monophasic/Contigs/SRR6289600.contigs.fa	i	1,2	0.000631368	68867	974	Typhimurium	enterica	1,4,[5],12		PASS	B	Typhimurium	Typhimurium	Typhimurium
720	SRR5508276	GCA_009217855.1	PRJNA230403	CDC	SAMN06854162	CDC	2016-07	clinical	14688178	USA	blood	Typhimurium	EDLB-CDC	PNUSAS012625	asr=HMM,golS,golT,qacEdelta1	4990406	95	52530.6	472126	205	0	0	154800	9	93748	17	39569	32	1054417385	0.0181818	SRR1090982	324	enterica	/gpfs/scratch/gavin.fenske/Monophasic/Contigs/SRR5508276.contigs.fa	i	1,2	4.76906e-05	SRR1282379	998	Typhimurium	enterica	1,4,[5],12		PASS	B	Typhimurium	Typhimurium	Typhimurium
721	SRR5902684	GCA_009434475.1	PRJNA242847	FDA	SAMN07452789	USDA-FSIS	2017	environmental/other	14910318	USA:MI	comminuted chicken	Typhimurium	USDA-FSIS	FSIS1703413	asr=HMM,golS,golT,merA=HMM,merP=HMM,merR	4941223	63	78432.1	1035902	217	0	0	224234	6	150726	11	45801	22	1122221666	0.0151515	SAL_HA3041AA	325	enterica	/gpfs/scratch/gavin.fenske/Monophasic/Contigs/SRR5902684.contigs.fa	i	1,2	0.000409992	90463	983	Typhimurium	enterica	1,4,[5],12		PASS	B	Typhimurium	Typhimurium	Typhimurium
722	SRR1588662	GCA_007905045.1	PRJNA183851	Washington State Department of Health Public Health Laboratory	SAMN02782612	FDA	2004	environmental/other	13096048	USA:TN	chicken breast	Typhimurium	CFSAN	WAPHL_SAL-A00560	asr=HMM,golS,golT	5005850	58	86307.8	571413	209	0	0	225810	6	130700	13	63022	24	895406852	0.0121212	SAL_DA3279AA	326	enterica	/gpfs/scratch/gavin.fenske/Monophasic/Contigs/SRR1588662.contigs.fa	i	1,2	0.000656154	84405	973	Typhimurium	enterica	1,4,[5],12		PASS	B	Typhimurium	Typhimurium	Typhimurium
723	SRR1266041	GCA_010700965.1	PRJNA183850	New York State Dept. of Health - Wadsworth Center	SAMN02595886	MDH	2011-02-24	environmental/other	16846988	USA:MN	Pig Stool	Typhimurium	CFSAN	NY-swgs1172	asr=HMM,golS,golT,merA,merA=HMM,merB,merC,merD,merD=HMM,merE,merE=HMM,merP,merR,merT,qacEdelta1,qacL=PARTIAL_END_OF_CONTIG,silA,silB,silC,silE,silF,silP,silR,silS	5079456	111	45760.9	631267	207	0	0	196493	8	93634	15	39978	30	113575256	0.00909091	SAL_DA7554AA	327	enterica	/gpfs/scratch/gavin.fenske/Monophasic/Contigs/SRR1266041.contigs.fa	i	1,2	0	SRR1166648	1000	Typhimurium	enterica	1,4,[5],12		PASS	B	Typhimurium	Typhimurium	Typhimurium
724	SRR5345055		PRJNA230403	CDC	SAMN06339009		2016-09	clinical	0	USA	stool	Typhimurium	EDLB-CDC	PNUSAS008603	golS,golT	4782171	52	91964.8	622376	222	0	0	271383	6	156017	10	81551	19	3694968832	0.0121212	SAL_EA8811AA	326	enterica	/gpfs/scratch/gavin.fenske/Monophasic/Contigs/SRR5345055.fa	i	1,2	0.000312573	34163	987	Typhimurium	enterica	1,4,[5],12		PASS	B	Typhimurium	Typhimurium	Typhimurium
725	SRR5632693	GCA_009287285.1	PRJNA242847	FDA	SAMN07180155	USDA-FSIS	2017	environmental/other	14759638	USA:NC	Product-Raw-Ground, Comminuted or Otherwise Nonintact-Pork	Typhimurium	USDA-FSIS	FSIS1701460	asr=HMM,golS,golT,merC,merP,merR,merT,pcoA,pcoB,pcoC,pcoD,pcoE,pcoR,pcoS,silA,silB,silC,silE,silF,silP,silR,silS	5068147	70	72402.1	720195	255	0	0	207702	7	150186	13	59295	24	1049830774	0.0121212	SAL_GA1552AA	326	enterica	/gpfs/scratch/gavin.fenske/Monophasic/Contigs/SRR5632693.contigs.fa	i	1,2	0.000906124	SRR1266049	963	Typhimurium	enterica	1,4,[5],12		PASS	B	Typhimurium	Typhimurium	Typhimurium
726	SRR5238330	GCA_009042825.1	PRJNA230403	CDC	SAMN06288323	CDC	2017-01	clinical	14487508	USA	stool	Typhimurium	EDLB-CDC	PNUSAS008005	asr=HMM,golS,golT,qacEdelta1	4980316	94	52982.1	472134	265	0	0	172248	10	87838	19	47786	33	653900765	0.00909091	SAL_BA6136AA	327	enterica	/gpfs/scratch/gavin.fenske/Monophasic/Contigs/SRR5238330.fa	i	1,2	4.76906e-05	SRR1177240	998	Typhimurium	enterica	1,4,[5],12		PASS	B	Typhimurium	Typhimurium	Typhimurium
727	SRR6809295	GCA_010891875.1	PRJNA230403	CDC	SAMN08639059	CDC	2018-02	clinical	17041028	USA	stool	Typhimurium	EDLB-CDC	PNUSAS034837	asr=HMM,golS,golT,merA,merB,merD,merE,merP,merR,merT	4915612	143	34374.9	255976	220	0	0	68709	20	42268	39	21387	70	382558793	0.00909091	SAL_FA2826AA	327	enterica	/gpfs/scratch/gavin.fenske/Monophasic/Contigs/SRR6809295.contigs.fa	i	1,2	0.000143503	36470	994	Typhimurium	enterica	1,4,[5],12		PASS	B	Typhimurium	Typhimurium	Typhimurium
728	SRR3056920	GCA_008764595.1	PRJNA292666	FDA	SAMN04370492	USDA-FSIS	2015	environmental/other	14171208	USA:VA	animal-swine-market swine	Typhimurium	USDA-FSIS	FSIS1503570	asr=HMM,golS,golT,qacEdelta1	4951183	126	39295.1	454711	214	0	0	172314	9	92847	16	44723	30	3501263971	0.0121212	SAL_FA2674AA	326	enterica	/gpfs/scratch/gavin.fenske/Monophasic/Contigs/SRR3056920.contigs.fa	i	1,2	2.38274e-05	50344	999	Typhimurium	enterica	1,4,[5],12		PASS	B	Typhimurium	Typhimurium	Typhimurium
729	SRR3664787	GCA_008415065.1	PRJNA292661	FDA	SAMN05201889	FDA	2012	environmental/other	13757718	USA:MD	chicken breast	Typhimurium	FDA	CVM N40929	asr=HMM,golS,golT,merA=HMM,merP=HMM,merR	4967522	83	59849.7	707874	201	0	0	312652	6	150794	11	45833	22	2444196151	0.0121212	SAL_EA1309AA	326	enterica	/gpfs/scratch/gavin.fenske/Monophasic/Contigs/SRR3664787.contigs.fa	i	1,2	0.000312573	SRR1185812	987	Typhimurium	enterica	1,4,[5],12		PASS	B	Typhimurium	Typhimurium	Typhimurium
730	SRR1346326		PRJNA186035	Center for Food Safety and Applied Nutrition	SAMN02782387	OSF	2007-01-09	environmental/other	0	USA:WA	Equine (feces)	Typhimurium	CFSAN	OSF013305	golS,golT,qacEdelta1	4979149	100	49791.5	472121	255	0	0	166544	10	91209	19	51010	33	653900765	0.00909091	SAL_BA6136AA	327	enterica	/gpfs/scratch/gavin.fenske/Monophasic/Contigs/SRR1346326.contigs.fa	i	1,2	4.76906e-05	70687	998	Typhimurium	enterica	1,4,[5],12		PASS	B	Typhimurium	Typhimurium	Typhimurium
731	SRR1963621		PRJNA280639	University of New South Wales	SAMN03470049	Beltran (1991)	1986	environmental/other	0	USA	Rabbit	Typhimurium	UNIVERSITY OF NEW SOUTH WALES	NVSL 5820	golS,golT,pcoA,pcoB,pcoC,pcoD,pcoR,pcoS,silA,silB,silC,silE,silF,silP,silR,silS	4982390	83	60028.8	600716	203	0	0	225812	7	130698	13	61880	24	2935057584	0.00909091	SAL_IA4814AA	327	enterica	/gpfs/scratch/gavin.fenske/Monophasic/Contigs/SRR1963621.contigs.fa	i	1,2	2.38274e-05	SRR1060691	999	Typhimurium	enterica	1,4,[5],12		PASS	B	Typhimurium	Typhimurium	Typhimurium
732	SRR5962909		PRJNA230403	CDC	SAMN07525908	CDC	2017-07	clinical	0	USA	stool	Typhimurium	EDLB-CDC	PNUSAS019055	golS,golT	4988736	74	67415.4	534840	208	0	0	225781	7	149909	12	62999	23	1886672344	0.0121212	SAL_FA8931AA	326	enterica	/gpfs/scratch/gavin.fenske/Monophasic/Contigs/SRR5962909.contigs.fa	i	1,2	0.000483446	SRR1048617	980	Typhimurium	enterica	1,4,[5],12		PASS	B	Typhimurium	Typhimurium	Typhimurium
733	SRR1266085		PRJNA183850	New York State Dept. of Health - Wadsworth Center	SAMN02595845	MDH	2008-09-02	environmental/other	0	USA:MN	Cow Other	Typhimurium	CFSAN	NY-swgs1131	golS,golT,merC,merP,merR,merT,pcoE,qacEdelta1,silA,silB,silC,silE,silF,silP,silR,silS,terD,terW,terZ	5362836	127	42227.1	698008	234	0	0	196491	8	94038	15	53774	29	3790338759	0.00909091	SRR1164551	327	enterica	/gpfs/scratch/gavin.fenske/Monophasic/Contigs/SRR1266085.contigs.fa	i	1,2	2.38274e-05	SRR1266085	999	Typhimurium	enterica	1,4,[5],12		PASS	B	Typhimurium	Typhimurium	Typhimurium
734	SRR6371720	GCA_009582225.1	PRJNA230403	CDC	SAMN08153782	CDC	2017-11	clinical	15117298	USA	stool	Typhimurium	EDLB-CDC	PNUSAS029441	asr=HMM,golS,golT,merA,merB,merD,merE,merP,merR,merT	4929410	91	54169.3	521331	220	0	0	215047	8	90006	17	45127	32	965619992	0.0121212	SAL_HA5375AA	326	enterica	/gpfs/scratch/gavin.fenske/Monophasic/Contigs/SRR6371720.contigs.fa	i	1,2	0.000143503	36470	994	Typhimurium	enterica	1,4,[5],12		PASS	B	Typhimurium	Typhimurium	Typhimurium
735	SRR7028161	GCA_010956695.1	PRJNA230403	CDC	SAMN08946968	CDC	2017-11	clinical	17127468	USA	stool	Typhimurium	EDLB-CDC	PNUSAS038642	asr=HMM,golS,golT,qacEdelta1	5001828	150	33345.5	263169	207	0	0	78002	20	58630	36	26849	60	1281346893	0.0121212	SRR1060561	326	enterica	/gpfs/scratch/gavin.fenske/Monophasic/Contigs/SRR7028161.contigs.fa	i	1,2	0.000119496	20918	995	Typhimurium	enterica	1,4,[5],12		PASS	B	Typhimurium	Typhimurium	Typhimurium
736	SRR5110759	GCA_009064755.1	PRJNA230403	CDC	SAMN06131791		2016-07	clinical	14509298	USA	stool	Typhimurium	EDLB-CDC	PNUSAS005724	asr=HMM,golS,golT	4895312	89	55003.5	577180	230	0	0	271342	6	145211	11	55905	24	2187054599	0.00909091	SRR1021745	327	enterica	/gpfs/scratch/gavin.fenske/Monophasic/Contigs/SRR5110759.contigs.fa	i	1,2	7.15897e-05	SRR945120	997	Typhimurium	enterica	1,4,[5],12		PASS	B	Typhimurium	Typhimurium	Typhimurium
737	SRR3156382		PRJNA292666	FDA	SAMN04481396	USDA-FSIS	2015	environmental/other	0	USA:NE	animal-swine-market swine	Typhimurium	USDA-FSIS	FSIS1605427	golS,golT,merA=PARTIAL_END_OF_CONTIG,merB,merC,merD,merE,merP,merR,merT,qacEdelta1,qacL=PARTIAL_END_OF_CONTIG	5051287	100	50512.9	550023	200	0	0	172803	8	96398	16	53021	29		0.0151515	SAL_EA5963AA	325	enterica	/gpfs/scratch/gavin.fenske/Monophasic/Contigs/SRR3156382.contigs.fa	i	1,2	0.000167546	SRR1166648	993	Typhimurium	enterica	1,4,[5],12		PASS	B	Typhimurium	Typhimurium	Typhimurium
738	SRR6908295		PRJNA230403	CDC	SAMN08804835	CDC	2018-01	clinical	0	USA	stool	Typhimurium	EDLB-CDC	PNUSAS037032	golS,golT,qacEdelta1	5020732	121	41493.7	327156	221	0	0	96661	16	74323	28	31432	46	763638678	0.0121212	SAL_DA4016AA	326	enterica	/gpfs/scratch/gavin.fenske/Monophasic/Contigs/SRR6908295.contigs.fa	i	1,2	0.00028831	70687	988	Typhimurium	enterica	1,4,[5],12		PASS	B	Typhimurium	Typhimurium	Typhimurium
739	SRR3214154	GCA_008868855.1	PRJNA274995	US Food and Drug Administration	SAMN03431357	Hawaii State Department of Health	2010-10-25	environmental/other	14289658	USA:HI	sewage, sand island waste water	Typhimurium	CFSAN	HIY0238	asr=HMM,golS,golT	4916684	78	63034.4	627385	240	0	0	191685	8	130100	14	50675	26	3848085785	0.0121212	SAL_FA0719AA	326	enterica	/gpfs/scratch/gavin.fenske/Monophasic/Contigs/SRR3214154.fa	i	1,2	0.000143503	SRR949398	994	Typhimurium	enterica	1,4,[5],12		PASS	B	Typhimurium	Typhimurium	Typhimurium
740	SRR1395306	GCA_008090685.1	PRJNA186035	Center for Food Safety and Applied Nutrition	SAMN02782436	OSF	2007-01-09	environmental/other	13404038	USA:WA	bovine feed milled	Typhimurium	CFSAN	OSF013354	asr=HMM,golS,golT,qacEdelta1	4981576	91	54742.6	682266	236	0	0	196363	8	103185	14	59917	26	3648815918	0.00909091	SAL_DA5949AA	327	enterica	/gpfs/scratch/gavin.fenske/Monophasic/Contigs/SRR1395306.contigs.fa	i	1,2	2.38274e-05	58519	999	Typhimurium	enterica	1,4,[5],12		PASS	B	Typhimurium	Typhimurium	Typhimurium
741	SRR1266090	GCA_007834975.1	PRJNA183850	New York State Dept. of Health - Wadsworth Center	SAMN02595843	MDH	2008-11-20	environmental/other	12999258	USA:MN	Cow Tissue Composite	Typhimurium	CFSAN	NY-swgs1129	asr=HMM,golS,golT	4886192	63	77558.6	646436	220	0	0	326731	5	155990	10	81544	18	2935057584	0.00909091	SAL_IA4814AA	327	enterica	/gpfs/scratch/gavin.fenske/Monophasic/Contigs/SRR1266090.contigs.fa	i	1,2	4.76906e-05	SRR1266090	998	Typhimurium	enterica	1,4,[5],12		PASS	B	Typhimurium	Typhimurium	Typhimurium
742	SRR6249656	GCA_009570225.1	PRJNA230403	CDC	SAMN07957739		2017-07	clinical	15104868	USA	stool	Typhimurium	EDLB-CDC	PNUSAS025795	asr=HMM,golS,golT	4986560	71	70233.2	571401	242	0	0	271390	6	139247	11	50924	24	4023252083	0.0151515	SAL_EA1410AA	325	enterica	/gpfs/scratch/gavin.fenske/Monophasic/Contigs/SRR6249656.contigs.fa	i	1,2	0.000631368	SRR1048617	974	Typhimurium	enterica	1,4,[5],12		PASS	B	Typhimurium	Typhimurium	Typhimurium
743	SRR1122582	GCA_010635385.1	PRJNA203445	University of California at Davis	SAMN02368040	FDA: Shaohua Zhao	2011	environmental/other	16781198	USA: New York	chicken breast	Typhimurium	UCD-100K	N37934	asr=HMM,golS,golT,merA=HMM,merP=HMM,merR	4905960	109	45008.8	449282	200	0	0	178425	10	90634	19	39201	35	3203148390	0.00909091	SAL_FA9123AA	327	enterica	/gpfs/scratch/gavin.fenske/Monophasic/Contigs/SRR1122582.contigs.fa	i	1,2	2.38274e-05	SRR1122582	999	Typhimurium	enterica	1,4,[5],12		PASS	B	Typhimurium	Typhimurium	Typhimurium
744	SRR2102461	GCA_008612505.1	PRJNA215333	FDA/CFSAN	SAMN02699850	Minnesota Department of Health	2006-06-15	environmental/other	13973788	USA:MN	Porcine Liver	Typhimurium	CFSAN	MDH-2014-00684	asr=HMM,golS,golT,qacEdelta1	4941705	72	68634.8	682279	221	0	0	209599	8	149993	13	62118	23	2410222312	0.0121212	SAL_DA6276AA	326	enterica	/gpfs/scratch/gavin.fenske/Monophasic/Contigs/SRR2102461.contigs.fa	i	1,2	2.38274e-05	SRR1177215	999	Typhimurium	enterica	1,4,[5],12		PASS	B	Typhimurium	Typhimurium	Typhimurium
745	SRR3996840	GCA_009310995.1	PRJNA230403	CDC	SAMN05463146	CDC	2016-07	clinical	14784278	USA	stool	Typhimurium	EDLB-CDC	PNUSAS003067	asr=HMM,golS,golT	4929173	68	72487.8	622434	222	0	0	225811	7	139247	13	63062	23	2147511699	0.0151515	SAL_CA8629AA	325	enterica	/gpfs/scratch/gavin.fenske/Monophasic/Contigs/SRR3996840.contigs.fa	i	1,2	0.000336872	SRR1203044	986	Typhimurium	enterica	1,4,[5],12		PASS	B	Typhimurium	Typhimurium	Typhimurium
746	SRR6766158		PRJNA230403	CDC	SAMN08584126	CDC	2017-12	clinical	0	USA	stool	Typhimurium	EDLB-CDC	PNUSAS034308	golS,golT	4780434	79	60511.8	615670	209	0	0	185360	8	149904	13	63504	24	2667315232	0.0151515	SRR1299353	325	enterica	/gpfs/scratch/gavin.fenske/Monophasic/Contigs/SRR6766158.contigs.fa	i	1,2	4.76906e-05	SRR1220766	998	Typhimurium	enterica	1,4,[5],12		PASS	B	Typhimurium	Typhimurium	Typhimurium
747	SRR1582188	GCA_006689445.1	PRJNA183850	New York State Dept. of Health - Wadsworth Center	SAMN02777701	FDA	2003	environmental/other	11751518	USA:MD	chicken breast	Typhimurium	CFSAN	NY-30650	asr=HMM,golS,golT	4894214	68	71973.7	647111	220	0	0	326732	5	156024	10	81544	18	2003476272	0.00909091	SAL_DA1606AA	327	enterica	/gpfs/scratch/gavin.fenske/Monophasic/Contigs/SRR1582188.contigs.fa	i	1,2	4.76906e-05	31640	998	Typhimurium	enterica	1,4,[5],12		PASS	B	Typhimurium	Typhimurium	Typhimurium
748	SRR1334176		PRJNA186035	Center for Food Safety and Applied Nutrition	SAMN02782371	OSF	2007-01-09	environmental/other	0	USA:WA	bovine feces	Typhimurium	CFSAN	OSF013289	golS,golT,qacEdelta1	4980820	78	63856.7	682261	265	0	0	204650	7	149993	13	62118	24	653900765	0.00909091	SAL_BA6136AA	327	enterica	/gpfs/scratch/gavin.fenske/Monophasic/Contigs/SRR1334176.contigs.fa	i	1,2	2.38274e-05	SRR1177215	999	Typhimurium	enterica	1,4,[5],12		PASS	B	Typhimurium	Typhimurium	Typhimurium
749	SRR4896326	GCA_008482885.1	PRJNA242847	FDA	SAMN05977915	USDA-FSIS	2016	environmental/other	13832818	USA:TX	comminuted beef	Typhimurium	USDA-FSIS	FSIS1608069	asr=HMM,golS,golT	4875022	57	85526.7	627500	220	0	0	324812	6	156029	10	86948	19	3334971266	0.00909091	SAL_EA7343AA	327	enterica	/gpfs/scratch/gavin.fenske/Monophasic/Contigs/SRR4896326.contigs.fa	i	1,2	0	SRR949398	1000	Typhimurium	enterica	1,4,[5],12		PASS	B	Typhimurium	Typhimurium	Typhimurium
750	SRR5507570	GCA_009216465.1	PRJNA274995	US Food and Drug Administration	SAMN06764661	HI	2010-06	environmental/other	14686778	USA:HI	Sewage	Typhimurium	CFSAN	HIY0064	asr=HMM,golS,golT	4947701	80	61846.3	443829	219	0	0	207340	9	149904	15	63504	25	271819615	0.0121212	SAL_CA7790AA	326	enterica	/gpfs/scratch/gavin.fenske/Monophasic/Contigs/SRR5507570.contigs.fa	i	1,2	0.000312573	SRR1029570	987	Typhimurium	enterica	1,4,[5],12		PASS	B	Typhimurium	Typhimurium	Typhimurium
751	SRR5755667	GCA_008486705.1	PRJNA230403	CDC	SAMN07277784	CDC	2015-09	clinical	13836648	USA	stool	Typhimurium	EDLB-CDC	2015AM-1861	asr=HMM,golS,golT	4870041	58	83966.2	731495	222	0	0	325073	5	223017	8	104272	14	2059451896	0.0151515	SAL_GA9496AA	325	enterica	/gpfs/scratch/gavin.fenske/Monophasic/Contigs/SRR5755667.contigs.fa	i	1,2	0.000361208	SRR1177569	985	Typhimurium	enterica	1,4,[5],12		PASS	B	Typhimurium	Typhimurium	Typhimurium
752	SRR6336384	GCA_009579165.1	PRJNA242847	FDA	SAMN08114385	USDA-FSIS	2017	environmental/other	15114038	USA:IL	comminuted beef	Typhimurium	USDA-FSIS	FSIS11705898	asr=HMM,golS,golT	4922049	71	69324.6	929429	204	0	0	321763	6	150160	11	81594	19	430943711	0.0121212	SAL_DA5761AA	326	enterica	/gpfs/scratch/gavin.fenske/Monophasic/Contigs/SRR6336384.contigs.fa	i	1,2	0.000385581	SRR1164558	984	Typhimurium	enterica	1,4,[5],12		PASS	B	Typhimurium	Typhimurium	Typhimurium
753	SRR5487020	GCA_009211685.1	PRJNA242847	FDA	SAMN06847169	USDA-FSIS	2017	environmental/other	14681988	USA:TX	raw intact chicken	Typhimurium	USDA-FSIS	FSIS1700521	asr=HMM,golS,golT	4868016	85	57270.8	461687	220	0	0	207791	9	138849	14	51690	27	1888283346	0.0121212	SAL_EA9726AA	326	enterica	/gpfs/scratch/gavin.fenske/Monophasic/Contigs/SRR5487020.contigs.fa	i	1,2	7.15897e-05	UK_1	997	Typhimurium	enterica	1,4,[5],12		PASS	B	Typhimurium	Typhimurium	Typhimurium
754	SRR7126175	GCA_010937795.1	PRJNA242847	FDA	SAMN09080769	USDA-FSIS	2018	environmental/other	17088888	USA:VA	raw intact chicken	Typhimurium	USDA-FSIS	FSIS31800388	asr=HMM,golS,golT,merA=HMM,merP=HMM,merR	4976956	87	57206.4	393978	204	0	0	145600	11	90802	19	44476	34	4218297062	0.0181818	SAL_FA8683AA	324	enterica	/gpfs/scratch/gavin.fenske/Monophasic/Contigs/SRR7126175.fa	i	1,2	0.000458924	SRR1029579	981	Typhimurium	enterica	1,4,[5],12		PASS	B	Typhimurium	Typhimurium	Typhimurium
755	SRR6879778		PRJNA230403	CDC	SAMN08773306	CDC	2018-02	clinical	0	USA	stool	Typhimurium	EDLB-CDC	PNUSAS035019	golS,golT	4871596	67	72710.4	319139	222	0	0	171064	10	104066	18	52549	30	2624265260	0.0121212	SAL_DA2428AA	326	enterica	/gpfs/scratch/gavin.fenske/Monophasic/Contigs/SRR6879778.contigs.fa	i	1,2	0	SRR1299281	1000	Typhimurium	enterica	1,4,[5],12		PASS	B	Typhimurium	Typhimurium	Typhimurium
756	SRR3170072	GCA_008406145.1	PRJNA292666	FDA	SAMN04489851	USDA-FSIS	2016	environmental/other	13747118	USA:VA	animal-chicken-young chicken	Typhimurium	USDA-FSIS	FSIS1605582	asr=HMM,golS,golT,merA=HMM,merP=HMM,merR	5006745	90	55630.5	504654	200	0	0	208022	8	104936	15	45534	29	2444196151	0.0121212	SAL_EA1309AA	326	enterica	/gpfs/scratch/gavin.fenske/Monophasic/Contigs/SRR3170072.contigs.fa	i	1,2	0.00075568	SRR1060566	969	Typhimurium	enterica	1,4,[5],12		PASS	B	Typhimurium	Typhimurium	Typhimurium
757	SRR3405728	GCA_008883285.1	PRJNA230403	CDC	SAMN04687787		2016-01	clinical	14304068	USA	stool	Typhimurium	EDLB-CDC	PNUSAS001920	asr=HMM,golS,golT	4966957	90	55188.4	621127	201	0	0	225764	7	149852	12	61832	24	2261015916	0.00909091	SAL_FA4046AA	327	enterica	/gpfs/scratch/gavin.fenske/Monophasic/Contigs/SRR3405728.contigs.fa	i	1,2	0.000532603	UK_1	978	Typhimurium	enterica	1,4,[5],12		PASS	B	Typhimurium	Typhimurium	Typhimurium
758	SRR7940214	GCA_007322635.1	PRJNA292666	FDA	SAMN10142614	USDA-FSIS	2018	environmental/other	12449188	USA:GA	animal-chicken-young chicken	Typhimurium	USDA-FSIS	FSIS11814288	asr=HMM,golS,golT	4847638	107	45305	266869	208	0	0	111704	14	86916	24	31090	41	996903945	0.0121212	SAL_AA7198AA	326	enterica	/gpfs/scratch/gavin.fenske/Monophasic/Contigs/SRR7940214.contigs.fa	i	1,2	4.76906e-05	9173	998	Typhimurium	enterica	1,4,[5],12		PASS	B	Typhimurium	Typhimurium	Typhimurium
759	SRR5125907	GCA_009073105.1	PRJNA230403	CDC	SAMN06160695	CDC	2016-10	clinical	14517718	USA	stool	Typhimurium	EDLB-CDC	PNUSAS006156	asr=HMM,golS,golT	4848658	76	63798.1	622434	222	0	0	225811	7	150065	12	62963	21	4012725382	0.0121212	SAL_DA7586AA	326	enterica	/gpfs/scratch/gavin.fenske/Monophasic/Contigs/SRR5125907.contigs.fa	i	1,2	4.76906e-05	SRR1177569	998	Typhimurium	enterica	1,4,[5],12		PASS	B	Typhimurium	Typhimurium	Typhimurium
760	SRR7907736	GCA_006073935.1	PRJNA292661	FDA	SAMN10133085	FDA	2017	environmental/other	10937988	USA:TN	Ground Beef	Typhimurium	FDA-CVM	CVM N17S1617	asr=HMM,golS,golT	4897385	85	57616.3	495536	202	0	0	192291	8	108410	14	46244	27	435475447	0.00909091	SAL_BA9251AA	327	enterica	/gpfs/scratch/gavin.fenske/Monophasic/Contigs/SRR7907736.contigs.fa	i	1,2	0	SRR945120	1000	Typhimurium	enterica	1,4,[5],12		PASS	B	Typhimurium	Typhimurium	Typhimurium
761	SRR5749796	GCA_009329655.1	PRJNA230403	CDC	SAMN07227130	CDC	2017-04	clinical	14802968	USA	stool	Typhimurium	EDLB-CDC	PNUSAS016140	asr=HMM,golS,golT	4873295	48	101527	622464	222	0	0	271390	6	150065	11	86764	20	1465182652	0.0121212	SAL_FA7841AA	326	enterica	/gpfs/scratch/gavin.fenske/Monophasic/Contigs/SRR5749796.fa	i	1,2	0	SRR1299281	1000	Typhimurium	enterica	1,4,[5],12		PASS	B	Typhimurium	Typhimurium	Typhimurium
762	SRR1574319	GCA_008071085.1	PRJNA215333	FDA/CFSAN	SAMN02699663	Minnesota Department of Health	2003-06-30	environmental/other	13323578	USA:NE	Porcine Lung	Typhimurium	CFSAN	MDH-2014-00497	asr=HMM,golS,golT,qacEdelta1	4944198	68	72708.8	682255	221	0	0	204653	7	149993	13	77332	22	113575256	0.00909091	SAL_DA7554AA	327	enterica	/gpfs/scratch/gavin.fenske/Monophasic/Contigs/SRR1574319.contigs.fa	i	1,2	0	SRR1177215	1000	Typhimurium	enterica	1,4,[5],12		PASS	B	Typhimurium	Typhimurium	Typhimurium
763	SRR6839617		PRJNA230403	CDC	SAMN08716745	CDC	2018-02	clinical	0	USA	stool	Typhimurium	EDLB-CDC	PNUSAS034984	golS,golT	4851677	67	72413.1	622325	222	0	0	325073	5	175780	10	90834	17	2187054599	0.00909091	SRR1021745	327	enterica	/gpfs/scratch/gavin.fenske/Monophasic/Contigs/SRR6839617.contigs.fa	i	1,2	0.000361208	SRR1021745	985	Typhimurium	enterica	1,4,[5],12		PASS	B	Typhimurium	Typhimurium	Typhimurium
764	SRR6715732		PRJNA230403	CDC	SAMN08524598	CDC	2018-01	clinical	0	USA	stool	Typhimurium	EDLB-CDC	PNUSAS034008	golS,golT	4899783	68	72055.6	623328	206	0	0	271390	6	150065	11	74354	20	1526333010	0.0151515	SAL_HA4540AA	325	enterica	/gpfs/scratch/gavin.fenske/Monophasic/Contigs/SRR6715732.contigs.fa	i	1,2	0.000167546	72290	993	Typhimurium	enterica	1,4,[5],12		PASS	B	Typhimurium	Typhimurium	Typhimurium
765	SRR6489996	GCA_010883615.1	PRJNA230403	CDC	SAMN08368319	CDC	2017-12	clinical	17032738	USA	stool	Typhimurium	EDLB-CDC	PNUSAS032191	asr=HMM,golS,golT,merA,merB,merD,merE,merP,merR,merT	4969395	72	69019.4	908025	220	0	0	376685	5	223641	8	75546	16	382558793	0.00909091	SAL_FA2826AA	327	enterica	/gpfs/scratch/gavin.fenske/Monophasic/Contigs/SRR6489996.contigs.fa	i	1,2	2.38274e-05	36470	999	Typhimurium	enterica	1,4,[5],12		PASS	B	Typhimurium	Typhimurium	Typhimurium
766	SRR2132178		PRJNA242847	FDA	SAMN03940996	USDA-FSIS	2014	environmental/other	0	USA:CA	raw intact chicken	Typhimurium	USDA-FSIS	FSIS1503198	golS,golT	4877205	95	51339	461687	201	0	0	225780	8	145464	14	45801	27	2261015916	0.00909091	SAL_FA4046AA	327	enterica	/gpfs/scratch/gavin.fenske/Monophasic/Contigs/SRR2132178.contigs.fa	i	1,2	7.15897e-05	UK_1	997	Typhimurium	enterica	1,4,[5],12		PASS	B	Typhimurium	Typhimurium	Typhimurium
767	SRR1752802	GCA_008032815.1	PRJNA215333	FDA/CFSAN	SAMN02699807	Minnesota Department of Health	2005-04-18	environmental/other	13280468	USA:MN	Feline Feces	Typhimurium	CFSAN	MDH-2014-00641	asr=HMM,golS,golT	4809113	71	67734	626507	236	0	0	271376	6	158028	10	81548	18	2941629348	0.0121212	SAL_BA8755AA	326	enterica	/gpfs/scratch/gavin.fenske/Monophasic/Contigs/SRR1752802.contigs.fa	i	1,2	7.15897e-05	SRR1157979	997	Typhimurium	enterica	1,4,[5],12		PASS	B	Typhimurium	Typhimurium	Typhimurium
768	SRR5761458	GCA_008487425.1	PRJNA230403	CDC	SAMN07271183	CDC	2017-05	clinical	13837358	USA	stool	Typhimurium	EDLB-CDC	PNUSAS016619	asr=HMM,golS,golT	4773438	64	74585	720196	226	0	0	168210	8	133260	14	63128	23	639048634	0.00909091	SAL_HA8941AA	327	enterica	/gpfs/scratch/gavin.fenske/Monophasic/Contigs/SRR5761458.contigs.fa	i	1,2	0.000119496	SRR1185794	995	Typhimurium	enterica	1,4,[5],12		PASS	B	Typhimurium	Typhimurium	Typhimurium
769	SRR6515207		PRJNA230403	CDC	SAMN08383785	CDC	2017-12	clinical	0	USA	urine	Typhimurium	EDLB-CDC	PNUSAS031945	golS,golT	4875440	62	78636.1	461761	222	0	0	281111	7	150005	12	86949	21	2137927071	0.00909091	SAL_CA9320AA	327	enterica	/gpfs/scratch/gavin.fenske/Monophasic/Contigs/SRR6515207.contigs.fa	i	1,2	2.38274e-05	SRR949398	999	Typhimurium	enterica	1,4,[5],12		PASS	B	Typhimurium	Typhimurium	Typhimurium
770	SRR1501702		PRJNA186035	Center for Food Safety and Applied Nutrition	SAMN02849769	OSF	2007-01-09	environmental/other	0	USA:WA	Alpaca	Typhimurium	CFSAN	OSF018501	golS,golT,qacEdelta1	5083552	96	52953.7	631358	211	0	0	204650	8	155530	13	59917	25	2804011413	0.00909091	SAL_DA5974AA	327	enterica	/gpfs/scratch/gavin.fenske/Monophasic/Contigs/SRR1501702.contigs.fa	i	1,2	0.000730741	37027	970	Typhimurium	enterica	1,4,[5],12		PASS	B	Typhimurium	Typhimurium	Typhimurium
771	SRR7123213	GCA_006328645.1	PRJNA242847	FDA	SAMN09076850	USDA-FSIS	2018	environmental/other	11207308	USA:GA	chicken carcass	Typhimurium	USDA-FSIS	FSIS21821562	asr=HMM,golS,golT,merA=HMM,merP=HMM,merR	4938345	93	53100.5	515260	204	0	0	160391	8	94947	15	42413	31	142880502	0.00909091	SAL_HA8671AA	327	enterica	/gpfs/scratch/gavin.fenske/Monophasic/Contigs/SRR7123213.contigs.fa	i	1,2	0.00028831	SRR1122626	988	Typhimurium	enterica	1,4,[5],12		PASS	B	Typhimurium	Typhimurium	Typhimurium
772	SRR5364186	GCA_009166005.1	PRJNA230403	CDC	SAMN06606946	CDC	2016-07	clinical	14620948	USA	stool	Typhimurium	EDLB-CDC	PNUSAS009806	asr=HMM,golS,golT	4879954	63	77459.6	622168	223	0	0	317603	6	190938	10	74835	18	1304163653	0.0121212	SRR1266033	326	enterica	/gpfs/scratch/gavin.fenske/Monophasic/Contigs/SRR5364186.contigs.fa	i	1,2	0.000264084	SRR1177569	989	Typhimurium	enterica	1,4,[5],12		PASS	B	Typhimurium	Typhimurium	Typhimurium
773	SRR5799564	GCA_009577125.1	PRJNA230403	CDC	SAMN07149943	CDC	2017-05	clinical	15111958	USA	stool	Typhimurium	EDLB-CDC		asr=HMM,golS,golT	5007046	94	53266.4	458078	233	0	0	149898	11	82296	21	45063	37	1698146385	0.0181818	SAL_DA9748AA	324	enterica	/gpfs/scratch/gavin.fenske/Monophasic/Contigs/SRR5799564.contigs.fa	i	1,2	0.00028831	39504	988	Typhimurium	enterica	1,4,[5],12		PASS	B	Typhimurium	Typhimurium	Typhimurium
774	SRR6317396	GCA_009576285.1	PRJNA230403	CDC	SAMN08026398	CDC	2017-10	clinical	15111118	USA	stool	Typhimurium	EDLB-CDC	PNUSAS028123	asr=HMM,golS,golT	4730434	54	87600.6	636504	220	0	0	275360	6	150194	11	81626	20	1709002021	0.0121212	75969	326	enterica	/gpfs/scratch/gavin.fenske/Monophasic/Contigs/SRR6317396.contigs.fa	i	1,2	0.000264084	SRR1177577	989	Typhimurium	enterica	1,4,[5],12		PASS	B	Typhimurium	Typhimurium	Typhimurium
775	SRR1346272	GCA_008089565.1	PRJNA186035	Center for Food Safety and Applied Nutrition	SAMN02782388	OSF	2007-01-09	environmental/other	13402918	USA:WA	bovine feces	Typhimurium	CFSAN	OSF013306	asr=HMM,golS,golT,qacEdelta1	4979300	106	46974.5	630335	234	0	0	166587	10	92920	18	41665	33	653900765	0.00909091	SAL_BA6136AA	327	enterica	/gpfs/scratch/gavin.fenske/Monophasic/Contigs/SRR1346272.contigs.fa	i	1,2	7.15897e-05	70687	997	Typhimurium	enterica	1,4,[5],12		PASS	B	Typhimurium	Typhimurium	Typhimurium
776	SRR4243136	GCA_003873605.1	PRJNA183850	New York State Dept. of Health - Wadsworth Center	SAMN03795322	NY State Dept. Health	2015-03	clinical	8000498	USA:NY	stool	Typhimurium	CFSAN	CFSAN034933	asr=HMM,golS,golT,merA=PARTIAL_END_OF_CONTIG,merA=HMM,merC,merD=PARTIAL,merP,merR=PARTIAL_END_OF_CONTIG,merT	5005441	68	73609.4	486949	217	0	0	333611	6	149862	12	77104	21	885949973	0.0121212	SAL_EA8398AA	326	enterica	/gpfs/scratch/gavin.fenske/Monophasic/Contigs/SRR4243136.contigs.fa	i	1,2	0.000336872	SRR1048617	986	Typhimurium	enterica	1,4,[5],12		PASS	B	Typhimurium	Typhimurium	Typhimurium
777	SRR1805639		PRJNA215333	FDA/CFSAN	SAMN02699824	Minnesota Department of Health	2005-09-06	environmental/other	0	USA:MN	Owl Tissue	Typhimurium	CFSAN	MDH-2014-00658	golS,golT	4855792	64	75871.8	720198	226	0	0	275241	6	149901	11	62904	21	3895913998	0.00909091	SAL_DA7299AA	327	enterica	/gpfs/scratch/gavin.fenske/Monophasic/Contigs/SRR1805639.fa	i	1,2	7.15897e-05	SRR1157891	997	Typhimurium	enterica	1,4,[5],12		PASS	B	Typhimurium	Typhimurium	Typhimurium
778	SRR5712135	GCA_009324995.1	PRJNA215333	FDA/CFSAN	SAMN06034089	Minnesota Department of Health	2015-11	environmental/other	14798308	USA:MN	Porcine Pleura	Typhimurium	CFSAN	E2016008471	asr=HMM,golS,golT,qacEdelta1	5077638	101	50273.6	603483	210	0	0	196815	8	129369	14	61545	26	3501263971	0.0121212	SAL_FA2674AA	326	enterica	/gpfs/scratch/gavin.fenske/Monophasic/Contigs/SRR5712135.contigs.fa	i	1,2	0.000508006	37027	979	Typhimurium	enterica	1,4,[5],12		PASS	B	Typhimurium	Typhimurium	Typhimurium
779	SRR5409485	GCA_009140925.1	PRJNA280335	US Food and Drug Administration	SAMN06333684	Okalahoma State University	1997-01-06	environmental/other	14591508	USA:OK	Psittacine Lung (Avian)	Typhimurium	CFSAN	ADRDL-982	asr=HMM,golS,golT,merD=HMM,merE=HMM,qacEdelta1	5028812	82	61327	659731	201	0	0	225826	7	177108	11	61880	22	694006162	0.0121212	SAL_JA1447AA	326	enterica	/gpfs/scratch/gavin.fenske/Monophasic/Contigs/SRR5409485.contigs.fa	i	1,2	0.000143503	SRR945135	994	Typhimurium	enterica	1,4,[5],12		PASS	B	Typhimurium	Typhimurium	Typhimurium
780	SRR6514529		PRJNA230403	CDC	SAMN08383858	CDC	2017-12	clinical	0	USA	stool	Typhimurium	EDLB-CDC	PNUSAS032439	golS,golT	4726610	108	43764.9	286814	204	0	0	117533	12	73383	23	28924	44	3349830811	0.0121212	SAL_DA7345AA	326	enterica	/gpfs/scratch/gavin.fenske/Monophasic/Contigs/SRR6514529.contigs.fa	i	1,2	0.000119496	7418	995	Typhimurium	enterica	1,4,[5],12		PASS	B	Typhimurium	Typhimurium	Typhimurium
781	SRR1384778		PRJNA215333	FDA/CFSAN	SAMN02699456	Minnesota Department of Health	2002-05-31	environmental/other	0	USA:MN	Porcine Liver	Typhimurium	CFSAN	MDH-2014-00290	golS,golT,qacEdelta1	4940045	70	70572.1	682237	256	0	0	196491	8	149993	13	62078	24	653900765	0.00909091	SAL_BA6136AA	327	enterica	/gpfs/scratch/gavin.fenske/Monophasic/Contigs/SRR1384778.contigs.fa	i	1,2	0	SRR1177215	1000	Typhimurium	enterica	1,4,[5],12		PASS	B	Typhimurium	Typhimurium	Typhimurium
782	SRR6283498	GCA_009532795.1	PRJNA230403	CDC	SAMN07969531	CDC	2017-05	clinical	15060318	USA	stool	Typhimurium	EDLB-CDC		asr=HMM,golS,golT	4907090	67	73240.1	472376	233	0	0	223151	7	130698	13	61632	24	2471126854	0.0121212	SRR1122741	326	enterica	/gpfs/scratch/gavin.fenske/Monophasic/Contigs/SRR6283498.contigs.fa	i	1,2	7.15897e-05	41966	997	Typhimurium	enterica	1,4,[5],12		PASS	B	Typhimurium	Typhimurium	Typhimurium
783	SRR6114211	GCA_009554135.1	PRJNA230403	CDC	SAMN07682740	CDC	2017-02	clinical	15088798	USA	stool	Typhimurium	EDLB-CDC	PNUSAS022735	asr=HMM,golS,golT	5001473	79	63309.8	580133	206	0	0	233474	7	158124	11	58768	21	49167135	0.0121212	SAL_EA5567AA	326	enterica	/gpfs/scratch/gavin.fenske/Monophasic/Contigs/SRR6114211.contigs.fa	i	1,2	0.000705841	72290	971	Typhimurium	enterica	1,4,[5],12		PASS	B	Typhimurium	Typhimurium	Typhimurium
784	SRR1258585		PRJNA219491	FDA/CFSAN	SAMN02403409	VA	2008-09-11	environmental/other	0	USA: VA	Jalapeno Cheese Spread	Typhimurium	CFSAN	VA_WGS-00188	golS,golT	4897820	89	55031.7	585177	202	0	0	193574	7	90283	15	37221	32	435475447	0.00909091	SAL_BA9251AA	327	enterica	/gpfs/scratch/gavin.fenske/Monophasic/Contigs/SRR1258585.contigs.fa	i	1,2	4.76906e-05	14028S	998	Typhimurium	enterica	1,4,[5],12		PASS	B	Typhimurium	Typhimurium	Typhimurium
785	SRR5659339	GCA_009319315.1	PRJNA230403	CDC	SAMN07197459		2017-05	clinical	14792628	USA	feces	Typhimurium	EDLB-CDC	PNUSAS015021	asr=HMM,golS,golT	4908367	68	72181.9	472376	233	0	0	223151	7	130698	13	62766	24	2471126854	0.0121212	SRR1122741	326	enterica	/gpfs/scratch/gavin.fenske/Monophasic/Contigs/SRR5659339.contigs.fa	i	1,2	7.15897e-05	41966	997	Typhimurium	enterica	1,4,[5],12		PASS	B	Typhimurium	Typhimurium	Typhimurium
786	SRR7465769	GCA_008543455.1	PRJNA242847	FDA	SAMN09534918	USDA-FSIS	2018	environmental/other	13895578	USA:AR	comminuted chicken	Typhimurium	USDA-FSIS	FSIS11811263	asr=HMM,golS,golT,merA=HMM,merP=HMM,merR	4943161	118	41891.2	432864	201	0	0	131425	11	92816	20	38090	37	1721789251	0.0121212	SAL_GA6665AA	326	enterica	/gpfs/scratch/gavin.fenske/Monophasic/Contigs/SRR7465769.fa	i	1,2	0.000167546	SRR1195695	993	Typhimurium	enterica	1,4,[5],12		PASS	B	Typhimurium	Typhimurium	Typhimurium
787	SRR5921502		PRJNA230403	CDC	SAMN07450816	CDC	2017-07	clinical	0	USA	stool	Typhimurium	EDLB-CDC	PNUSAS020230	golS,golT,qacL	5071424	66	76839.8	548705	236	0	0	223151	7	130698	13	61632	25	1694683384	0.0151515	SRR1122741	325	enterica	/gpfs/scratch/gavin.fenske/Monophasic/Contigs/SRR5921502.contigs.fa	i	1,2	0.00058191	ST4_74	976	Typhimurium	enterica	1,4,[5],12		PASS	B	Typhimurium	Typhimurium	Typhimurium
788	SRR6676529		PRJNA230403	CDC	SAMN08359590	CDC	2017-12	clinical	0	USA	stool	Typhimurium	EDLB-CDC	PNUSAS031242	golS,golT	4887250	63	77575.4	601307	222	0	0	225812	6	156005	11	78795	20	1271555474	0.0151515	SAL_EA0504AA	325	enterica	/gpfs/scratch/gavin.fenske/Monophasic/Contigs/SRR6676529.contigs.fa	i	-	0.000167546	SRR1195662	993	I 4,[5],12:i:-	enterica	4,[5],12		PASS	B	I 4,[5],12:i:-	I 4,[5],12:i:-	I 4,[5],12:i:-
789	SRR4046987		PRJNA230403	CDC	SAMN05579959	CDC	2016-07	clinical	0	USA	stool	Typhimurium	EDLB-CDC	PNUSAS003432	golS,golT,merC,merP,merR,merT,qacEdelta1	5120804	83	61696.4	659705	201	0	0	271001	6	190841	10	86948	20	4032092504	0.00909091	SAL_HA4706AA	327	enterica	/gpfs/scratch/gavin.fenske/Monophasic/Contigs/SRR4046987.contigs.fa	i	1,2	0.000557238	SRR1266088	977	Typhimurium	enterica	1,4,[5],12		PASS	B	Typhimurium	Typhimurium	Typhimurium
790	SRR6475541	GCA_010163155.1	PRJNA230403	CDC	SAMN08355234	CDC	2017-11	clinical	16260098	USA	stool	Typhimurium	EDLB-CDC		asr=HMM,golS,golT	4808586	63	76326.8	720197	220	0	0	251276	6	162632	11	63504	19	1211652367	0.0151515	SAL_HA3966AA	325	enterica	/gpfs/scratch/gavin.fenske/Monophasic/Contigs/SRR6475541.contigs.fa	i	1,2	0.000191626	84465	992	Typhimurium	enterica	1,4,[5],12		PASS	B	Typhimurium	Typhimurium	Typhimurium
791	SRR2587727	GCA_008404705.1	PRJNA242847	FDA	SAMN04156686	USDA-FSIS	2015	environmental/other	13744998	USA:ME	comminuted chicken	Typhimurium	USDA-FSIS	FSIS1504218	asr=HMM,golS,golT,merA=HMM,merP=HMM,merR	5001429	76	65808.3	551840	200	0	0	224218	7	179124	12	48230	24	3179404025	0.0121212	SAL_EA2789AA	326	enterica	/gpfs/scratch/gavin.fenske/Monophasic/Contigs/SRR2587727.contigs.fa	i	1,2	0.000483446	SRR1299378	980	Typhimurium	enterica	1,4,[5],12		PASS	B	Typhimurium	Typhimurium	Typhimurium
792	SRR6904581	GCA_010943615.1	PRJNA292666	FDA	SAMN08801068	USDA-FSIS	2017	environmental/other	17096188	USA:WV	animal-chicken-young chicken	Typhimurium	USDA-FSIS	FSIS1701259	asr=HMM,golS,golT,merA,merA=HMM,merC=HMM,merD,merE,merP=HMM,merR,merT,pcoA,pcoB,pcoC,pcoD,pcoE,pcoR,pcoS,qacEdelta1,silA,silB,silC,silE,silF,silP,silR,silS,terD,terW,terZ	5115798	89	57480.9	656791	208	0	0	266103	6	178607	10	45801	23	707916021	0.0151515	SAL_EA6135AA	325	enterica	/gpfs/scratch/gavin.fenske/Monophasic/Contigs/SRR6904581.contigs.fa	i	1,2	0.000855821	SRR1299285	965	Typhimurium	enterica	1,4,[5],12		PASS	B	Typhimurium	Typhimurium	Typhimurium
793	SRR3642944	GCA_008910005.1	PRJNA230403	CDC	SAMN05163298	CDC	2016-04	clinical	14332338	USA	stool	Typhimurium	EDLB-CDC	PNUSAS002358	asr=HMM,golS,golT	4849218	71	68298.9	570560	222	0	0	322482	6	149941	11	58924	20	2545831396	0.0121212	SRR1266033	326	enterica	/gpfs/scratch/gavin.fenske/Monophasic/Contigs/SRR3642944.contigs.fa	i	1,2	4.76906e-05	SRR1177569	998	Typhimurium	enterica	1,4,[5],12		PASS	B	Typhimurium	Typhimurium	Typhimurium
794	SRR5132785	GCA_009088925.1	PRJNA242847	FDA	SAMN06187003	USDA-FSIS	2016	environmental/other	14533698	USA:PA	chicken carcass	Typhimurium	USDA-FSIS	FSIS1609500	asr=HMM,golS,golT,merA=HMM,merP=HMM,merR	4897996	61	80295	505863	208	0	0	217524	8	152869	13	81594	21	1384994866	0.00909091	SAL_HA7693AA	327	enterica	/gpfs/scratch/gavin.fenske/Monophasic/Contigs/SRR5132785.contigs.fa	i	1,2	2.38274e-05	90463	999	Typhimurium	enterica	1,4,[5],12		PASS	B	Typhimurium	Typhimurium	Typhimurium
795	SRR2102423	GCA_006693865.1	PRJNA183850	New York State Dept. of Health - Wadsworth Center	SAMN03276111	FDA	2007	environmental/other	11755938	USA:NY	chicken breast	Typhimurium	CFSAN	NY-N14667	asr=HMM,golS,golT,merA=HMM,merP=HMM,merR	5121952	141	36325.9	189349	235	0	0	72859	22	49112	40	29513	66	2216132759	0.0121212	SAL_BA1954AA	326	enterica	/gpfs/scratch/gavin.fenske/Monophasic/Contigs/SRR2102423.contigs.fa	i	1,2	0.000557238	SRR1299378	977	Typhimurium	enterica	1,4,[5],12		PASS	B	Typhimurium	Typhimurium	Typhimurium
796	SRR4429046	GCA_008984915.1	PRJNA230403	CDC	SAMN05894827	CDC	2016-09	clinical	14421588	USA	urine	Typhimurium	EDLB-CDC	PNUSAS004647	asr=HMM,golS,golT	4875116	90	54168	449634	220	0	0	139247	11	93152	20	47183	34	1117876040	0.00909091	SAL_BA8845AA	327	enterica	/gpfs/scratch/gavin.fenske/Monophasic/Contigs/SRR4429046.fa	i	1,2	4.76906e-05	SRR949398	998	Typhimurium	enterica	1,4,[5],12		PASS	B	Typhimurium	Typhimurium	Typhimurium
797	SRR1411146	GCA_010498375.1	PRJNA186035	Center for Food Safety and Applied Nutrition	SAMN02782462	OSF	2007-01-09	environmental/other	16643788	USA:WA	bovine feces	Typhimurium	CFSAN	OSF013380	asr=HMM,golS,golT,merD=HMM,merE=HMM,merR=PARTIAL,qacEdelta1	5107387	82	62285.2	600717	234	0	0	271001	6	153087	11	59239	23	4020244159	0.00909091	SAL_DA5638AA	327	enterica	/gpfs/scratch/gavin.fenske/Monophasic/Contigs/SRR1411146.contigs.fa	i	1,2	0.000458924	SRR1158058	981	Typhimurium	enterica	1,4,[5],12		PASS	B	Typhimurium	Typhimurium	Typhimurium
798	SRR5110778	GCA_009150085.1	PRJNA230403	CDC	SAMN06072216	CDC	2016-10	clinical	14602998	USA	stool	Typhimurium	EDLB-CDC	PNUSAS005601	asr=HMM,golS,golT,qacEdelta1	4981452	82	60749.4	682274	258	0	0	204653	6	149993	12	62118	23	3084607484	0.0121212	SAL_DA5809AA	326	enterica	/gpfs/scratch/gavin.fenske/Monophasic/Contigs/SRR5110778.contigs.fa	i	1,2	0	65428	1000	Typhimurium	enterica	1,4,[5],12		PASS	B	Typhimurium	Typhimurium	Typhimurium
799	SRR1164576		PRJNA215333	FDA/CFSAN	SAMN02378072	MDH - Minnesota Department of Health	2008-12-30	environmental/other	0	USA:MN	porcine tissue	Typhimurium	CFSAN	MDH-2013-00067	golS,golT,qacEdelta1	4904213	85	57696.6	682273	202	0	0	237528	6	180353	10	87841	18	653900765	0.00909091	SAL_BA6136AA	327	enterica	/gpfs/scratch/gavin.fenske/Monophasic/Contigs/SRR1164576.contigs.fa	i	1,2	4.76906e-05	SRR1164576	998	Typhimurium	enterica	1,4,[5],12		PASS	B	Typhimurium	Typhimurium	Typhimurium
800	SRR1515021		PRJNA186035	Center for Food Safety and Applied Nutrition	SAMN02849941	OSF	2007-01-09	environmental/other	0	USA:ID	bovine feces	Typhimurium	CFSAN	OSF018673	golS,golT,qacEdelta1	4979583	114	43680.6	615719	249	0	0	135469	11	88028	20	32845	36	247697467	0.0121212	SAL_CA0062AA	326	enterica	/gpfs/scratch/gavin.fenske/Monophasic/Contigs/SRR1515021.fa	i	1,2	2.38274e-05	57131	999	Typhimurium	enterica	1,4,[5],12		PASS	B	Typhimurium	Typhimurium	Typhimurium
801	SRR5368942	GCA_009169345.1	PRJNA230403	CDC	SAMN06627386		2016-10	clinical	14624288	USA	stool	Typhimurium	EDLB-CDC		asr=HMM,golS,golT	4846160	69	70234.2	622434	240	0	0	225811	7	150065	12	63029	21	3081901811	0.0121212	SAL_GA3446AA	326	enterica	/gpfs/scratch/gavin.fenske/Monophasic/Contigs/SRR5368942.contigs.fa	i	1,2	0.000119496	SRR1177569	995	Typhimurium	enterica	1,4,[5],12		PASS	B	Typhimurium	Typhimurium	Typhimurium
802	SRR6321908	GCA_009531415.1	PRJNA338674	FDA	SAMN08024357	Ohio ADDL	2017	environmental/other	15058628	USA:OH	Bos taurus, Feces	Typhimurium	CFSAN	OH-17-8533	asr=HMM,golS,golT,qacEdelta1	4951787	70	70739.8	601916	221	0	0	204650	8	149556	13	64808	23	248621307	0.0151515	SAL_FA0434AA	325	enterica	/gpfs/scratch/gavin.fenske/Monophasic/Contigs/SRR6321908.contigs.fa	i	1,2	4.76906e-05	SRR1177245	998	Typhimurium	enterica	1,4,[5],12		PASS	B	Typhimurium	Typhimurium	Typhimurium
803	SRR5799645	GCA_009349935.1	PRJNA230403	CDC	SAMN07279996		2016-11	clinical	14823248	USA	stool	Typhimurium	EDLB-CDC	PNUSAS016979	asr=HMM,golS,golT	4871876	46	105910	622562	281	0	0	271390	6	155996	11	81551	19	4161591237	0.0151515	SRR1248880	325	enterica	/gpfs/scratch/gavin.fenske/Monophasic/Contigs/SRR5799645.fa	i	1,2	2.38274e-05	SRR1299281	999	Typhimurium	enterica	1,4,[5],12		PASS	B	Typhimurium	Typhimurium	Typhimurium
804	SRR5890290	GCA_009432075.1	PRJNA230403	CDC	SAMN07440431	CDC	2016-09	clinical	14907878	USA	stool	Typhimurium	EDLB-CDC	PNUSAS018817	asr=HMM,golS,golT	4854882	63	77061.6	1105702	222	0	0	470129	4	271260	6	90834	12	2187054599	0.00909091	SRR1021745	327	enterica	/gpfs/scratch/gavin.fenske/Monophasic/Contigs/SRR5890290.contigs.fa	i	1,2	0.000361208	SRR1021745	985	Typhimurium	enterica	1,4,[5],12		PASS	B	Typhimurium	Typhimurium	Typhimurium
805	SRR5647060	GCA_009318615.1	PRJNA292666	FDA	SAMN07193966	USDA-FSIS	2017	environmental/other	14791928	USA:DE	animal-chicken-young chicken	Typhimurium	USDA-FSIS	FSIS1701084	asr=HMM,golS,golT,merA=HMM,merP=HMM,merR	4977811	71	70110	755225	204	0	0	309784	6	202972	10	65955	19	2444196151	0.0121212	SAL_EA1309AA	326	enterica	/gpfs/scratch/gavin.fenske/Monophasic/Contigs/SRR5647060.contigs.fa	i	1,2	0.000906124	SRR1157588	963	Typhimurium	enterica	1,4,[5],12		PASS	B	Typhimurium	Typhimurium	Typhimurium
806	SRR6703685		PRJNA230403	CDC	SAMN08513594	CDC	2017-10	clinical	0	USA	stool	Typhimurium	EDLB-CDC	PNUSAS028863	golS,golT,merR	5005847	79	63365.2	503742	201	0	0	276621	7	184268	11	65915	21	2444196151	0.0121212	SAL_EA1309AA	326	enterica	/gpfs/scratch/gavin.fenske/Monophasic/Contigs/SRR6703685.contigs.fa	i	1,2	0.0011089	SRR1272775	955	Typhimurium	enterica	1,4,[5],12		PASS	B	Typhimurium	Typhimurium	Typhimurium
807	SRR1511534		PRJNA186035	Center for Food Safety and Applied Nutrition	SAMN02849884	OSF	2007-01-09	environmental/other	0	USA:WA	bovine feces	Typhimurium	CFSAN	OSF018616	golS,golT,merR=PARTIAL,qacEdelta1	4996562	72	69396.7	659697	201	0	0	325072	5	155999	10	74354	21	4020244159	0.00909091	SAL_DA5638AA	327	enterica	/gpfs/scratch/gavin.fenske/Monophasic/Contigs/SRR1511534.fa	i	1,2	7.15897e-05	SRR945133	997	Typhimurium	enterica	1,4,[5],12		PASS	B	Typhimurium	Typhimurium	Typhimurium
808	SRR5330445	GCA_009138965.1	PRJNA280335	US Food and Drug Administration	SAMN06333455	Okalahoma State University	1989-04-14	environmental/other	14589058	USA:OK	Screechowl Liver (Megascops asio)	Typhimurium	CFSAN	ADRDL-962	asr=HMM,golS,golT	4908227	109	45029.6	600675	230	0	0	156640	9	90421	17	45317	32	1382059120	0.0121212	SAL_IA8151AA	326	enterica	/gpfs/scratch/gavin.fenske/Monophasic/Contigs/SRR5330445.contigs.fa	i	1,2	0.000191626	SRR949390	992	Typhimurium	enterica	1,4,[5],12		PASS	B	Typhimurium	Typhimurium	Typhimurium
809	SRR5460887	GCA_009205705.1	PRJNA230403	CDC	SAMN06733353	CDC	2016-07	clinical	14675898	USA	stool	Typhimurium	EDLB-CDC	PNUSAS011572	asr=HMM,golS,golT	4879845	84	58093.4	444619	201	0	0	210810	8	135148	14	47817	25	287015661	0.0151515	SAL_FA6953AA	325	enterica	/gpfs/scratch/gavin.fenske/Monophasic/Contigs/SRR5460887.contigs.fa	i	1,2	2.38274e-05	SRR949398	999	Typhimurium	enterica	1,4,[5],12		PASS	B	Typhimurium	Typhimurium	Typhimurium
810	SRR1157593		PRJNA215333	FDA/CFSAN	SAMN02378094	MDH - Minnesota Department of Health	2009-07-13	environmental/other	0	USA:MN	avian (bird)	Typhimurium	CFSAN	MDH-2013-00089	golS,golT	4931109	73	67549.4	600716	230	0	0	254023	7	150130	11	79157	21	908394765	0.0121212	SRR1157593	326	enterica	/gpfs/scratch/gavin.fenske/Monophasic/Contigs/SRR1157593.contigs.fa	i	1,2	7.15897e-05	SRR1157593	997	Typhimurium	enterica	1,4,[5],12		PASS	B	Typhimurium	Typhimurium	Typhimurium
811	SRR1334555	GCA_010509555.1	PRJNA183850	New York State Dept. of Health - Wadsworth Center	SAMN02595898	MDH	2012-04-18	environmental/other	16654988	USA:MN	Pig LIVER	Typhimurium	CFSAN	NY-swgs1184	asr=HMM,golS,golT,qacEdelta1	4941436	63	78435.5	682274	221	0	0	225812	6	149993	12	63052	21	3501263971	0.0121212	SAL_FA2674AA	326	enterica	/gpfs/scratch/gavin.fenske/Monophasic/Contigs/SRR1334555.contigs.fa	i	1,2	0	SRR1177215	1000	Typhimurium	enterica	1,4,[5],12		PASS	B	Typhimurium	Typhimurium	Typhimurium
812	SRR4195701	GCA_008948765.1	PRJNA292666	FDA	SAMN05750476	USDA-FSIS	2016	environmental/other	14384008	USA:NJ	animal-cattle-dairy cow	Typhimurium	USDA-FSIS	FSIS1607564	asr=HMM,golS,golT	4862371	93	52283.6	527341	214	0	0	185279	9	101357	16	48890	29	257566772	0.0121212	SAL_GA9061AA	326	enterica	/gpfs/scratch/gavin.fenske/Monophasic/Contigs/SRR4195701.contigs.fa	i	1,2	0.000680979	SRR1220766	972	Typhimurium	enterica	1,4,[5],12		PASS	B	Typhimurium	Typhimurium	Typhimurium
813	SRR6286115	GCA_009532395.1	PRJNA230403	CDC	SAMN07795654	CDC	2017-04	clinical	15059828	USA	stool	Typhimurium	EDLB-CDC	PNUSAS026552	asr=HMM,golS,golT,qacEdelta1	4941418	68	72667.9	682267	231	0	0	225811	6	180353	11	62078	21	3403347081	0.0151515	SRR1158084	325	enterica	/gpfs/scratch/gavin.fenske/Monophasic/Contigs/SRR6286115.contigs.fa	i	1,2	7.15897e-05	SRR1164575	997	Typhimurium	enterica	1,4,[5],12		PASS	B	Typhimurium	Typhimurium	Typhimurium
814	SRR2227437	GCA_008643135.1	PRJNA292666	FDA	SAMN04025719	USDA-FSIS	2015	environmental/other	14014358	USA:TX	animal-cattle-dairy cow	Typhimurium	USDA-FSIS	FSIS1500649	asr=HMM,golS,golT,merA,merB,merD,merE,merP,merR,merT	4969744	153	32482	191687	218	0	0	61534	24	45959	42	21472	73	2712356803	0.0121212	SAL_DA7179AA	326	enterica	/gpfs/scratch/gavin.fenske/Monophasic/Contigs/SRR2227437.contigs.fa	i	1,2	0.00058191	SRR1292271	976	Typhimurium	enterica	1,4,[5],12		PASS	B	Typhimurium	Typhimurium	Typhimurium
815	SRR4295146	GCA_008977485.1	PRJNA230403	CDC	SAMN05789734	CDC	2016-09	clinical	14414158	USA	stool	Typhimurium	EDLB-CDC	PNUSAS004131	asr=HMM,golS,golT	4846385	75	64618.5	622433	209	0	0	382087	5	180004	9	64784	17	3228436439	0.00909091	SAL_CA5877AA	327	enterica	/gpfs/scratch/gavin.fenske/Monophasic/Contigs/SRR4295146.contigs.fa	i	1,2	7.15897e-05	SRR1177569	997	Typhimurium	enterica	1,4,[5],12		PASS	B	Typhimurium	Typhimurium	Typhimurium
816	SRR1266083		PRJNA183850	New York State Dept. of Health - Wadsworth Center	SAMN02595864	MDH	2009-09-10	environmental/other	0	USA:MN	Pig Composite	Typhimurium	CFSAN	NY-swgs1150	golS,golT,merA,merB,merD,merE,merP,merR,merT,qacEdelta1	5017255	68	73783.2	682163	258	0	0	196491	7	149993	12	63211	23	2032198589	0.00909091	SRR1266083	327	enterica	/gpfs/scratch/gavin.fenske/Monophasic/Contigs/SRR1266083.contigs.fa	i	1,2	0	SRR1266083	1000	Typhimurium	enterica	1,4,[5],12		PASS	B	Typhimurium	Typhimurium	Typhimurium
817	SRR5760380	GCA_009332135.1	PRJNA230403	CDC	SAMN07281084	CDC	2015-06	clinical	14805448	USA	stool	Typhimurium	EDLB-CDC	2015AM-0598	asr=HMM,golS,golT,merA=HMM,merP=HMM,merR	4913606	59	83281.5	603605	201	0	0	316392	6	198065	10	68976	18	3744781551	0.0121212	SAL_EA2067AA	326	enterica	/gpfs/scratch/gavin.fenske/Monophasic/Contigs/SRR5760380.contigs.fa	i	1,2	0.000631368	SRR1177579	974	Typhimurium	enterica	1,4,[5],12		PASS	B	Typhimurium	Typhimurium	Typhimurium
818	SRR4123990	GCA_006713385.1	PRJNA183850	New York State Dept. of Health - Wadsworth Center	SAMN03795295	NY State Dept. Health	2015-03	clinical	11776168	USA:NY	stool	Typhimurium	CFSAN	CFSAN034906	asr=HMM,golS,golT,qacEdelta1	4939160	66	74835.8	728713	204	0	0	220741	6	172370	11	62773	21	2918891657	0.0121212	SAL_DA8124AA	326	enterica	/gpfs/scratch/gavin.fenske/Monophasic/Contigs/SRR4123990.contigs.fa	i	1,2	2.38274e-05	SRR1177215	999	Typhimurium	enterica	1,4,[5],12		PASS	B	Typhimurium	Typhimurium	Typhimurium
819	SRR5650590	GCA_009319235.1	PRJNA274995	US Food and Drug Administration	SAMN07194301	HI	2010-06	environmental/other	14792548	USA:HI	Sewage	Typhimurium	CFSAN	HIY0073	asr=HMM,golS,golT	4914724	57	86223.2	627262	220	0	0	431032	5	190262	8	81551	16	705605571	0.0121212	SAL_FA0718AA	326	enterica	/gpfs/scratch/gavin.fenske/Monophasic/Contigs/SRR5650590.contigs.fa	i	1,2	0.000143503	SRR949398	994	Typhimurium	enterica	1,4,[5],12		PASS	B	Typhimurium	Typhimurium	Typhimurium
820	SRR3930246	GCA_008913065.1	PRJNA230403	CDC	SAMN05363766		2016-05	clinical	14335668	USA	stool	Typhimurium	EDLB-CDC	PNUSAS002877	asr=HMM,golS,golT	4865889	86	56580.1	575427	213	0	0	271385	6	149895	12	61801	22	1945056982	0.0151515	SAL_DA6099AA	325	enterica	/gpfs/scratch/gavin.fenske/Monophasic/Contigs/SRR3930246.fa	i	1,2	4.76906e-05	SRR1158206	998	Typhimurium	enterica	1,4,[5],12		PASS	B	Typhimurium	Typhimurium	Typhimurium
821	SRR4841842	GCA_008990065.1	PRJNA230403	CDC	SAMN05936245		2014-07	clinical	14426738	USA	stool	Typhimurium	EDLB-CDC	PNUSAS003994	arsA,arsB,arsC,arsD,arsR,asr=HMM,golS,golT,merA=HMM,merC,merD=HMM,merE=HMM,merP,merR,merT,pcoA,pcoC,pcoD,pcoR,pcoS,silA,silB,silC,silE,silF,silP,silR,silS	4951715	80	61896.4	907857	215	0	0	236489	6	149630	11	64728	21	1471137981	0.00909091	SAL_EA8973AA	327	enterica	/gpfs/scratch/gavin.fenske/Monophasic/Contigs/SRR4841842.contigs.fa	i	-	0	40775	1000	I 4,[5],12:i:-	enterica	4,[5],12		PASS	B	I 4,[5],12:i:-	I 4,[5],12:i:-	I 4,[5],12:i:-
822	SRR6998649	GCA_010961975.1	PRJNA242847	FDA	SAMN08929376	USDA-FSIS	2018	environmental/other	17134028	USA:NC	raw intact chicken	Typhimurium	USDA-FSIS	FSIS21821422	asr=HMM,golS,golT	4910065	125	39280.5	266332	200	0	0	104968	15	61457	27	29626	50	1384994866	0.00909091	SAL_HA7693AA	327	enterica	/gpfs/scratch/gavin.fenske/Monophasic/Contigs/SRR6998649.contigs.fa	i	1,2	0.00152214	62620	939	Typhimurium	enterica	1,4,[5],12		PASS	B	Typhimurium	Typhimurium	Typhimurium
823	SRR3214194	GCA_008869065.1	PRJNA274995	US Food and Drug Administration	SAMN04497720	HI	2008-09-11	environmental/other	14289848	USA:HI	Avian SI Swab	Typhimurium	CFSAN	N08-I035	asr=HMM,golS,golT	4913395	143	34359.4	240354	250	0	0	74197	22	50872	38	25483	65		0.0121212	SAL_FA1739AA	326	enterica	/gpfs/scratch/gavin.fenske/Monophasic/Contigs/SRR3214194.contigs.fa	i	1,2	4.76906e-05	46113	998	Typhimurium	enterica	1,4,[5],12		PASS	B	Typhimurium	Typhimurium	Typhimurium
824	SRR5962871	GCA_009475065.1	PRJNA230403	CDC	SAMN07525912	CDC	2017-07	clinical	14963758	USA	stool	Typhimurium	EDLB-CDC	PNUSAS020201	asr=HMM,golS,golT	4822349	97	49714.9	350448	202	0	0	151538	12	109578	20	44479	35	2508954947	0.0121212	SAL_IA7164AA	326	enterica	/gpfs/scratch/gavin.fenske/Monophasic/Contigs/SRR5962871.contigs.fa	i	1,2	4.76906e-05	SRR1047594	998	Typhimurium	enterica	1,4,[5],12		PASS	B	Typhimurium	Typhimurium	Typhimurium
825	SRR2989561	GCA_008406645.1	PRJNA292666	FDA	SAMN04331737	USDA-FSIS	2015	environmental/other	13747778	USA:DE	animal-chicken-young chicken	Typhimurium	USDA-FSIS	FSIS1502607	asr=HMM,golS,golT,merA=HMM,merP=HMM,merR	5009636	84	59638.5	484918	200	0	0	237352	8	157228	13	45550	27	3357554363	0.00909091	SAL_FA8987AA	327	enterica	/gpfs/scratch/gavin.fenske/Monophasic/Contigs/SRR2989561.contigs.fa	i	1,2	0.000385581	SRR1157726	984	Typhimurium	enterica	1,4,[5],12		PASS	B	Typhimurium	Typhimurium	Typhimurium
826	SRR4044610	GCA_008482645.1	PRJNA287785	CDC	SAMN05596500	CDC	2014-06	clinical	13832578	USA	stool	Typhimurium	EDLB-CDC	2014AM-1851	asr=HMM,golS,golT	4885260	63	77543.8	802942	209	0	0	521429	4	353278	7	109536	11	728154454	0.00909091	SAL_GA3131AA	327	enterica	/gpfs/scratch/gavin.fenske/Monophasic/Contigs/SRR4044610.contigs.fa	i	1,2	0.00103256	SRR1164565	958	Typhimurium	enterica	1,4,[5],12		PASS	B	Typhimurium	Typhimurium	Typhimurium
827	SRR5501177	GCA_009214205.1	PRJNA230403	CDC	SAMN06842800	CDC	2017-03	clinical	14684508	USA	stool	Typhimurium	EDLB-CDC	PNUSAS012798	arsA,arsB,arsC,arsD,arsR,asr=HMM,golS,golT,merA=HMM,merC,merD=PARTIAL_END_OF_CONTIG,merP,merR,merT,pcoA,pcoC,pcoD,pcoR,pcoS,silA,silB,silC,silE,silF,silP,silR,silS	4977278	74	67260.5	907858	215	0	0	282781	5	177713	10	62997	19	2618778658	0.0121212	SAL_EA9465AA	326	enterica	/gpfs/scratch/gavin.fenske/Monophasic/Contigs/SRR5501177.contigs.fa	i	-	0.000215742	20921	991	I 4,[5],12:i:-	enterica	4,[5],12		PASS	B	I 4,[5],12:i:-	I 4,[5],12:i:-	I 4,[5],12:i:-
828	SRR6125305	GCA_009512655.1	PRJNA242847	FDA	SAMN07729801	USDA-FSIS	2017	environmental/other	15028058	USA:VA	raw intact chicken	Typhimurium	USDA-FSIS	FSIS21720249	asr=HMM,golS,golT,merA=HMM,merP=HMM,merR	4958738	98	50599.4	393642	215	0	0	114107	13	83717	23	38034	42	1239627794	0.00909091	SAL_FA2871AA	327	enterica	/gpfs/scratch/gavin.fenske/Monophasic/Contigs/SRR6125305.contigs.fa	i	1,2	0.000361208	SRR1195695	985	Typhimurium	enterica	1,4,[5],12		PASS	B	Typhimurium	Typhimurium	Typhimurium
829	SRR2917932		PRJNA215333	FDA/CFSAN	SAMN02699889	Minnesota Department of Health	2008-12-09	environmental/other	0	USA:MN	Porcine Liver	Typhimurium	CFSAN	MDH-2014-00723	arsC,golS,golT,merA,merD,merE,merR,merT,qacEdelta1,terD,terW,terZ	5266110	108	48760.3	682268	234	0	0	196815	8	126578	14	57640	28	585909767	0.00909091	SAL_BA2397AA	327	enterica	/gpfs/scratch/gavin.fenske/Monophasic/Contigs/SRR2917932.contigs.fa	i	1,2	0.000191626	SRR1177256	992	Typhimurium	enterica	1,4,[5],12		PASS	B	Typhimurium	Typhimurium	Typhimurium
830	SRR6311308	GCA_009529975.1	PRJNA280335	US Food and Drug Administration	SAMN08046701	OADDL - OK	1988-08-26	environmental/other	15056908	USA	Canine Feces (Canis lupus familiaris)	Typhimurium	CFSAN	ADRDL-1583	asr=HMM,golS,golT,merA=HMM,merC,merD=HMM,merE=HMM,merP,merR,merT,qacE=PARTIAL_END_OF_CONTIG,qacEdelta1	4924284	87	56601	690758	220	0	0	282798	6	192627	10	77484	19	3648262715	0.00909091	SAL_EA4488AA	327	enterica	/gpfs/scratch/gavin.fenske/Monophasic/Contigs/SRR6311308.contigs.fa	i	1,2	0.000956583	SRR1212306	961	Typhimurium	enterica	1,4,[5],12		PASS	B	Typhimurium	Typhimurium	Typhimurium
831	SRR6930101		PRJNA242847	FDA	SAMN08848660	USDA-FSIS	2018	environmental/other	0	USA:GA	raw intact chicken	Typhimurium	USDA-FSIS	FSIS21821387	golS,golT,merR	4841112	117	41377	305370	201	0	0	106141	13	73372	25	36666	46	1076759085	0.0121212	SAL_FA2797AA	326	enterica	/gpfs/scratch/gavin.fenske/Monophasic/Contigs/SRR6930101.contigs.fa	i	1,2	0.00058191	SRR1132901	976	Typhimurium	enterica	1,4,[5],12		PASS	B	Typhimurium	Typhimurium	Typhimurium
832	SRR6639031		PRJNA242847	FDA	SAMN08432324	USDA-FSIS	2018	environmental/other	0	USA:VA	raw intact chicken	Typhimurium	USDA-FSIS	FSIS31800060	golS,golT,merR	4867665	81	60094.6	441106	207	0	0	219263	9	118789	14	44002	28	952502406	0.0121212	SAL_EA2627AA	326	enterica	/gpfs/scratch/gavin.fenske/Monophasic/Contigs/SRR6639031.contigs.fa	i	1,2	0.000656154	SRR1132901	973	Typhimurium	enterica	1,4,[5],12		PASS	B	Typhimurium	Typhimurium	Typhimurium
833	SRR1604933	GCA_003869555.1	PRJNA186035	Center for Food Safety and Applied Nutrition	SAMN02678798	FDA	2009-11-18	environmental/other	7996448	USA:OR	environmental swabs	Typhimurium	CFSAN	FNW19e39	asr=HMM,golS,golT	4876102	204	23902.5	267667	209	0	0	58700	23	36831	43	16024	80	752919988	0.0121212	SAL_FA7840AA	326	enterica	/gpfs/scratch/gavin.fenske/Monophasic/Contigs/SRR1604933.contigs.fa	i	1,2	7.15897e-05	SRR1299281	997	Typhimurium	enterica	1,4,[5],12		PASS	B	Typhimurium	Typhimurium	Typhimurium
834	SRR4841858	GCA_008990585.1	PRJNA230403	CDC	SAMN05956756	CDC	2016-09	clinical	14427258	USA	stool	Typhimurium	EDLB-CDC	PNUSAS004750	asr=HMM,golS,golT	4873541	63	77357.8	596549	206	0	0	403196	5	196725	9	90835	16	3210076842	0.0121212	SAL_FA4037AA	326	enterica	/gpfs/scratch/gavin.fenske/Monophasic/Contigs/SRR4841858.contigs.fa	i	1,2	0	UK_1	1000	Typhimurium	enterica	1,4,[5],12		PASS	B	Typhimurium	Typhimurium	Typhimurium
835	SRR2584398	GCA_006695465.1	PRJNA271470	FDA Center for Food Safety and Applied Nutrition	SAMN03842371	FDA	2007	environmental/other	11757538	USA:CT	chicken breast	Typhimurium	FDA	CVM-N15840	asr=HMM,golS,golT,merA=HMM,merP=HMM,merR	5000480	81	61734.3	685863	201	0	0	329463	5	196697	9	58342	19	2444196151	0.0121212	SAL_EA1309AA	326	enterica	/gpfs/scratch/gavin.fenske/Monophasic/Contigs/SRR2584398.contigs.fa	i	1,2	0.000264084	SRR1122647	989	Typhimurium	enterica	1,4,[5],12		PASS	B	Typhimurium	Typhimurium	Typhimurium
836	SRR2973706	GCA_008729495.1	PRJNA292666	FDA	SAMN04316375	USDA-FSIS	2015	environmental/other	14135958	USA:ID	animal-swine-market swine	Typhimurium	USDA-FSIS	FSIS1501063	asr=HMM,golS,golT,qacEdelta1	4979949	94	52978.2	682088	207	0	0	196675	8	126321	13	61497	25	2928942250	0.00909091	SRR1177276	327	enterica	/gpfs/scratch/gavin.fenske/Monophasic/Contigs/SRR2973706.contigs.fa	i	1,2	4.76906e-05	56965	998	Typhimurium	enterica	1,4,[5],12		PASS	B	Typhimurium	Typhimurium	Typhimurium
837	SRR6373410		PRJNA230403	CDC	SAMN08150355	CDC	2017-11	clinical	0	USA	stool	Typhimurium	EDLB-CDC	PNUSAS029786	golS,golT	4896926	97	50483.8	471955	202	0	0	135089	12	90835	21	41733	37	435475447	0.00909091	SAL_BA9251AA	327	enterica	/gpfs/scratch/gavin.fenske/Monophasic/Contigs/SRR6373410.contigs.fa	i	1,2	2.38274e-05	72290	999	Typhimurium	enterica	1,4,[5],12		PASS	B	Typhimurium	Typhimurium	Typhimurium
838	SRR5459240	GCA_009204385.1	PRJNA230403	CDC	SAMN06760324	CDC	2016-07	clinical	14674588	USA	stool	Typhimurium	EDLB-CDC	PNUSAS011393	asr=HMM,golS,golT,qacEdelta1	4980776	83	60009.3	631280	243	0	0	196363	8	129411	14	59917	25	653900765	0.00909091	SAL_BA6136AA	327	enterica	/gpfs/scratch/gavin.fenske/Monophasic/Contigs/SRR5459240.contigs.fa	i	1,2	2.38274e-05	SRR1177627	999	Typhimurium	enterica	1,4,[5],12		PASS	B	Typhimurium	Typhimurium	Typhimurium
[truncated: 2,081 more rows]
