# Supplementary material for: Analysis of 56,348 Genomes Identifies the Relationship between Antibiotic and Metal Resistance and the Spread of Multidrug-Resistant Non-Typhoidal Salmonella
Source: Microorganisms. 2021 Jul 9;9(7):1468. doi: 10.3390/microorganisms9071468 (PMC8306355; doi:10.3390/microorganisms9071468)
Supplement: Supplementary file 1 [file microorganisms-09-01468-s001.zip › Supplemental Table S1.xlsx]

## Sheet: Meta_01
Supplemental Table 1 - Metadata for Salmonella genomes used in the analysis
Serial number	Isolate ID	serovar	strain	Source country	isolate	host	Collection_Date_Year	isolation_source
1	GCA_000188415.2_ASM18841v2	Montevideo	515920-1	NA	FDA_2010_147_Black Pepper-3	Piper nigrum	2010	NA
2	GCA_000188435.2_ASM18843v2	Montevideo	515920-2	NA	FDA_2010_148_Black Pepper-4	Piper nigrum	2010	NA
3	GCA_000188475.2_ASM18847v2	Montevideo	NC_MB110209-0054	NA	FDA_2010_155_Clinical-NC-5	Homo sapiens	2009	stool
4	GCA_000240785.2_ASM24078v2	Montevideo	80959-06	USA	NA	Lactuca sativa	2010	iceburg lettuce head
5	GCA_000256015.1_SalTypBL196_1.0	Typhi	BL196	Malaysia: Kelantan	NA	Homo sapiens	2005	NA
6	GCA_000256625.1_ASM25662v1	Heidelberg	41579	USA: Ohio	NA	NA	2011	ground turkey
7	GCA_000261985.1_CDC_2010-1237v1.0	Enteritidis	2010-1237	USA	NA	Homo sapiens	2010	human stool
8	GCA_000267565.1_YKP860805.1	Typhi	ST0208	Malaysia: Kuala Lumpur	NA	Homo sapiens	2008	patient stool
9	GCA_000272515.1_ASM27251v1	Newport	CVM 35185	USA: Tennessee	NA	bison	2004	NA
10	GCA_000272535.1_ASM27253v1	Newport	CVM 35188	USA: Tennessee	NA	equine animal	2004	NA
11	GCA_000272615.1_ASM27261v1	Newport	CVM 35202	USA: Tennessee	NA	equine animal	2004	NA
12	GCA_000272635.1_ASM27263v1	Newport	CVM 35199	USA: Tennessee	NA	caprine animal	2004	NA
13	GCA_000272675.1_ASM27267v1	Newport	CVM 33953	USA: Maryland	NA	NA	2003	ground turkey
14	GCA_000272935.1_ASM27293v1	Newport	CVM 37978	USA: Colorado	NA	NA	2008	spinach
15	GCA_000278465.1_CDC_2010K-2599v1.0	Enteritidis	2010K-2599	USA	NA	Homo sapiens	2010	NA
16	GCA_000278485.1_CDC-2010K_0669v1.0	Enteritidis	2010K-0669	USA	NA	Homo sapiens	2010	NA
17	GCA_000278505.1_08-0047v1.0	Enteritidis	08-0047	USA	NA	Homo sapiens	2007	stool
18	GCA_000278525.1_08-0128v1.0	Enteritidis	08-0128	USA	NA	Homo sapiens	2008	stool
19	GCA_000278545.1_08-0627v1.0	Enteritidis	08-0627	USA	NA	Homo sapiens	2008	stool
20	GCA_000280075.1_ASM28007v1	Enteritidis	622731-39	NA	NA	NA	2010	environmental swab
21	GCA_000280095.1_ASM28009v1	Enteritidis	639016-6	NA	NA	NA	2010	egg wash water
22	GCA_000280115.1_ASM28011v1	Enteritidis	640631	NA	NA	NA	2010	Developer Pullet chicken Feed
23	GCA_000280135.1_ASM28013v1	Enteritidis	77-0424	NA	NA	Homo sapiens	1977	clinical
24	GCA_000280155.1_ASM28015v1	Enteritidis	607307-6	NA	NA	NA	2010	environmental swab
25	GCA_000280175.1_ASM28017v1	Enteritidis	485549-17	NA	NA	NA	2010	environmental swab
26	GCA_000280195.1_ASM28019v1	Enteritidis	596866-22	NA	NA	NA	2010	environmental swab
27	GCA_000280215.1_ASM28021v1	Enteritidis	596866-70	NA	NA	NA	2010	environmental swab
28	GCA_000280235.1_ASM28023v1	Enteritidis	629164-26	NA	NA	NA	2010	environmental swab
29	GCA_000280255.1_ASM28025v1	Enteritidis	629164-37	NA	NA	NA	2010	environmental swab
30	GCA_000280275.1_ASM28027v1	Enteritidis	639672-46	NA	NA	NA	2010	environmental swab
31	GCA_000280295.1_ASM28029v1	Enteritidis	639672-50	NA	NA	NA	2010	environmental swab
32	GCA_000280335.1_ASM28033v1	Enteritidis	77-2659	NA	NA	Homo sapiens	1977	clinical
33	GCA_000280355.1_ASM28035v1	Enteritidis	78-1757	USA: NE	NA	Homo sapiens	1978	clinical
34	GCA_000280415.1_ASM28041v1	Enteritidis	648905 5-18	NA	NA	NA	2010	environmental swab
35	GCA_000280435.1_ASM28043v1	Enteritidis	648901 6-18	NA	NA	NA	2010	environmental swab
36	GCA_000280455.1_ASM28045v1	Enteritidis	50-3079	NA	NA	Homo sapiens	1950	clinical
37	GCA_000280475.1_ASM28047v1	Enteritidis	58-6482	NA	NA	Homo sapiens	1958	clinical
38	GCA_000282875.1_SalTypSTCR0044_1.0	Typhi	CR0044	Malaysia	NA	Homo sapiens	2007	NA
39	GCA_000284755.1_ASM28475v1	Heidelberg	41563	USA: Oregon	NA	Homo sapiens	2011	NA
40	GCA_000284775.1_ASM28477v1	Heidelberg	41573	USA: Ohio	NA	Homo sapiens	2011	NA
41	GCA_000284795.1_ASM28479v1	Heidelberg	41566	USA: WA	NA	NA	2011	ground turkey
42	GCA_000284815.1_ASM28481v1	Heidelberg	41565	USA: WA	NA	NA	2011	ground turkey
43	GCA_000292755.1_ASM29275v1	Typhimurium	ST1660/06	China: Hong Kong	NA	Homo sapiens	2006	stool specimen of a diarrheic patientadmitted to a hospital in Hong Kong
44	GCA_000293055.1_ASM29305v1	Hartford	06-0676	USA	NA	Homo sapiens	2006	stool
45	GCA_000293075.1_ASM29307v1	Bareilly	06-0784	USA	NA	Homo sapiens	2006	urine
46	GCA_000293095.1_ASM29309v1	Hadar	2011K-0112	USA	NA	Homo sapiens	2011	stool
47	GCA_000293115.1_ASM29311v1	Mississippi	2010K-1406	USA	NA	Homo sapiens	2010	stool
48	GCA_000293905.1_ASM29390v1	Heidelberg	CFSAN00322	NA	NA	Homo sapiens	2011	stool
49	GCA_000293925.1_ASM29392v1	Heidelberg	CFSAN00328	NA	NA	NA	2011	fresh chopped liver
50	GCA_000293945.1_ASM29394v1	Heidelberg	CFSAN00325	NA	NA	Homo sapiens	2011	stool
51	GCA_000293965.1_ASM29396v1	Heidelberg	CFSAN00326	NA	NA	NA	2011	broiled chicken liver
52	GCA_000312745.2_STm6.2	Typhimurium	STm6	Australia	NA	NA	2008	NA
53	GCA_000312765.2_STm11.2	Typhimurium	STm11	Australia	NA	Homo sapiens	2005	NA
54	GCA_000312785.2_STm12.2	Typhimurium	STm12	Australia	NA	Homo sapiens	2008	NA
55	GCA_000312825.2_STm1.2	Typhimurium	STm1	Australia	NA	NA	2006	NA
56	GCA_000312845.2_STm8.2	Typhimurium	STm8	Australia	NA	Homo sapiens	2005	NA
57	GCA_000312865.2_STm3.2	Typhimurium	STm3	Australia	NA	NA	2005	NA
58	GCA_000312885.2_STm4.2	Typhimurium	STm4	Australia	NA	Homo sapiens	2007	NA
59	GCA_000312905.2_STm10.2	Typhimurium	STm10	Australia	NA	Homo sapiens	2005	NA
60	GCA_000314915.2_ASM31491v2	Typhimurium	STm2	Australia	NA	NA	2005	NA
61	GCA_000315995.1_2009K-1863v1	Thompson	2010K-1863	USA	NA	Homo sapiens	2010	NA
62	GCA_000316015.1_2009K-0807v1	Mbandaka	2009K-0807	USA	NA	Homo sapiens	2009	stool
63	GCA_000319795.2_STm9.2	Typhimurium	STm9	Australia	NA	Homo sapiens	2007	NA
64	GCA_000329045.1_ASM32904v1	Enteritidis	CDC_2010K_1882	NA	NA	Homo sapiens	2010	clinical
65	GCA_000329065.1_ASM32906v1	Enteritidis	CDC_2010K_1884	NA	NA	NA	2010	rattlesnake cake
66	GCA_000329085.1_ASM32908v1	Enteritidis	CDC_2010K_1594	NA	NA	Homo sapiens	2010	clinical
67	GCA_000329105.1_ASM32910v1	Enteritidis	CDC_2010K_1566	NA	NA	Homo sapiens	2010	clinical
68	GCA_000329125.1_ASM32912v1	Enteritidis	CDC_2010K_1580	NA	NA	Homo sapiens	2010	clinical
69	GCA_000329145.1_ASM32914v1	Enteritidis	CDC_2010K_1543	NA	NA	Homo sapiens	2010	clinical
70	GCA_000329165.1_ASM32916v1	Enteritidis	CDC_2010K_1441	NA	NA	Homo sapiens	1969	clinical
71	GCA_000329185.1_ASM32918v1	Enteritidis	CDC_2010K_1810	NA	NA	Homo sapiens	2010	clinical
72	GCA_000329205.1_ASM32920v1	Enteritidis	CDC_2010K_1558	NA	NA	Homo sapiens	2010	clinical
73	GCA_000329225.1_ASM32922v1	Enteritidis	CDC_2010K_1018	NA	NA	Homo sapiens	2010	clinical
74	GCA_000329245.1_ASM32924v1	Enteritidis	CDC_2010K_1010	NA	NA	NA	2010	meringue
75	GCA_000329265.1_ASM32926v1	Enteritidis	CDC_2010K_1729	NA	NA	Homo sapiens	2010	clinical
76	GCA_000329285.1_ASM32928v1	Enteritidis	CDC_2010K_0895	NA	NA	Homo sapiens	2010	clinical
77	GCA_000329305.1_ASM32930v1	Enteritidis	CDC_2010K_0899	NA	NA	NA	2010	mexican meal
78	GCA_000329325.1_ASM32932v1	Enteritidis	CDC_2010K_1457	NA	NA	Homo sapiens	2010	clinical
79	GCA_000329345.1_ASM32934v1	Enteritidis	CDC_2010K_1747	NA	NA	Homo sapiens	2010	clinical
80	GCA_000329385.1_ASM32938v1	Enteritidis	CDC_2010K_1444	NA	NA	Homo sapiens	2010	clinical
81	GCA_000329405.1_ASM32940v1	Enteritidis	CDC_2010K_1445	NA	NA	Homo sapiens	2010	clinical
82	GCA_000329425.1_ASM32942v1	Enteritidis	CDC_2010K_1559	NA	NA	Homo sapiens	2010	clinical
83	GCA_000329445.1_ASM32944v1	Enteritidis	CDC_2010K_1565	NA	NA	Homo sapiens	2010	clinical
84	GCA_000329465.1_ASM32946v1	Enteritidis	CDC_2010K_1808	NA	NA	Homo sapiens	2010	clinical
85	GCA_000329485.1_ASM32948v1	Enteritidis	CDC_2010K_1811	NA	NA	Homo sapiens	2010	clinical
86	GCA_000329505.1_ASM32950v1	Enteritidis	CDC_2010K_0956	NA	NA	Homo sapiens	2010	clinical
87	GCA_000329525.1_ASM32952v1	Enteritidis	CDC_2010K_1455	NA	NA	Homo sapiens	2010	clinical
88	GCA_000329545.1_ASM32954v1	Enteritidis	CDC_2010K_1575	NA	NA	Homo sapiens	2010	clinical
89	GCA_000329565.1_ASM32956v1	Enteritidis	CDC_2010K_1725	NA	NA	Homo sapiens	2010	clinical
90	GCA_000329585.1_ASM32958v1	Enteritidis	CDC_2010K_1745	NA	NA	Homo sapiens	2010	clinical
91	GCA_000329605.1_ASM32960v1	Enteritidis	CDC_2010K_1791	NA	NA	Homo sapiens	2010	clinical
92	GCA_000329625.1_ASM32962v1	Enteritidis	CDC_2010K_1795	NA	NA	Homo sapiens	2010	clinical
93	GCA_000329645.1_ASM32964v1	Enteritidis	576709	NA	NA	NA	2010	bulk bone meal
94	GCA_000329665.1_ASM32966v1	Enteritidis	635290-58	NA	NA	NA	2010	environmental swab
95	GCA_000329685.1_ASM32968v1	Enteritidis	607308-16	NA	NA	NA	2010	environmental swab
96	GCA_000329705.1_ASM32970v1	Enteritidis	607308-19	NA	NA	NA	2010	environmental swab
97	GCA_000329725.1_ASM32972v1	Enteritidis	607307-2	NA	NA	NA	2010	environmental swab
98	GCA_000329745.1_ASM32974v1	Enteritidis	607308-9	NA	NA	NA	2010	environmental swab
99	GCA_000329765.1_ASM32976v1	Enteritidis	629163	NA	NA	NA	2010	environmental swab
100	GCA_000329805.1_ASM32980v1	Enteritidis	CVM_N202	NA	NA	Gallus gallus	2004	chicken
101	GCA_000329825.1_ASM32982v1	Enteritidis	CVM_56-3991	NA	NA	Homo sapiens	1956	clinical
102	GCA_000329845.1_ASM32984v1	Enteritidis	CVM_76-3618	NA	NA	Homo sapiens	1976	clinical
103	GCA_000329885.1_ASM32988v1	Enteritidis	CVM_81-2490	NA	NA	NA	1981	unknown
104	GCA_000329945.1_ASM32994v1	Enteritidis	CVM_69-4941	NA	NA	Homo sapiens	1969	clinical
105	GCA_000329965.1_ASM32996v1	Enteritidis	638970-15	NA	NA	NA	2010	fresh shelled eggs
106	GCA_000329985.1_ASM32998v1	Enteritidis	17927	NA	NA	Homo sapiens	2001	clinical
107	GCA_000330045.1_ASM33004v1	Enteritidis	543463 22-17	NA	NA	NA	2010	environmental swab
108	GCA_000330065.1_ASM33006v1	Enteritidis	543463 40-18	NA	NA	NA	2010	environmental swab
109	GCA_000330085.1_ASM33008v1	Enteritidis	561362 1-1	NA	NA	NA	2010	environmental swab
110	GCA_000330105.1_ASM33010v1	Enteritidis	642044 4-1	NA	NA	NA	2010	environmental swab
111	GCA_000330125.1_ASM33012v1	Enteritidis	642046 4-7	NA	NA	NA	2010	environmental swab
112	GCA_000330145.1_ASM33014v1	Enteritidis	648898 4-5	NA	NA	NA	2010	environmental swab
113	GCA_000330165.1_ASM33016v1	Enteritidis	648899 3-17	NA	NA	NA	2010	environmental swab
114	GCA_000330185.1_ASM33018v1	Enteritidis	648900 1-16	NA	NA	NA	2010	environmental swab
115	GCA_000330205.1_ASM33020v1	Enteritidis	648901 1-17	NA	NA	NA	2010	environmental swab
116	GCA_000330225.1_ASM33022v1	Enteritidis	648901 39-2	NA	NA	NA	2010	environmental swab
117	GCA_000330245.1_ASM33024v1	Enteritidis	648902 6-8	NA	NA	NA	2010	environmental swab
118	GCA_000330265.1_ASM33026v1	Enteritidis	648903 1-6	NA	NA	NA	2010	environmental swab
119	GCA_000330285.1_ASM33028v1	Enteritidis	648904 3-6	NA	NA	NA	2010	environmental swab
120	GCA_000330305.1_ASM33030v1	Enteritidis	653049 13-19	NA	NA	NA	2010	environmental swab
121	GCA_000330325.1_ASM33032v1	Enteritidis	642044 8-1	NA	NA	NA	2010	environmental swab
122	GCA_000330345.1_ASM33034v1	Enteritidis	561362 9-7	NA	NA	NA	2010	environmental swab
123	GCA_000330365.1_ASM33036v1	Enteritidis	543463 42-20	NA	NA	NA	2010	environmental swab
124	GCA_000330385.1_ASM33038v1	Enteritidis	648901 16-16	NA	NA	NA	2010	environmental swab
125	GCA_000330465.1_ASM33046v1	Enteritidis	81-2625	NA	NA	Homo sapiens	1981	clinical
126	GCA_000330565.1_ASM33056v1	Enteritidis	62-1976	NA	NA	Homo sapiens	1962	clinical
127	GCA_000330585.1_ASM33058v1	Enteritidis	53-407	NA	NA	Homo sapiens	1953	clinical
128	GCA_000330625.1_ASM33062v1	Agona	SH08SF124	China: Shanghai	NA	cattle	2010	feces
129	GCA_000330645.1_ASM33064v1	Agona	SH10GFN094	China: Shanghai	NA	Homo sapiens	2010	clinical
130	GCA_000330665.1_ASM33066v1	Agona	SH11G1113	China: Shanghai	NA	Homo sapiens	2011	clinical
131	GCA_000335835.1_ASM33583v1	Rissen	150	NA	NA	NA	2009	food from white pepper outbreak
132	GCA_000335975.1_ASM33597v1	Montevideo	316111868	NA	NA	NA	2009	pistachios
133	GCA_000336155.1_ASM33615v1	Typhimurium	CDC_2009K1153	NA	NA	Homo sapiens	2009	peanut butter outbreak
134	GCA_000336175.1_ASM33617v1	Tennessee	4535	NA	NA	NA	2007	Peter Pan peanut butter outbreak
135	GCA_000344825.1_SOAPdenovo1.05	Newport	SH111077	China: Shanghai	NA	Homo sapiens	2011	stool
136	GCA_000344865.1_SOAPdenovo1.05	Kottbus	JS09102	China: Jiangsu	NA	Homo sapiens	2010	stool
137	GCA_000388195.1_01.O.05	Agona	01.O.05	Ireland	NA	NA	2005	Human (blood)
138	GCA_000388215.1_02.O.05	Agona	02.O.05	Ireland	NA	NA	2005	Human (feces)
139	GCA_000388235.1_03.O.05	Agona	03.O.05	Ireland	NA	NA	2005	Human (feces)
140	GCA_000388255.1_04.O.05	Agona	04.O.05	Ireland	NA	NA	2005	Human (feces)
141	GCA_000388275.1_05.O.06	Agona	05.O.06	Ireland	NA	NA	2006	Human (feces)
142	GCA_000388295.1_06.O.05	Agona	06.O.05	Ireland	NA	NA	2005	Human (feces)
143	GCA_000388315.1_07.O.05	Agona	07.O.05	Ireland	NA	NA	2005	Human (feces)
144	GCA_000388335.1_08.A.05	Agona	08.A.05	Ireland	NA	NA	2005	Animal (cattle)
145	GCA_000388355.1_09.F.08	Agona	09.F.08	Ireland	NA	NA	2008	Food (poultry)
146	GCA_000388395.1_11.A.05	Agona	11.A.05	Ireland	NA	NA	2005	Animal (poultry)
147	GCA_000388415.1_12.A.06	Agona	12.A.06	Ireland	NA	NA	2006	Animal (poultry)
148	GCA_000388435.1_13.E.05	Agona	13.E.05	Ireland	NA	NA	2005	Environment (turkey dust)
149	GCA_000388455.1_14.E.05	Agona	14.E.05	Ireland	NA	NA	2005	Environment (poultry dust)
150	GCA_000388475.1_15.H.03	Agona	15.H.03	Denmark	NA	NA	2003	Human
151	GCA_000388495.1_17.H.06	Agona	17.H.06	United Kingdom:Scotland	NA	NA	2006	Human
152	GCA_000388515.1_18.H.07	Agona	18.H.07	Denmark	NA	NA	2007	Human
153	GCA_000388535.1_19.F.03	Agona	19.F.03	Germany	NA	NA	2003	Food (fennel)
154	GCA_000388555.1_20.H.06	Agona	20.H.06	United Kingdom:Scotland	NA	NA	2006	Human (feces)
155	GCA_000388575.1_21.H.10	Agona	21.H.10	Germany	NA	NA	2010	Human (feces)
156	GCA_000388595.1_22.H.04	Agona	22.H.04	United Kingdom:Scotland	NA	NA	2004	Human (feces)
157	GCA_000388615.1_23.F.01	Agona	23.F.01	Germany	NA	NA	2001	Food (curry)
158	GCA_000388635.1_24.H.04	Agona	24.H.04	China:Taiwan	NA	NA	2004	Human
159	GCA_000388655.1_26.F.98	Agona	26.F.98	USA	NA	NA	1998	Food (toasted oats cereal)
160	GCA_000388675.1_27.O.98	Agona	27.O.98	USA	NA	NA	1998	Human
161	GCA_000388695.1_28.O.08	Agona	28.O.08	USA	NA	NA	2008	Unknown
162	GCA_000388715.1_29.O.08	Agona	29.O.08	USA	NA	NA	2008	Unknown
163	GCA_000388735.1_30.H.04	Agona	30.H.04	Ireland	NA	NA	2004	Human (feces)
164	GCA_000388755.1_31.H.09	Agona	31.H.09	United Kingdom:Scotland	NA	NA	2009	Human (feces)
165	GCA_000388775.1_32.A.00	Agona	32.A.00	United Arab Emirates	NA	NA	2000	Animal (camel)
166	GCA_000388795.1_33.A.05	Agona	33.A.05	United Arab Emirates	NA	NA	2005	Animal (gyrfalcon)
167	GCA_000388815.1_34.H.09	Agona	34.H.09	United Kingdom:Scotland	NA	NA	2009	Human (urine)
168	GCA_000388835.1_35.H.08	Agona	35.H.08	China:Taiwan	NA	NA	2008	Human
169	GCA_000388855.1_36.H.00	Agona	36.H.00	United Kingdom:Scotland	NA	NA	2000	Human (feces)
170	GCA_000388875.1_37.F.02	Agona	37.F.02	Germany	NA	NA	2002	Food (aniseed)
171	GCA_000388895.1_38.O.03	Agona	38.O.03	Germany	NA	NA	2003	Human (feces)
172	GCA_000388915.1_39.O.03	Agona	39.O.03	Germany	NA	NA	2003	Human (feces)
173	GCA_000388955.1_40.E.08	Agona	40.E.08	Ireland	NA	NA	2008	Envirnoment (water)
174	GCA_000388975.1_42.E.09	Agona	42.E.09	Ireland	NA	NA	2009	Environment (waste water)
175	GCA_000388995.1_43.E.09	Agona	43.E.09	Ireland	NA	NA	2009	Environment (waste water)
176	GCA_000389035.1_45.E.09	Agona	45.E.09	Ireland	NA	NA	2009	Environment (waste water)
177	GCA_000389055.1_46.E.09	Agona	46.E.09	Ireland	NA	NA	2009	Environment (waste water)
178	GCA_000389075.1_48.E.08	Agona	48.E.08	Ireland	NA	NA	2008	Envirnoment
179	GCA_000389095.1_49.E.09	Agona	49.E.09	Ireland	NA	NA	2009	Environment (waste water)
180	GCA_000389115.1_50.E.08	Agona	50.E.08	Ireland	NA	NA	2008	Environment (waste water)
181	GCA_000389135.1_51.E.09	Agona	51.E.09	Ireland	NA	NA	2009	Environment (waste water)
182	GCA_000389155.1_52.F.08	Agona	52.F.08	Ireland	NA	NA	2008	Food (pork)
183	GCA_000389175.1_53.F.08	Agona	53.F.08	Ireland	NA	NA	2008	Food (pork)
184	GCA_000389195.1_54.O.08	Agona	54.O.08	Ireland	NA	NA	2008	Human (feces)
185	GCA_000389215.1_55.U.08	Agona	55.U.08	Ireland	NA	NA	2008	Unknown
186	GCA_000389235.1_56.O.08	Agona	56.O.08	Ireland	NA	NA	2008	Human (feces)
187	GCA_000389255.1_57.A.08	Agona	57.A.08	Ireland	NA	NA	2008	Animal (Swine)
188	GCA_000389275.1_58.E.08	Agona	58.E.08	United Kingdom:Scotland	NA	NA	2008	Environment (water)
189	GCA_000389295.1_59.F.08	Agona	59.F.08	Ireland	NA	NA	2008	Food (pepperoni)
190	GCA_000389315.1_60.O.08	Agona	60.O.08	United Kingdom:Scotland	NA	NA	2008	Human (feces)
191	GCA_000389335.1_61.O.08	Agona	61.O.08	United Kingdom:Scotland	NA	NA	2008	Human (feces)
192	GCA_000389355.1_62.H.72	Agona	62.H.72	United Kingdom:United Kingdom:England	NA	NA	1972	Human
193	GCA_000389375.1_63.H.87	Agona	63.H.87	Austria	NA	NA	1987	Human
194	GCA_000389395.1_64.H.00	Agona	64.H.00	United Kingdom:Scotland	NA	NA	2000	Human (feces)
195	GCA_000389415.1_65.H.72	Agona	65.H.72	United Kingdom:United Kingdom:England	NA	NA	1972	Human
196	GCA_000389435.1_66.F.99	Agona	66.F.99	Germany	NA	NA	1999	Food
197	GCA_000389455.1_67.H.09	Agona	67.H.09	Ireland	NA	NA	2009	Human (feces)
198	GCA_000389475.1_68.U.05	Agona	68.U.05	United Kingdom:Scotland	NA	NA	2005	Unknown
199	GCA_000389495.1_69.H.06	Agona	69.H.06	United Kingdom:Scotland	NA	NA	2006	Human (feces)
200	GCA_000389515.1_70.E.05	Agona	70.E.05	Ireland	NA	NA	2005	Environemnt
201	GCA_000389535.1_71.E.05	Agona	71.E.05	Ireland	NA	NA	2005	Environment
202	GCA_000389555.1_72.A.52	Agona	72.A.52	Ghana	NA	NA	1952	Animal (cattle)
203	GCA_000389575.1_73.H.09	Agona	73.H.09	United Kingdom:Scotland	NA	NA	2009	Human (urine)
204	GCA_000411795.1_ASM41179v1	Paratyphi A	GZ9A00052	China: Guizhou	NA	Homo sapiens	2000	patient with paratyphoid fever
205	GCA_000411815.1_ASM41181v1	Paratyphi A	GXS2268	China: Guangxi	NA	Homo sapiens	2007	patient with paratyphoid fever
206	GCA_000411835.1_ASM41183v1	Paratyphi A	JX05-19	China: Jiangxi	NA	NA	2005	NA
207	GCA_000411855.1_ASM41185v1	Paratyphi A	YN09620	China: Yunnan	NA	Homo sapiens	2009	patient with paratyphoid fever
208	GCA_000411875.1_ASM41187v1	Paratyphi A	ZJ98-53	China: Guangxi	NA	Homo sapiens	1998	patient with paratyphoid fever
209	GCA_000444835.2_ASM44483v2	Typhimurium	STm7	Australia	NA	Homo sapiens	2008	fecal sample
210	GCA_000465195.1_ST1489_for_the_version_1_of_Salmonella_enterica_subsp._enterica_serovar_Typhimurium_ST1489	Typhimurium	ST1489	China: Hong Kong	NA	Homo sapiens	2006	stool
211	GCA_000465535.1_ASM46553v1	Enteritidis	10-34587	USA: NY, Westchester	NA	Homo sapiens	2010	stool
212	GCA_000468255.1_ST4848_v1	Typhimurium	ST4848	China: Hong Kong	NA	Homo sapiens	2006	blood
213	GCA_000474295.1_CFSAN001164_01.0	Kentucky	22694	NA	NA	NA	2002	Chicken Breast
214	GCA_000474315.1_CFSAN001165_01.0	Kentucky	N312	NA	NA	NA	2004	Chicken Breast
215	GCA_000474335.1_CFSAN001183_01.0	Typhimurium	CDC_2009K1288	NA	2009K-1288	Homo sapiens	2009	clinical
216	GCA_000474355.1_CFSAN001186_01.0	Typhimurium	CDC_2009K1283	NA	2009K1283 (Typo)	Homo sapiens	2009	clinical
217	GCA_000474415.1_CFSAN001162_01.0	Kentucky	13562	NA	NA	NA	2001	Chicken Breast
218	GCA_000474435.1_CFSAN001163_01.0	Kentucky	29166	NA	NA	NA	2003	Chicken Breast
219	GCA_000474455.1_CFSAN001166_01.0	Kentucky	20793	NA	NA	NA	2002	Chicken Breast
220	GCA_000474475.1_CFSAN001184_01.0	Typhimurium	CDC_2009K1158	NA	2009K-1158	Homo sapiens	2009	clinical
221	GCA_000474495.1_CFSAN001187_01.0	Typhimurium	CDC_2009K1277	NA	2009K-1277	Homo sapiens	2009	clinical
222	GCA_000483855.1_ASM48385v1	Muenster	660	NA	NA	NA	2007	filter from dairy farm
223	GCA_000483875.1_ASM48387v1	Agona	266757-1	NA	NA	NA	2004	food, ground nutmeg
224	GCA_000483895.1_ASM48389v1	Agona	442692 2-4	NA	NA	NA	2008	puffed wheat cereal
225	GCA_000484035.1_ASM48403v1	Kentucky	253	NA	NA	Bos taurus	2004	fecal sample from dairy farm
226	GCA_000484055.1_ASM48405v1	Agona	432613	NA	NA	NA	2007	food, hard cheese
227	GCA_000484075.1_ASM48407v1	Agona	442692 2-5	NA	NA	NA	2008	puffed wheat cereal
228	GCA_000484095.1_ASM48409v1	Agona	447967 1-1	NA	NA	NA	2008	puffed rice cereal
229	GCA_000484115.1_ASM48411v1	Agona	409753-6	NA	NA	NA	2007	food, fresh basil
230	GCA_000484135.1_ASM48413v1	Agona	339787	NA	NA	NA	2005	animal feed, bulk ground corn
231	GCA_000484155.1_ASM48415v1	Agona	447967 2-1	NA	NA	NA	2008	puffed rice cereal
232	GCA_000484175.1_ASM48417v1	Agona	460004 1-1	NA	NA	NA	2008	unsweetened puffed rice cereal
233	GCA_000484255.1_ASM48425v1	Agona	311387-1	NA	NA	NA	2005	animal feed, soybean meal
234	GCA_000484375.1_ASM48437v1	Agona	557928	NA	NA	NA	2009	food, clams
235	GCA_000484395.1_ASM48439v1	Agona	467481	NA	NA	NA	2008	food, dried cooked mussel
236	GCA_000484415.1_ASM48441v1	Agona	620239	NA	NA	NA	2010	food, raw black tiger shrimp
237	GCA_000486065.1_ASM48606v1	Heidelberg	82-2052	USA: ME	NA	Homo sapiens	1982	NA
238	GCA_000486085.1_ASM48608v1	Heidelberg	24390	USA: MO	NA	NA	2003	turkey
239	GCA_000486565.1_ASM48656v1	Soerenga	695	USA:TX	NA	NA	2003	filter from dairy farm
240	GCA_000486605.1_ASM48660v1	Paratyphi B	SARA42	United Kingdom: Scotland	NA	Homo sapiens	1974	NA
241	GCA_000486795.1_ASM48679v1	Oranienburg	701	USA:NY	NA	Bos taurus	2003	cow milk sample from dairy farm
242	GCA_000486875.1_ASM48687v1	Senftenberg	423984-2	USA	NA	NA	2010	salame-soprasetta
243	GCA_000486975.1_ASM48697v1	Senftenberg	316235162	USA:CA	NA	NA	2009	pistachios
244	GCA_000487075.1_ASM48707v1	Kentucky	5349	USA:PA	NA	Bos taurus	2006	feces, dairy cow
245	GCA_000487115.1_ASM48711v1	Javiana	PRS_2010_0720	USA:VA	NA	NA	2010	creek
246	GCA_000487215.1_ASM48721v1	Give	564	USA:OH	NA	NA	2003	filter from dairy farm
247	GCA_000487235.1_ASM48723v1	Derby	626	USA:MN	NA	NA	2003	filter from dairy farm
248	GCA_000487275.1_ASM48727v1	Cerro	818	USA:PA	NA	NA	2000	fecal sample
249	GCA_000487415.1_ASM48741v1	Bareilly	CFSAN000200	USA:FL	NA	NA	2009	irrigation water
250	GCA_000487435.1_ASM48743v1	Bareilly	CFSAN000197	USA:SC	NA	NA	2005	cantaloupe
251	GCA_000487455.1_ASM48745v1	Bareilly	CFSAN000183	NA	NA	NA	1975	frog legs
252	GCA_000487475.1_ASM48747v1	Agona	648586-1	Guatemala	NA	NA	2006	sesame seeds, hulled
253	GCA_000487495.1_ASM48749v1	Agona	419639 2-1	Mexico	NA	NA	2003	alfalfa herbal tea
254	GCA_000487555.1_ASM48755v1	Mbandaka	632182-2	China	NA	NA	2006	isolated soy protein
255	GCA_000487835.1_ASM48783v1	Norwich	CFSAN001077	NA	NA	NA	1971	raw oysters
256	GCA_000487875.1_ASM48787v1	Hartford	CFSAN001075	NA	NA	NA	1973	raw oysters
257	GCA_000487895.1_ASM48789v1	Braenderup	CFSAN000756	USA:MA	NA	Homo sapiens	2012	clinical - GI sample; not stool
258	GCA_000495295.1_S-70	Oranienburg	S-70	Mexico:Culiacan, Sinaloa	NA	NA	2008	surface river water
259	GCA_000495315.1_S-76	Oranienburg	S-76	Mexico: Sinaloa, Culiacan	NA	NA	2008	river water
260	GCA_000500025.1_ASM50002v1	Cubana	CVM42234	USA: MD, Laurel	NA	NA	2012	chick feed
261	GCA_000505085.1_CFSAN001284_01.0	Typhimurium	84	NA	NA	Bos taurus	2000	fecal sample from dairy farm
262	GCA_000505105.1_CFSAN001333_01.0	Give	3402	NA	NA	Bos taurus	2002	cow feces
263	GCA_000505145.1_CFSAN001587_01.0	Cerro	CFSAN001587	NA	NA	Bos taurus	2012	feces, dairy cow
264	GCA_000505165.1_CFSAN001590_01.0	Cerro	CFSAN001590	NA	NA	Bos taurus	2005	feces, dairy cow
265	GCA_000505185.1_CFSAN001669_01.0	Cerro	CFSAN001669	NA	NA	Bos taurus	2004	feces, dairy cow
266	GCA_000505205.1_CFSAN001671_01.0	Cerro	CFSAN001671	NA	NA	Bos taurus	2005	feces, dairy cow
267	GCA_000505225.1_CFSAN001673_01.0	Cerro	CFSAN001673	NA	NA	Bos taurus	2005	feces, dairy cow
268	GCA_000505245.1_CFSAN001679_01.0	Cerro	CFSAN001679	NA	NA	Bos taurus	2007	feces, dairy cow
269	GCA_000505265.1_CFSAN001680_01.0	Cerro	CFSAN001680	NA	NA	Bos taurus	2007	feces, dairy cow
270	GCA_000505285.1_CFSAN001681_01.0	Cerro	CFSAN001681	NA	NA	Bos taurus	2008	feces, dairy cow
271	GCA_000505305.1_CFSAN001690_01.0	Cerro	CFSAN001690	NA	NA	Bos taurus	2009	feces, dairy cow
272	GCA_000505325.1_CFSAN001692_01.0	Cerro	CFSAN001692	NA	NA	Bos taurus	2010	feces from dairy cow
273	GCA_000505345.1_CFSAN001697_01.0	Cerro	CFSAN001697	NA	NA	Bos taurus	2011	feces, dairy cow
274	GCA_000505385.1_CFSAN001589_01.0	Cerro	CFSAN001589	NA	NA	Bos taurus	2004	feces, dairy cow
275	GCA_000505405.1_CFSAN001670_01.0	Cerro	CFSAN001670	NA	NA	Bos taurus	2005	feces, dairy cow
276	GCA_000505425.1_CFSAN001674_01.0	Cerro	CFSAN001674	NA	NA	Bos taurus	2005	feces, dairy cow
277	GCA_000505445.1_CFSAN001691_01.0	Cerro	CFSAN001691	NA	NA	Bos taurus	2010	feces, dairy cow
278	GCA_000505465.1_CFSAN004343_01.0	Typhimurium	CFSAN004343	USA:PA	NA	Bos taurus	2005	composite fecal sample
279	GCA_000505485.1_CFSAN004344_01.0	Montevideo	CFSAN004344	USA:PA	NA	Bos taurus	2010	feces, dairy cow
280	GCA_000505505.1_CFSAN004345_01.0	Muenster	CFSAN004345	NA	NA	NA	2010	water
281	GCA_000505525.1_CFSAN004346_01.0	Enteritidis	CFSAN004346	USA:PA	NA	Bos taurus	2010	feces, dairy cow
282	GCA_000505845.2_S_enterica_enterica_Cubana_Ver1	Cubana	76814	USA	NA	NA	2004	swine
283	GCA_000506925.1_SI119944	Infantis	119944	Israel	NA	Homo sapiens	2008	stool sample
284	GCA_000506945.1_S._Infantis_strain_335-3	Infantis	335-3	Israel	NA	Homo sapiens	1971	NA
285	GCA_000516855.1_SvirSVQ1_v1.0	Virchow	SVQ1	Australia: Queensland	NA	Homo sapiens	2007	blood
286	GCA_000521885.1_SP-v1	Gallinarum	FCAV198	Brazil	NA	chickens	2008	pool of ovaries of chickens
287	GCA_000523415.2_STH2370v1	Typhi	STH2370	Chile: Santiago	NA	NA	1991	NA
288	GCA_000524965.2_sal682v2	Bovismorbificans	Sal682	USA: MI	NA	Homo sapiens	2012	NA
289	GCA_000599425.1_Salmonella_enterica_enterica_Namur	Namur	2021-05-29	Belgium: Namur	NA	Homo sapiens	2005	stool sample
290	GCA_000601375.1_SEEH1514_1.0	Heidelberg	N1514	USA: GA	NA	NA	2004	ground turkey
291	GCA_000601395.1_SEEH1536_1.0	Heidelberg	N1536	USA: GA	NA	NA	2004	chicken breast
292	GCA_000601415.1_CFSAN000309_01.0	Heidelberg	29169	USA:CT	NA	NA	2003	ground turkey
293	GCA_000603285.1_ASM60328v1	Heidelberg	SARA37	NA	NA	Meleagris gallopavo (turkey)	1987	NA
294	GCA_000603305.1_ASM60330v1	Heidelberg	SARA32	NA	NA	dog	1986	NA
295	GCA_000603325.1_ASM60332v1	Heidelberg	SARA31	NA	NA	swine animal	1987	NA
296	GCA_000603345.3_ASM60334v3	Heidelberg	N418	USA: NM	NA	NA	2004	ground turkey
297	GCA_000603365.1_ASM60336v1	Heidelberg	N19992	NA	NA	NA	2009	chicken breast
298	GCA_000603445.1_ASM60344v1	Heidelberg	N4403	NA	NA	NA	2005	chicken breast
299	GCA_000603505.1_ASM60350v1	Heidelberg	21381	USA: CT	NA	NA	2002	ground turkey
300	GCA_000603525.1_ASM60352v1	Heidelberg	N4630	USA: GA	NA	NA	2005	ground turkey
301	GCA_000603545.1_ASM60354v1	Heidelberg	N19871	USA: NY	NA	NA	2008	ground turkey
302	GCA_000603565.1_ASM60356v1	Heidelberg	N15757	USA: GA	NA	NA	2007	ground turkey
303	GCA_000603585.1_ASM60358v1	Heidelberg	N26457	USA: CO	NA	NA	2010	ground turkey
304	GCA_000603605.1_ASM60360v1	Heidelberg	N18393	USA: CT	NA	NA	2008	ground turkey
305	GCA_000603625.1_ASM60362v1	Heidelberg	41567	USA: OH	NA	NA	2011	ground turkey
306	GCA_000603645.1_ASM60364v1	Heidelberg	41576	USA: OH	NA	Homo sapiens	2011	NA
307	GCA_000603665.1_ASM60366v1	Heidelberg	41584	USA: MI	NA	Homo sapiens	2011	NA
308	GCA_000603685.1_ASM60368v1	Heidelberg	N29341	USA: MN	NA	NA	2011	ground turkey
309	GCA_000603705.1_ASM60370v1	Heidelberg	N30678	USA: MN	NA	NA	2011	ground turkey
310	GCA_000603725.1_ASM60372v1	Heidelberg	32507	USA: GA	NA	NA	2003	ground turkey
311	GCA_000603745.1_ASM60374v1	Heidelberg	24393	USA: GA	NA	NA	2009	ground turkey
312	GCA_000603765.1_ASM60376v1	Heidelberg	N20134	USA: GA	NA	NA	2009	ground turkey
313	GCA_000603785.1_ASM60378v1	Heidelberg	CVM24391	USA: MO	NA	NA	2003	turkey
314	GCA_000603805.1_ASM60380v1	Heidelberg	CVM24359	USA: MO	NA	NA	2003	turkey
315	GCA_000603825.1_ASM60382v1	Heidelberg	CVM24388	USA: MO	NA	NA	2003	turkey
316	GCA_000603845.1_ASM60384v1	Heidelberg	CVM20752	USA: MO	NA	NA	2002	turkey
317	GCA_000603865.1_ASM60386v1	Heidelberg	N18413	USA: GA	NA	NA	2008	ground turkey
318	GCA_000603885.1_ASM60388v1	Heidelberg	N18440	USA: MD	NA	NA	2008	ground turkey
319	GCA_000603905.1_ASM60390v1	Heidelberg	N18453	USA: MD	NA	NA	2008	ground turkey
320	GCA_000604425.1_47.E.09	Agona	47.E.09	Ireland	NA	NA	2009	Environment (waste water)
321	GCA_000648375.2_94293_Ver1	Goettingen	94293	Israel	NA	Homo sapiens	2005	host tissue
322	GCA_000648415.2_95799_Ver_1	Typhimurium	95799	Israel	NA	Homo sapiens	2005	host tissue
323	GCA_000648435.2_98346_ver1	Typhimurium	98346	Israel	NA	Homo sapiens	2005	host tissue
324	GCA_000648455.2_116045_Ver_1	Typhimurium	116045	Israel	NA	Homo sapiens	2008	host tissue
325	GCA_000648475.2_104772_ver_1	Typhimurium	104772	Israel	NA	Homo sapiens	2006	host tissue
326	GCA_000648495.2_108402_Ver_1	Typhimurium	108402	Israel	NA	Homo sapiens	2007	host tissue
327	GCA_000688355.1_Salmonella_Aqua	Typhimurium	NVSL2001	USA: Iowa	NA	swine	2011	swine carcass at a slaughter plant
328	GCA_000698615.1_CFSAN000203_01.0	Bareilly	CFSAN000203	Pakistan	NA	NA	2011	red chili powder
329	GCA_000698675.1_CFSAN000179_01.0	Bareilly	CFSAN000179	USA: MS	NA	NA	1972	poultry feather meal
330	GCA_000698695.2_CFSAN001087_03.0	Bareilly	CFSAN001087	India	NA	NA	2012	frozen ground yellowfin tuna
331	GCA_000699605.1_SEEH3988_1.0	Heidelberg	RI-11-013988	USA: RI	NA	Homo sapiens	2011	clinical
332	GCA_000699625.1_ASM69962v1	Heidelberg	RI-11-014319	USA: RI	NA	Homo sapiens	2011	clinical
333	GCA_000700765.1_SEEH3312_1.0	Heidelberg	RI-11-013312	USA: RI	NA	Homo sapiens	2011	clinical
334	GCA_000700785.1_SEEH5111_1.0	Heidelberg	640151-11	USA: SC	NA	NA	2010	environmental swab
335	GCA_000732045.1_CFSAN012622_01.0	Give	CFSAN012622	Thailand	NA	NA	2014	ground red chili pepper
336	GCA_000747845.1_CFSAN000182_01.0	Bareilly	CFSAN000182	NA	2993 H	NA	1974	Nonfat Dry Milk
337	GCA_000747885.1_CFSAN000184_01.0	Bareilly	CFSAN000184	Viet Nam	NA	NA	2001	Whisker Fish
338	GCA_000747985.1_CFSAN000224_01.0	Bareilly	CFSAN000224	India	NA	NA	2002	shrimp
339	GCA_000748005.1_CFSAN000225.0	Bareilly	CFSAN000225	India	NA	NA	1998	Cumin Powder
340	GCA_000748105.1_CFSAN000194_01.0	Bareilly	CFSAN000194	United Arab Emirates	NA	NA	2008	Fennel Seeds
341	GCA_000748125.1_CFSAN000195_01.0	Bareilly	CFSAN000195	Viet Nam	NA	NA	2008	Sand Goby Fish
342	GCA_000748145.1_CFSAN000196_01.0	Bareilly	CFSAN000196	India	NA	NA	2004	Shrimp, Frozen
343	GCA_000748165.1_CFSAN000198_01.0	Bareilly	CFSAN000198	Pakistan	NA	NA	2008	Kheer Mix
344	GCA_000748185.1_CFSAN000199_01.0	Bareilly	CFSAN000199	India	NA	NA	2008	Coriander Powder
345	GCA_000748225.1_CFSAN000202_01.0	Bareilly	CFSAN000202	Viet Nam	NA	NA	2001	Shrimp, Raw
346	GCA_000748265.1_CFSAN000213_01.0	Bareilly	CFSAN000213	India	NA	NA	2006	Turmeric Powder
347	GCA_000748285.1_CFSAN000214_01.0	Bareilly	CFSAN000214	India	NA	NA	2007	Ginger Powder
348	GCA_000748325.1_CFSAN000216_01.0	Bareilly	CFSAN000216	USA: RI	NA	NA	2010	Pepper, Ground Red
349	GCA_000748345.1_CFSAN000217_01.0	Bareilly	CFSAN000217	India	NA	NA	2011	Punjabi Chole Spice
350	GCA_000748365.1_CFSAN000218_01.0	Bareilly	CFSAN000218	Sri Lanka	NA	NA	2010	Shrimp, Shell-on
351	GCA_000748385.1_CFSAN000953_01.0	Bareilly	CFSAN000953	USA: NY	NA	Homo sapiens	2012	stool
352	GCA_000748425.1_CFSAN000955_01.0	Bareilly	CFSAN000955	USA: NY	NA	Homo sapiens	2012	stool
353	GCA_000748445.1_CFSAN000957_01.0	Bareilly	CFSAN000957	USA: NY	NA	Homo sapiens	2012	urine
354	GCA_000748485.1_CFSAN000959_01.0	Bareilly	CFSAN000959	USA: NY	NA	Homo sapiens	2012	urine
355	GCA_000748665.1_CFSAN001088_01.0	Bareilly	CFSAN001088	India	NA	NA	2012	Tuna, Frozen Ground Yellowfin
356	GCA_000748685.1_CFSAN001089.0	Bareilly	CFSAN001089	India	NA	NA	2012	Tuna, Frozen Ground Yellowfin
357	GCA_000748805.1_CFSAN000204_01.0	Bareilly	CFSAN000204	India	NA	NA	2004	Crushed Chilis
358	GCA_000748825.1_CFSAN000205_01.0	Bareilly	CFSAN000205	India	NA	NA	2005	Sesame Seed
359	GCA_000748845.1_CFSAN000206_01.0	Bareilly	CFSAN000206	Thailand	NA	NA	2008	Chili Powder
360	GCA_000748865.1_CFSAN000207_01.0	Anatum	CFSAN000207	India	NA	NA	2009	Coriander, Ground
361	GCA_000748885.1_CFSAN000208_01.0	Bareilly	CFSAN000208	Mexico	NA	NA	2010	Coriander
362	GCA_000748925.1_CFSAN000210_01.0	Bareilly	CFSAN000210	India	NA	NA	2011	Coconut
363	GCA_000749195.1_CFSAN000187_01.0	Bareilly	CFSAN000187	Viet Nam	NA	NA	2002	Esomus Swaison, Whole Frozen Raw
364	GCA_000749215.1_CFSAN000188_01.0	Bareilly	CFSAN000188	India	NA	NA	2002	Shrimp, Frozen
365	GCA_000749275.1_CFSAN000193_01.0	Bareilly	CFSAN000193	India	NA	NA	2007	Coriander Powder
366	GCA_000749315.1_CFSAN000964_01.0	Bareilly	CFSAN000964	USA: NY	NA	Homo sapiens	2012	stool
367	GCA_000749355.1_CFSAN000966_01.0	Bareilly	CFSAN000966	USA: NY	NA	Homo sapiens	2012	stool
368	GCA_000749375.1_CFSAN000967_01.0	Bareilly	CFSAN000967	USA: NY	NA	Homo sapiens	2012	stool
369	GCA_000749395.1_CFSAN000969_01.0	Bareilly	CFSAN000969	USA: NY	NA	Homo sapiens	2012	stool
370	GCA_000749505.1_CFSAN000185_01.0	Bareilly	CFSAN000185	India	NA	NA	2002	Shrimp, Frozen Undeveined
371	GCA_000758005.1_CFSAN001090_01.0	Bareilly	CFSAN001090	India	NA	NA	2012	Tuna, Frozen Ground Yellowfin
372	GCA_000772635.1_PDT000034041.1	Montevideo	FCC0146	USA	NA	NA	2010	red pepper
373	GCA_000784215.1_ASM78421v1	I 4,[5],12:i:-	S7	Denmark	NA	pig	2004	NA
374	GCA_000784225.1_ASM78422v1	Typhimurium	S10	Denmark	NA	pig	2004	NA
375	GCA_000784235.1_ASM78423v1	I 4,[5],12:i:-	S23	Denmark	NA	pig	2004	NA
376	GCA_000784245.1_ASM78424v1	I 4,[5],12:i:-	S15	Denmark	NA	pig	2004	NA
377	GCA_000784295.1_ASM78429v1	Typhimurium	S42	Denmark	NA	pig	2004	NA
378	GCA_000784315.1_ASM78431v1	Typhimurium	S46	Denmark	NA	pig	2004	NA
379	GCA_000801935.1_ASM80193v1	Enteritidis	VTCCBAA614	India: Haryana, Hisar, broiler poultry farm	Sal40	Gallus gallus	2012	liver
380	GCA_000806475.1_CFSAN024721_01.0	Senftenberg	CFSAN024721	Chile: Metropolitan region Santiago	NA	Homo sapiens	2009	NA
381	GCA_000806505.1_CFSAN024724_01.0	Senftenberg	CFSAN024724	Chile: Bio-Bio	NA	Larus dominicanus	2012	Kelp Gull
382	GCA_000806525.1_CFSAN024725_01.0	Paratyphi B	CFSAN024725	Chile: Valparaiso	NA	Larus dominicanus	2012	Kelp Gull
383	GCA_000806545.1_CFSAN024757_02.0	Agona	CFSAN024757	Chile: Valparaiso	NA	Larus dominicanus	2012	Kelp Gull
384	GCA_000806565.1_CFSAN024758_02.0	Agona	CFSAN024758	Chile: Magallanes	NA	Spheniscus humboldti	2012	Penguin
385	GCA_000806585.1_CFSAN024760_02.0	Agona	CFSAN024760	Chile: Valparaiso	NA	Homo sapiens	2009	NA
386	GCA_000806605.1_CFSAN024761_02.0	Agona	CFSAN024761	Chile: Magallanes	NA	Spheniscus humboldti	2012	Penguin
387	GCA_000806625.1_CFSAN024764_02.0	Anatum	CFSAN024764	Chile: Metropolitan region Santiago	NA	Homo sapiens	2009	NA
388	GCA_000806645.1_CFSAN024765_02.0	Brandenburg	CFSAN024765	Chile: Los Rios	NA	Otaria flavescens	2012	Sea Lion
389	GCA_000806665.1_CFSAN024768_02.0	Dublin	CFSAN024768	Chile: Los Rios	NA	Homo sapiens	2009	NA
390	GCA_000806685.1_CFSAN024769_02.0	Dublin	CFSAN024769	Chile: Metropolitan region Santiago	NA	Homo sapiens	2009	NA
391	GCA_000806705.1_CFSAN024770_02.0	Havana	CFSAN024770	Chile: Antofagasta	NA	Otaria flavescens	2010	Sea Lion
392	GCA_000806725.1_CFSAN024771_01.0	Havana	CFSAN024771	Chile: Arica	NA	Leucophaeus modestus	2012	Garuma Gull
393	GCA_000806745.1_CFSAN024773_01.0	Heidelberg	CFSAN024773	Chile: Valparaiso	NA	Larus dominicanus	2012	Kelp Gull
394	GCA_000806765.1_CFSAN024774_01.0	Heidelberg	CFSAN024774	Chile: Valparaiso	NA	Larus dominicanus	2012	Kelp Gull
395	GCA_000806785.1_CFSAN024776_01.0	Heidelberg	CFSAN024776	Chile: Valparaiso	NA	Homo sapiens	2009	NA
396	GCA_000806805.1_CFSAN024778_01.0	Infantis	CFSAN024778	Chile: Bio-Bio	NA	Larus dominicanus	2010	Kelp Gull
397	GCA_000806825.1_CFSAN024779_01.0	Infantis	CFSAN024779	Chile: Bio-Bio	NA	Larus dominicanus	2010	Kelp Gull
398	GCA_000806845.1_CFSAN024722_01.0	Senftenberg	CFSAN024722	Chile: Metropolitan region Santiago	NA	Homo sapiens	2009	NA
399	GCA_000806865.1_CFSAN024723_01.0	Senftenberg	CFSAN024723	Chile: Bio-Bio	NA	Larus dominicanus	2012	Kelp Gull
400	GCA_000806885.1_CFSAN024756_02.0	Agona	CFSAN024756	Chile: Magallanes	NA	Spheniscus humboldti	2012	Penguin
401	GCA_000806905.1_CFSAN024759_02.0	Agona	CFSAN024759	Chile: Metropolitan region Santiago	NA	Homo sapiens	2009	NA
402	GCA_000806925.1_CFSAN024763_02.0	Anatum	CFSAN024763	Chile: Arica	NA	Homo sapiens	2009	NA
403	GCA_000806945.1_CFSAN024767_02.0	Dublin	CFSAN024767	Chile: Valparaiso	NA	Larus dominicanus	2012	Kelp Gull
404	GCA_000806965.1_CFSAN024777_01.0	Heidelberg	CFSAN024777	Chile: Metropolitan region Santiago	NA	Homo sapiens	2009	NA
405	GCA_000806985.1_CFSAN024780_01.0	Infantis	CFSAN024780	Chile: Valparaiso	NA	Larus dominicanus	2012	Kelp Gull
406	GCA_000807005.1_CFSAN024781_01.0	Infantis	CFSAN024781	Chile: Metropolitan region Santiago	NA	Homo sapiens	2009	NA
407	GCA_000807025.1_CFSAN024720_01.0	Senftenberg	CFSAN024720	Chile: Valparaiso	NA	Larus dominicanus	2012	Kelp Gull
408	GCA_000807035.1_CFSAN024719_01.0	Senftenberg	CFSAN024719	Chile: Valparaiso	NA	Larus dominicanus	2011	Kelp Gull
409	GCA_000807045.1_CFSAN024715_01.0	Infantis	CFSAN024715	Chile: Valparaiso	NA	Homo sapiens	2009	NA
410	GCA_000807055.1_CFSAN024717_01.0	Livingstone	CFSAN024717	Chile: Los Rios	NA	Otaria flavescens	2012	Sea Lion
411	GCA_000807105.1_CFSAN024716_01.0	Livingstone	CFSAN024716	Chile: Los Rios	NA	Otaria flavescens	2012	Sea Lion
412	GCA_000807125.1_CFSAN024718_01.0	Senftenberg	CFSAN024718	Chile: Bio-Bio	NA	Larus dominicanus	2010	Kelp Gull
413	GCA_000812575.1_ASM81257v1	Infantis	SI69/94	Hungary	NA	Gallus gallus	1994	broiler chicken
414	GCA_000812595.1_ASM81259v1	Infantis	SI54/04	Hungary	NA	Gallus gallus	2004	broiler chicken
415	GCA_000832685.1_CFSAN001591_01.0	Bareilly	CFSAN001591	USA:MD	NA	Homo sapiens	2012	NA
416	GCA_000878845.1_10TTU468_a5	Mbandaka	10TTU468	USA: Texas	NA	bovine	2010	Bovine lymph node
417	GCA_000878855.1_11TTU1590_a5	Mbandaka	11TTU1590	USA: Texas	NA	bovine	2011	Bovine lymph node
418	GCA_000956125.1_ASM95612v1	Livingstone	CKY-S4	Canada: Regina	NA	NA	2009	surface of lake
419	GCA_000962015.1_ASM96201v1	Heidelberg	RI-11-013193	USA: RI	NA	Homo sapiens	2011	clinical
420	GCA_000962025.1_ASM96202v1	Heidelberg	607309-5	USA: IA	NA	NA	2010	environmental
421	GCA_000962075.1_ASM96207v1	Heidelberg	607309-34	USA: IA	NA	NA	2010	environmental
422	GCA_000962085.1_ASM96208v1	Heidelberg	632675-24	USA: IA	NA	NA	2010	environmental
423	GCA_000962115.1_ASM96211v1	Heidelberg	670102-5	USA: IA	NA	NA	2011	environmental
424	GCA_000962145.1_ASM96214v1	Heidelberg	622737-11	USA: IA	NA	NA	2011	environmental
425	GCA_000962175.1_ASM96217v1	Heidelberg	579082-8	USA: IA	NA	NA	2011	environmental
426	GCA_000962295.1_ASM96229v1	Heidelberg	622737-21	USA: IA	NA	NA	2011	environmental
427	GCA_000962435.1_ASM96243v1	Heidelberg	79-0480	USA: AZ	NA	Homo sapiens	1979	clinical
428	GCA_000962445.1_ASM96244v1	Heidelberg	83-1068	USA: SD	NA	Homo sapiens	1983	clinical
429	GCA_000962475.1_ASM96247v1	Heidelberg	86-0255	USA: NJ	NA	Homo sapiens	1986	clinical
430	GCA_000962485.1_ASM96248v1	Heidelberg	87-0208	USA: TN	NA	Homo sapiens	1987	clinical
431	GCA_000962515.1_ASM96251v1	Heidelberg	88-0312	USA: UT	NA	Homo sapiens	1988	clinical
432	GCA_000962525.1_ASM96252v1	Heidelberg	89-0213	USA: IA	NA	Homo sapiens	1989	clinical
433	GCA_000962555.1_ASM96255v1	Heidelberg	CFSAN00327	USA: NY	NA	NA	2011	broiled chicken liver
434	GCA_000962565.1_ASM96256v1	Heidelberg	92-0138	USA: RI	NA	Homo sapiens	1992	clinical
435	GCA_000962605.1_ASM96260v1	Heidelberg	82-1617	USA	NA	Homo sapiens	1982	clinical
436	GCA_000962625.1_ASM96262v1	Heidelberg	84-1004	USA	NA	Homo sapiens	1984	clinical
437	GCA_000962655.1_ASM96265v1	Heidelberg	85-0486	USA: AZ	NA	Homo sapiens	1985	clinical
438	GCA_000962675.1_ASM96267v1	Heidelberg	90-0318	USA: MS	NA	Homo sapiens	1990	clinical
439	GCA_000962685.1_ASM96268v1	Heidelberg	92-0144	USA: RI	NA	Homo sapiens	1992	clinical
440	GCA_000962695.1_ASM96269v1	Heidelberg	CFSAN00323	USA: PA	NA	Homo sapiens	2011	stool
441	GCA_000962725.1_ASM96272v1	Heidelberg	CFSAN00324	USA: PA	NA	Homo sapiens	2011	abscess
442	GCA_000964145.1_ASM96414v1	Berta	OLC-759	Canada: Ontario	NA	NA	2007	laboratory generated mutation
443	GCA_000964155.1_ASM96415v1	Berta	ATCC 8392	Canada: Ontario	NA	NA	2008	NA
444	GCA_000964185.1_ASM96418v1	Mishmarhaemek	OLC-1602	Canada: Ontario	NA	NA	2014	bovine feces
445	GCA_000973745.1_ABBSB1020-2.id16_v1.0	Hadar	ABBSB1020-2	Canada: British Columbia, Fraser Valley	NA	Gallus gallus domesticus	2006	fecal material
446	GCA_000973755.1_ABBSB1008-2.id24_v1.0	Kentucky	ABBSB1008-2	Canada: British Columbia, Fraser Valley	NA	Gallus gallus domesticus	2006	fecal material
447	GCA_000973775.1_ABB1048-1.id15_v1.0	Hadar	ABB1048-1	Canada: British Columbia, Fraser Valley	NA	Gallus gallus domesticus	2005	fecal material
448	GCA_000973785.1_ABB07-SB3031.id20_v1.0	Heidelberg	ABB07-SB3031	Canada: British Columbia, Fraser Valley	NA	Gallus gallus domesticus	2005	fecal material
449	GCA_000973815.1_ABBSB1205-1.id4_v1.0	I 4,[5],12:i:-	ABBSB1205-1	Canada: British Columbia, Fraser Valley	NA	Gallus gallus domesticus	2006	fecal material
450	GCA_000973835.1_SALC-205-3.id22_v1.0	Kentucky	SALC-205-3	Canada: British Columbia, Fraser Valley	NA	Gallus gallus domesticus	2004	fecal material
451	GCA_000973845.1_SALF-276-1.id8_v1.0	I 4,[5],12:i:-	SALF-276-1	Canada: British Columbia, Fraser Valley	NA	Gallus gallus domesticus	2004	fecal material
452	GCA_000973885.1_SALH-394-2.id3_v1.0	I 4,[5],12:i:-	SALH-394-2	Canada: British Columbia, Fraser Valley	NA	Gallus gallus domesticus	2004	fecal material
453	GCA_000973905.1_ABB07-SB3057-2.id23_v1.0	Kentucky	ABB07-SB3057-2	Canada: British Columbia, Fraser Valley	NA	Gallus gallus domesticus	2005	fecal material
454	GCA_000973915.1_ABB1162-2.id9_v1.0	Typhimurium	ABB1162-2	Canada: British Columbia, Fraser Valley	NA	Gallus gallus domesticus	2005	fecal material
455	GCA_000973935.1_ABBSB1004-1.id11_v1.0	Enteritidis	ABBSB1004-1	Canada: British Columbia, Fraser Valley	NA	Gallus gallus domesticus	2006	fecal material
456	GCA_000973955.1_ABBSB1050-2.id13_v1.0	Thompson	ABBSB1050-2	Canada: British Columbia, Fraser Valley	NA	Gallus gallus domesticus	2006	fecal material
457	GCA_000973985.1_Senterica.svTyphimurium.strABBSB1189-1.id14_v1.0	I 4,[5],12:i:-	ABBSB1189-1	Canada: British Columbia, Fraser Valley	NA	Gallus gallus domesticus	2006	fecal material
458	GCA_000974005.1_ABBSB1218-1.id7_v1.0	I 4,[5],12:i:-	ABBSB1218-1	Canada: British Columbia, Fraser Valley	NA	Gallus gallus domesticus	2006	fecal material
459	GCA_000974015.1_SALF-297-2.id5_v1.0	I 4,[5],12:i:-	SALF-297-2	Canada: British Columbia, Fraser Valley	NA	Gallus gallus domesticus	2004	fecal material
460	GCA_000974035.1_SALI-436-3.id6_v1.0	I 4,[5],12:i:-	SALI-436-3	Canada: British Columbia, Fraser Valley	NA	Gallus gallus domesticus	2005	fecal material
461	GCA_000974045.1_ABB07-SB3071.id12_v1.0	Enteritidis	ABB07-SB3071	Canada: British Columbia, Fraser Valley	NA	Gallus gallus domesticus	2005	fecal material
462	GCA_000974085.1_ABB1087-1.id21_v1.0	Kentucky	ABB1087-1	Canada: British Columbia, Fraser Valley	NA	Gallus gallus domesticus	2005	fecal material
463	GCA_000974095.1_ABBSB1113-1.id1_v1.0	Typhimurium	ABBSB1113-1	Canada: British Columbia, Fraser Valley	NA	Gallus gallus domesticus	2006	fecal material
464	GCA_000974125.1_ABBSB1116-2.id10_v1.0	Typhimurium	ABBSB1116-2	Canada: British Columbia, Fraser Valley	NA	Gallus gallus domesticus	2006	fecal material
465	GCA_000974135.1_ABBSB1121-1.id17_v1.0	Hadar	ABBSB1121-1	Canada: British Columbia, Fraser Valley	NA	Gallus gallus domesticus	2006	fecal material
466	GCA_000974165.1_SALB-159-4.id19_v1.0	Heidelberg	SALB-159-4	Canada: British Columbia, Fraser Valley	NA	Gallus gallus domesticus	2004	fecal material
467	GCA_000974175.1_SALB-46.id18_v1.0	Heidelberg	SALB-46	Canada: British Columbia, Fraser Valley	NA	Gallus gallus domesticus	2004	fecal material
468	GCA_000974205.1_SALB-47-2.id25_v1.0	Heidelberg	SALB-47-2	Canada: British Columbia, Fraser Valley	NA	Gallus gallus domesticus	2004	fecal material
469	GCA_000974215.1_SALF-297-3.id2_v1.0	I 4,[5],12:i:-	SALF-297-3	Canada: British Columbia, Fraser Valley	NA	Gallus gallus domesticus	2004	fecal material
470	GCA_000974975.1_CFSAN003382_01.0	Schwarzengrund	CFSAN003382	USA: Virginia	NA	NA	2011	creek water
471	GCA_000982755.1_10492_1_10	Typhi	MDUST139	Burma	NA	NA	2012	Not known
472	GCA_001038035.1_ASM103803v1	I 4,[5],12:i:-	smonpas004260-17	Italy: L'Aquila	NA	Homo sapiens	2014	feces
473	GCA_001040825.1_ASM104082v1	Derby	07CR553	France: Brittany	NA	pig	2007	NA
474	GCA_001043095.1_ASM104309v1	Cerro	87	Japan	NA	NA	1994	commercial egg-producing farm
475	GCA_001047615.1_ASM104761v1	Napoli	SN310	Italy: Milano	NA	Homo sapiens	2014	stool sample from Salmonellosispatient
476	GCA_001047895.1_10592_2_52	Typhi	1984-09-01	NA	NA	NA	2009	Not known
477	GCA_001047915.1_10593_2_12	Typhi	1992-09-01	NA	NA	NA	2009	Not known
478	GCA_001047935.1_10492_1_52	Typhi	MDUST265	NA	NA	NA	2011	Not known
479	GCA_001047955.1_10349_1_22	Typhi	ERL061748	NA	NA	NA	2006	Not known
480	GCA_001047975.1_10349_1_70	Typhi	ERL114070	NA	NA	NA	2011	Not known
481	GCA_001047995.1_10349_1_3	Typhi	ERL022464	NA	NA	NA	2002	Not known
482	GCA_001048015.1_10349_1_45	Typhi	ERL091788	NA	NA	NA	2009	Not known
483	GCA_001048055.1_10492_1_84	Typhi	MDUST411	NA	NA	NA	2011	Not known
484	GCA_001048075.1_10493_1_11	Typhi	MDUST131	NA	NA	NA	2011	Not known
485	GCA_001048095.1_10493_1_17	Typhi	MDUST152	NA	NA	NA	2012	Not known
486	GCA_001048115.1_10493_1_49	Typhi	MDUST261	NA	NA	NA	2011	Not known
487	GCA_001048135.1_10493_1_63	Typhi	MDUST297	NA	NA	NA	2011	Not known
488	GCA_001048155.1_10561_2_40	Typhi	ERL022368	NA	NA	NA	2002	Not known
489	GCA_001048175.1_10493_1_50	Typhi	MDUST268	NA	NA	NA	2011	Not known
490	GCA_001048195.1_10562_2_18	Typhi	MDUST190	NA	NA	NA	2011	Not known
491	GCA_001048215.1_10492_1_23	Typhi	MDUST187	NA	NA	NA	2011	Not known
492	GCA_001048235.1_10492_1_33	Typhi	MDUST223	NA	NA	NA	2011	Not known
493	GCA_001048255.1_10493_1_86	Typhi	MDUST415	NA	NA	NA	2012	Not known
494	GCA_001048275.1_10493_1_22	Typhi	MDUST162	NA	NA	NA	2011	Not known
495	GCA_001048295.1_10493_1_28	Typhi	MDUST177	NA	NA	NA	2011	Not known
496	GCA_001048315.1_10562_2_17	Typhi	MDUST176	NA	NA	NA	2011	Not known
497	GCA_001048335.1_10492_1_15	Typhi	MDUST151	NA	NA	NA	2012	Not known
498	GCA_001048355.1_10562_2_35	Typhi	MDUST260	NA	NA	NA	2011	Not known
499	GCA_001048395.1_10541_2_10	Typhi	MDUST181	NA	NA	NA	2011	Not known
500	GCA_001048415.1_10492_1_39	Typhi	MDUST239	NA	NA	NA	2011	Not known
501	GCA_001048435.1_10562_2_10	Typhi	MDUST146	NA	NA	NA	2012	Not known
502	GCA_001048455.1_10562_2_14	Typhi	MDUST170	NA	NA	NA	2011	Not known
503	GCA_001050855.1_ASM105085v1	Agona	16.H.08	United Kingdom:Scotland	NA	NA	2008	Human (feces)
504	GCA_001051525.1_ASM105152v1	Newport	36807	USA:VA	NA	NA	2007	tomato farm
505	GCA_001051535.1_ASM105153v1	Newport	36805	USA:VA	NA	NA	2007	tomato farm
506	GCA_001051545.1_ASM105154v1	Newport	36804	USA:VA	NA	NA	2007	tomato farm
507	GCA_001051555.1_ASM105155v1	Newport	36801	USA:VA	NA	NA	2007	tomato farm
508	GCA_001051605.1_ASM105160v1	Newport	36802	USA:VA	NA	NA	2007	tomato farm
509	GCA_001051615.1_ASM105161v1	Newport	36799	USA:VA	NA	NA	2007	tomato farm
510	GCA_001051685.1_CFSAN000863_1.0	Newport	DC_10-449	USA:DC	NA	Homo sapiens	2010	stool
511	GCA_001051695.1_CFSAN000862_1.0	Newport	DC_10-446	USA:DC	NA	Homo sapiens	2010	stool
512	GCA_001051715.1_CFSAN000864_1.0	Newport	DC_10-450	USA:DC	NA	Homo sapiens	2010	stool
513	GCA_001051765.1_CFSAN000927_1.0	Newport	A182RVB	USA:VA	NA	NA	2006	creek sediment
514	GCA_001051775.1_CFSAN000928_1.0	Newport	Pond080-2TTA	USA:VA	NA	NA	2006	pond sediment
515	GCA_001051795.1_ASM105179v1	Newport	36803	USA:VA	NA	NA	2007	tomato farm
516	GCA_001051815.1_CFSAN000929_1.0	Newport	S103RVX	USA:VA	NA	NA	2006	bird feces
517	GCA_001051845.1_CFSAN001243_1.0	Newport	PRS_2010_0624	USA:VA	NA	NA	2010	creek
518	GCA_001078155.1_ASM107815v1	I 4,[5],12:i:-	Sal25	NA	NA	NA	2011	food sample
519	GCA_001078745.1_10492_1_67	Typhi	MDUST362	Papua New Guinea	NA	NA	1998	Not known
520	GCA_001078765.1_10562_2_46	Typhi	MDUST307	Fiji	NA	NA	1981	Not known
521	GCA_001078785.1_10493_1_39	Typhi	MDUST214	India	NA	NA	2011	Not known
522	GCA_001078825.1_10541_2_25	Typhi	MDUST284	Samoa	NA	NA	2004	Not known
523	GCA_001078845.1_10493_1_21	Typhi	MDUST159	India	NA	NA	2012	Not known
524	GCA_001078865.1_10561_2_64	Typhi	np93	Nepal	NA	NA	2011	Not known
525	GCA_001078885.1_10562_2_13	Typhi	MDUST167	India	NA	NA	2011	Not known
526	GCA_001078905.1_10493_1_70	Typhi	MDUST322	Fiji	NA	NA	1983	Not known
527	GCA_001078925.1_10493_1_24	Typhi	MDUST168	India	NA	NA	2011	Not known
528	GCA_001078945.1_10060_6_22	Typhi	UI11562	Laos	NA	NA	2008	Not known
529	GCA_001078965.1_10071_3_27	Typhi	1025041	South Africa	NA	NA	2004	Not known
530	GCA_001078985.1_10060_6_81	Typhi	129-0230-K	Tanzania	NA	NA	2008	Not known
531	GCA_001079005.1_10071_3_52	Typhi	412921	South Africa	NA	NA	2009	Not known
532	GCA_001079025.1_10071_8_65	Typhi	2010K-0507	Kenya	NA	NA	2007	Not known
533	GCA_001079045.1_10071_8_13	Typhi	Gen-0013	Samoa	NA	NA	2012	Not known
534	GCA_001079065.1_10060_6_27	Typhi	UI13797	Laos	NA	NA	2009	Not known
535	GCA_001079085.1_10060_6_91	Typhi	H084140247	Iraq	NA	NA	2008	Not known
536	GCA_001079105.1_10060_6_87	Typhi	H083520583	Iraq	NA	NA	2008	Not known
537	GCA_001079125.1_10071_3_59	Typhi	627334	South Africa	NA	NA	2012	Not known
538	GCA_001079145.1_10060_6_56	Typhi	UI5275	Laos	NA	NA	2004	Not known
539	GCA_001079165.1_10060_6_46	Typhi	UI3862	Laos	NA	NA	2003	Not known
540	GCA_001079185.1_10060_5_36	Typhi	A246	Indonesia	NA	NA	2010	Not known
541	GCA_001079205.1_10071_8_15	Typhi	Gen-0015	Samoa	NA	NA	2012	Not known
542	GCA_001079225.1_10071_3_47	Typhi	493790	South Africa	NA	NA	2010	Not known
543	GCA_001079245.1_10071_8_78	Typhi	2010K-0548	Kenya	NA	NA	2008	Not known
544	GCA_001079265.1_10071_8_88	Typhi	2010K-0524	Kenya	NA	NA	2007	Not known
545	GCA_001079285.1_10060_5_77	Typhi	B1596	Fiji	NA	NA	2012	Not known
546	GCA_001079305.1_10071_3_21	Typhi	TY647	Bangladesh	NA	NA	2012	Not known
547	GCA_001079325.1_10071_8_10	Typhi	Gen-0010	Samoa	NA	NA	2012	Not known
548	GCA_001079345.1_10071_3_74	Typhi	A102	Indonesia	NA	NA	2005	Not known
549	GCA_001079365.1_10060_5_28	Typhi	A237	Indonesia	NA	NA	2010	Not known
550	GCA_001079385.1_10071_3_22	Typhi	231697	South Africa	NA	NA	2007	Not known
551	GCA_001079405.1_10071_8_27	Typhi	Gen-0027	Samoa	NA	NA	2012	Not known
552	GCA_001079425.1_10071_8_90	Typhi	2010K-0544	Kenya	NA	NA	2009	Not known
553	GCA_001079445.1_10060_6_63	Typhi	UX305	Laos	NA	NA	2009	Not known
554	GCA_001079485.1_10060_6_29	Typhi	UI14191/3	Laos	NA	NA	2009	Not known
555	GCA_001079505.1_10060_5_17	Typhi	A158	Indonesia	NA	NA	2009	Not known
556	GCA_001079525.1_10060_6_52	Typhi	UI4940	Laos	NA	NA	2004	Not known
557	GCA_001079545.1_10071_8_9	Typhi	Gen-0009	Samoa	NA	NA	2012	Not known
558	GCA_001079565.1_10071_8_31	Typhi	Gen-0031	Samoa	NA	NA	2012	Not known
559	GCA_001079585.1_10071_8_22	Typhi	Gen-0022	Samoa	NA	NA	2012	Not known
560	GCA_001079605.1_10060_5_4	Typhi	2007-019648	Cambodia	NA	NA	2012	Not known
561	GCA_001079625.1_10071_8_84	Typhi	2010K-0626	Kenya	NA	NA	2009	Not known
562	GCA_001079645.1_10071_3_44	Typhi	1026656	South Africa	NA	NA	2004	Not known
563	GCA_001079665.1_10071_8_81	Typhi	2010K-0506	Kenya	NA	NA	2007	Not known
564	GCA_001079685.1_10071_3_31	Typhi	226195	South Africa	NA	NA	2007	Not known
565	GCA_001079705.1_10060_6_47	Typhi	UI3915	Laos	NA	NA	2003	Not known
566	GCA_001079725.1_10060_6_79	Typhi	129-0303-M	Tanzania	NA	NA	2008	Not known
567	GCA_001079745.1_10060_6_38	Typhi	UI3452	Laos	NA	NA	2003	Not known
568	GCA_001079765.1_10060_6_9	Typhi	SV179	Laos	NA	NA	2009	Not known
569	GCA_001079785.1_10071_3_60	Typhi	648212	South Africa	NA	NA	2012	Not known
570	GCA_001079805.1_10060_6_34	Typhi	UI17187	Laos	NA	NA	2010	Not known
571	GCA_001079825.1_10060_6_93	Typhi	H084260341	Iraq	NA	NA	2008	Not known
572	GCA_001079845.1_10071_3_93	Typhi	A137	Indonesia	NA	NA	2008	Not known
573	GCA_001079865.1_10060_5_84	Typhi	P749	Fiji	NA	NA	2008	Not known
574	GCA_001079885.1_10060_6_12	Typhi	SV357	Laos	NA	NA	2009	Not known
575	GCA_001079905.1_10071_8_47	Typhi	Gen-0047	Samoa	NA	NA	2012	Not known
576	GCA_001079925.1_10060_6_18	Typhi	SV610	Laos	NA	NA	2010	Not known
577	GCA_001079945.1_10071_3_66	Typhi	325681	South Africa	NA	NA	2009	Not known
578	GCA_001079965.1_10071_8_3	Typhi	Gen-0003	Samoa	NA	NA	2012	Not known
579	GCA_001079985.1_10071_8_71	Typhi	2010K-0550	Kenya	NA	NA	2009	Not known
580	GCA_001080005.1_10071_8_28	Typhi	Gen-0028	Samoa	NA	NA	2012	Not known
581	GCA_001080025.1_10071_3_12	Typhi	TY108	Bangladesh	NA	NA	2012	Not known
582	GCA_001080045.1_10071_8_39	Typhi	Gen-0039	Samoa	NA	NA	2012	Not known
583	GCA_001080065.1_10493_1_19	Typhi	MDUST156	Pakistan	NA	NA	2012	Not known
584	GCA_001080085.1_10071_8_12	Typhi	Gen-0012	Samoa	NA	NA	2012	Not known
585	GCA_001080105.1_10071_8_25	Typhi	Gen-0025	Samoa	NA	NA	2012	Not known
586	GCA_001080125.1_10071_8_40	Typhi	Gen-0040	Samoa	NA	NA	2012	Not known
587	GCA_001080145.1_10071_3_33	Typhi	225555	South Africa	NA	NA	2007	Not known
588	GCA_001080165.1_10060_6_20	Typhi	UI10788	Laos	NA	NA	2007	Not known
589	GCA_001080185.1_10071_3_34	Typhi	241451	South Africa	NA	NA	2008	Not known
590	GCA_001080205.1_10060_6_42	Typhi	UI3608	Laos	NA	NA	2003	Not known
591	GCA_001080225.1_10071_8_8	Typhi	Gen-0008	Samoa	NA	NA	2012	Not known
592	GCA_001080245.1_10071_3_51	Typhi	427489	South Africa	NA	NA	2010	Not known
593	GCA_001080265.1_10060_5_3	Typhi	01-2011-002432	Cambodia	NA	NA	2012	Not known
594	GCA_001080285.1_10071_8_74	Typhi	2010K-0539	Kenya	NA	NA	2008	Not known
595	GCA_001080305.1_10060_6_73	Typhi	61025	Tanzania	NA	NA	2006	Not known
596	GCA_001080325.1_10060_6_28	Typhi	UI13823	Laos	NA	NA	2009	Not known
597	GCA_001080345.1_10071_8_50	Typhi	Gen-0050	Samoa	NA	NA	2012	Not known
598	GCA_001080365.1_10071_3_61	Typhi	639624	South Africa	NA	NA	2012	Not known
599	GCA_001080385.1_10060_6_37	Typhi	UI3446	Laos	NA	NA	2003	Not known
600	GCA_001080405.1_10060_6_57	Typhi	UI5312	Laos	NA	NA	2004	Not known
601	GCA_001080425.1_10071_3_36	Typhi	241454	South Africa	NA	NA	2008	Not known
602	GCA_001080445.1_10071_8_63	Typhi	2010K-0552	Kenya	NA	NA	2008	Not known
603	GCA_001080465.1_10071_8_37	Typhi	Gen-0037	Samoa	NA	NA	2012	Not known
604	GCA_001080485.1_10071_8_17	Typhi	Gen-0017	Samoa	NA	NA	2012	Not known
605	GCA_001080505.1_10060_5_87	Typhi	1102	Bangladesh	NA	NA	2011	Not known
606	GCA_001080525.1_10071_3_53	Typhi	410378	South Africa	NA	NA	2009	Not known
607	GCA_001080545.1_10071_8_76	Typhi	2010K-0522	Kenya	NA	NA	2007	Not known
608	GCA_001080565.1_10071_3_48	Typhi	520772	South Africa	NA	NA	2010	Not known
609	GCA_001080585.1_10060_5_66	Typhi	110829	Fiji	NA	NA	2012	Not known
610	GCA_001080605.1_10060_6_68	Typhi	XN211	Laos	NA	NA	2010	Not known
611	GCA_001080625.1_10071_8_95	Typhi	2010K-0514	Kenya	NA	NA	2007	Not known
612	GCA_001080645.1_10071_8_44	Typhi	Gen-0044	Samoa	NA	NA	2012	Not known
613	GCA_001080665.1_10071_8_55	Typhi	Gen-0055	Samoa	NA	NA	2012	Not known
614	GCA_001080685.1_10060_5_11	Typhi	A149	Indonesia	NA	NA	2006	Not known
615	GCA_001080705.1_10071_3_10	Typhi	TY068	Bangladesh	NA	NA	2012	Not known
616	GCA_001080725.1_10060_5_70	Typhi	B1357	Fiji	NA	NA	2012	Not known
617	GCA_001080745.1_10071_3_89	Typhi	A132	Indonesia	NA	NA	2011	Not known
618	GCA_001080765.1_10060_5_40	Typhi	A250	Indonesia	NA	NA	2009	Not known
619	GCA_001080785.1_10071_8_66	Typhi	2010K-0519	Kenya	NA	NA	2007	Not known
620	GCA_001080805.1_10071_3_65	Typhi	671445	South Africa	NA	NA	2012	Not known
621	GCA_001080825.1_10071_8_34	Typhi	Gen-0034	Samoa	NA	NA	2012	Not known
622	GCA_001080845.1_10071_8_58	Typhi	Gen-0058	Samoa	NA	NA	2012	Not known
623	GCA_001080865.1_10060_6_33	Typhi	UI16704	Laos	NA	NA	2010	Not known
624	GCA_001080885.1_10060_6_21	Typhi	UI11483	Laos	NA	NA	2008	Not known
625	GCA_001080905.1_10071_8_16	Typhi	Gen-0016	Samoa	NA	NA	2012	Not known
626	GCA_001080925.1_10071_3_56	Typhi	540614	South Africa	NA	NA	2011	Not known
627	GCA_001080945.1_10071_8_5	Typhi	Gen-0005	Samoa	NA	NA	2012	Not known
628	GCA_001080965.1_10071_3_67	Typhi	338900	South Africa	NA	NA	2009	Not known
629	GCA_001080985.1_10071_3_40	Typhi	141461	South Africa	NA	NA	2006	Not known
630	GCA_001081005.1_10071_8_43	Typhi	Gen-0043	Samoa	NA	NA	2012	Not known
631	GCA_001081025.1_10060_6_45	Typhi	UI3816	Laos	NA	NA	2003	Not known
632	GCA_001081045.1_10071_3_88	Typhi	A131	Indonesia	NA	NA	2004	Not known
633	GCA_001081065.1_10071_8_68	Typhi	2010K-0512	Kenya	NA	NA	2007	Not known
634	GCA_001081085.1_10060_5_5	Typhi	2012-010389	Cambodia	NA	NA	2012	Not known
635	GCA_001081105.1_10071_8_59	Typhi	Gen-0059	Samoa	NA	NA	2012	Not known
636	GCA_001081125.1_10071_8_7	Typhi	Gen-0007	Samoa	NA	NA	2012	Not known
637	GCA_001081145.1_10060_6_80	Typhi	129-0257-M	Tanzania	NA	NA	2008	Not known
638	GCA_001081165.1_10071_3_91	Typhi	A135	Indonesia	NA	NA	2004	Not known
639	GCA_001081185.1_10071_3_64	Typhi	316083	South Africa	NA	NA	2009	Not known
640	GCA_001081205.1_10071_3_32	Typhi	206926	South Africa	NA	NA	2007	Not known
641	GCA_001081225.1_10060_6_54	Typhi	UI5106	Laos	NA	NA	2004	Not known
642	GCA_001081245.1_10071_8_54	Typhi	Gen-0054	Samoa	NA	NA	2012	Not known
643	GCA_001081265.1_10071_8_23	Typhi	Gen-0023	Samoa	NA	NA	2012	Not known
644	GCA_001081285.1_10060_5_94	Typhi	1707	Bangladesh	NA	NA	2012	Not known
645	GCA_001081305.1_10071_8_80	Typhi	2010K-0500	Kenya	NA	NA	2007	Not known
646	GCA_001081325.1_10060_5_54	Typhi	A266	Indonesia	NA	NA	2010	Not known
647	GCA_001081345.1_10060_5_72	Typhi	B1501	Fiji	NA	NA	2012	Not known
648	GCA_001081365.1_10071_8_72	Typhi	2010K-0511	Kenya	NA	NA	2007	Not known
649	GCA_001081385.1_10060_5_57	Typhi	100949	Fiji	NA	NA	2011	Not known
650	GCA_001081405.1_10071_3_37	Typhi	257401	South Africa	NA	NA	2008	Not known
651	GCA_001081425.1_10060_5_67	Typhi	B1271	Fiji	NA	NA	2012	Not known
652	GCA_001081445.1_10071_3_9	Typhi	TY063	Bangladesh	NA	NA	2012	Not known
653	GCA_001081465.1_10060_5_45	Typhi	A256	Indonesia	NA	NA	2010	Not known
654	GCA_001081485.1_10060_6_44	Typhi	UI3753	Laos	NA	NA	2003	Not known
655	GCA_001081505.1_10060_6_39	Typhi	UI3492	Laos	NA	NA	2003	Not known
656	GCA_001081525.1_10060_6_36	Typhi	UI3398	Laos	NA	NA	2003	Not known
657	GCA_001081545.1_10071_8_62	Typhi	2010K-0515	Kenya	NA	NA	2007	Not known
658	GCA_001081565.1_10060_6_85	Typhi	H062640481	Iraq	NA	NA	2006	Not known
659	GCA_001081585.1_10071_8_33	Typhi	Gen-0033	Samoa	NA	NA	2012	Not known
660	GCA_001081605.1_10071_8_19	Typhi	Gen-0019	Samoa	NA	NA	2012	Not known
661	GCA_001081625.1_10071_8_35	Typhi	Gen-0035	Samoa	NA	NA	2012	Not known
662	GCA_001081645.1_10071_3_14	Typhi	TY132	Bangladesh	NA	NA	2012	Not known
663	GCA_001081665.1_10060_6_5	Typhi	ST716	Laos	NA	NA	2008	Not known
664	GCA_001081685.1_10071_8_83	Typhi	2010K-0508	Kenya	NA	NA	2007	Not known
665	GCA_001081705.1_10060_6_59	Typhi	UI5557	Laos	NA	NA	2004	Not known
666	GCA_001081725.1_10071_8_64	Typhi	2010K-0527	Kenya	NA	NA	2007	Not known
667	GCA_001081745.1_10060_5_13	Typhi	A153	Indonesia	NA	NA	2010	Not known
668	GCA_001081765.1_10071_8_48	Typhi	Gen-0048	Samoa	NA	NA	2012	Not known
669	GCA_001081785.1_10071_8_29	Typhi	Gen-0029	Samoa	NA	NA	2012	Not known
670	GCA_001081805.1_10060_5_79	Typhi	B1628	Fiji	NA	NA	2012	Not known
671	GCA_001081825.1_10060_6_16	Typhi	SV547	Laos	NA	NA	2010	Not known
672	GCA_001081845.1_10071_8_14	Typhi	Gen-0014	Samoa	NA	NA	2012	Not known
673	GCA_001081865.1_10071_8_82	Typhi	2010K-0554	Kenya	NA	NA	2008	Not known
674	GCA_001081885.1_10060_5_21	Typhi	A173	Indonesia	NA	NA	2009	Not known
675	GCA_001081905.1_10060_5_85	Typhi	W478	Fiji	NA	NA	2012	Not known
676	GCA_001081925.1_10060_6_1	Typhi	LNT757	Laos	NA	NA	2009	Not known
677	GCA_001081945.1_10071_8_6	Typhi	Gen-0006	Samoa	NA	NA	2012	Not known
678	GCA_001081965.1_10071_8_26	Typhi	Gen-0026	Samoa	NA	NA	2012	Not known
679	GCA_001081985.1_10071_8_21	Typhi	Gen-0021	Samoa	NA	NA	2012	Not known
680	GCA_001082005.1_10060_5_35	Typhi	A245	Indonesia	NA	NA	2009	Not known
681	GCA_001082025.1_10071_3_76	Typhi	A109	Indonesia	NA	NA	2004	Not known
682	GCA_001082045.1_10071_8_77	Typhi	2010K-0517	Kenya	NA	NA	2007	Not known
683	GCA_001082065.1_10060_5_75	Typhi	B1542	Fiji	NA	NA	2012	Not known
684	GCA_001082085.1_10060_5_38	Typhi	A248	Indonesia	NA	NA	2009	Not known
685	GCA_001082105.1_10071_3_5	Typhi	TY019	Bangladesh	NA	NA	2012	Not known
686	GCA_001082125.1_10071_8_45	Typhi	Gen-0045	Samoa	NA	NA	2012	Not known
687	GCA_001082145.1_10071_8_49	Typhi	Gen-0049	Samoa	NA	NA	2012	Not known
688	GCA_001082165.1_10071_3_35	Typhi	238675	South Africa	NA	NA	2008	Not known
689	GCA_001082185.1_10071_8_36	Typhi	Gen-0036	Samoa	NA	NA	2012	Not known
690	GCA_001082205.1_10071_3_84	Typhi	A125	Indonesia	NA	NA	2005	Not known
691	GCA_001082225.1_10071_8_41	Typhi	Gen-0041	Samoa	NA	NA	2012	Not known
692	GCA_001082245.1_10071_3_70	Typhi	379905	South Africa	NA	NA	2009	Not known
693	GCA_001082265.1_10071_8_89	Typhi	2010K-0523	Kenya	NA	NA	2007	Not known
694	GCA_001082285.1_10071_8_32	Typhi	Gen-0032	Samoa	NA	NA	2012	Not known
695	GCA_001082305.1_10071_8_60	Typhi	Gen-0060	Samoa	NA	NA	2012	Not known
696	GCA_001082325.1_10060_6_11	Typhi	SV211	Laos	NA	NA	2009	Not known
697	GCA_001082345.1_10060_6_76	Typhi	129-0177-M	Tanzania	NA	NA	2007	Not known
698	GCA_001082365.1_10071_3_11	Typhi	TY107	Bangladesh	NA	NA	2012	Not known
699	GCA_001082385.1_10071_8_20	Typhi	Gen-0020	Samoa	NA	NA	2012	Not known
700	GCA_001082405.1_10071_3_85	Typhi	A127	Indonesia	NA	NA	2011	Not known
701	GCA_001082425.1_10071_8_46	Typhi	Gen-0046	Samoa	NA	NA	2012	Not known
702	GCA_001082445.1_10060_5_65	Typhi	109520	Fiji	NA	NA	2012	Not known
703	GCA_001082465.1_10060_5_23	Typhi	A178	Indonesia	NA	NA	2009	Not known
704	GCA_001082485.1_10060_5_29	Typhi	A238	Indonesia	NA	NA	2009	Not known
705	GCA_001082505.1_10071_8_51	Typhi	Gen-0051	Samoa	NA	NA	2012	Not known
706	GCA_001082525.1_10071_3_20	Typhi	TY589	Bangladesh	NA	NA	2012	Not known
707	GCA_001082545.1_10071_8_30	Typhi	Gen-0030	Samoa	NA	NA	2012	Not known
708	GCA_001082565.1_10071_3_3	Typhi	2181	Bangladesh	NA	NA	2012	Not known
709	GCA_001082585.1_10071_3_92	Typhi	A136	Indonesia	NA	NA	2010	Not known
710	GCA_001082605.1_10071_3_29	Typhi	1647624	South Africa	NA	NA	2005	Not known
711	GCA_001082625.1_10071_3_2	Typhi	1877	Bangladesh	NA	NA	2012	Not known
712	GCA_001082645.1_10060_6_75	Typhi	129-0327-M	Tanzania	NA	NA	2008	Not known
713	GCA_001082665.1_10071_8_67	Typhi	2010K-0533	Kenya	NA	NA	2008	Not known
714	GCA_001082685.1_10060_6_26	Typhi	UI13599	Laos	NA	NA	2009	Not known
715	GCA_001082705.1_10060_6_53	Typhi	UI5026	Laos	NA	NA	2004	Not known
716	GCA_001082725.1_10060_5_51	Typhi	A263	Indonesia	NA	NA	2009	Not known
717	GCA_001082745.1_10071_8_70	Typhi	2010K-0553	Kenya	NA	NA	2008	Not known
718	GCA_001082765.1_10071_3_73	Typhi	671076	South Africa	NA	NA	2012	Not known
719	GCA_001082785.1_10060_5_53	Typhi	A265	Indonesia	NA	NA	2010	Not known
720	GCA_001082805.1_10060_5_55	Typhi	A267	Indonesia	NA	NA	2008	Not known
721	GCA_001082825.1_10060_6_66	Typhi	XK1682	Laos	NA	NA	2010	Not known
722	GCA_001082845.1_10071_3_49	Typhi	516981	South Africa	NA	NA	2010	Not known
723	GCA_001082865.1_10071_8_11	Typhi	Gen-0011	Samoa	NA	NA	2012	Not known
724	GCA_001082885.1_10060_6_77	Typhi	129-0268-M	Tanzania	NA	NA	2008	Not known
725	GCA_001082905.1_10071_3_8	Typhi	TY053	Bangladesh	NA	NA	2012	Not known
726	GCA_001082925.1_10060_5_76	Typhi	B1563	Fiji	NA	NA	2012	Not known
727	GCA_001082945.1_10060_5_39	Typhi	A249	Indonesia	NA	NA	2010	Not known
728	GCA_001082965.1_10060_5_46	Typhi	A257	Indonesia	NA	NA	2010	Not known
729	GCA_001083005.1_10592_2_65	Typhi	2021-09-24	Cameroon	NA	NA	2009	Not known
730	GCA_001083065.1_10492_1_38	Typhi	MDUST237	Nepal	NA	NA	2010	Not known
731	GCA_001083185.1_10608_2_17	Typhi	2006-024861	Cambodia	NA	NA	2010	Not known
732	GCA_001083325.1_10209_5_36	Typhi	UI2001	Laos	NA	NA	2002	Not known
733	GCA_001083605.1_10562_2_65	Typhi	MDUST375	India	NA	NA	2011	Not known
734	GCA_001083745.1_10561_2_2	Typhi	np41	Nepal	NA	NA	2011	Not known
735	GCA_001084005.1_9953_5_8	Typhi	A274	Indonesia	NA	NA	2006	Not known
736	GCA_001084165.1_10492_1_36	Typhi	MDUST231	Lebanon	NA	NA	2010	Not known
737	GCA_001084205.1_10607_1_49	Typhi	2009-020666	Cambodia	NA	NA	2009	Not known
738	GCA_001084245.1_10561_2_58	Typhi	np65	Nepal	NA	NA	2011	Not known
739	GCA_001084325.1_10561_2_59	Typhi	np92	Nepal	NA	NA	2011	Not known
740	GCA_001084525.1_10593_2_26	Typhi	E00-9345	India	NA	NA	2000	Not known
741	GCA_001084585.1_10608_2_35	Typhi	2012-004687	Cambodia	NA	NA	2012	Not known
742	GCA_001084945.1_10492_1_26	Typhi	MDUST198	Burma	NA	NA	2010	Not known
743	GCA_001084965.1_10493_1_80	Typhi	MDUST383	India	NA	NA	2011	Not known
744	GCA_001084985.1_10593_2_18	Typhi	E02-5919	China	NA	NA	2002	Not known
745	GCA_001085025.1_10562_2_40	Typhi	MDUST271	India	NA	NA	2011	Not known
746	GCA_001085145.1_8490_2_76	Typhimurium	CH33	Canada	CH33	NA	2002	not known
747	GCA_001085185.1_10349_1_8	Typhi	ERL02732	Indonesia	NA	NA	2002	Not known
748	GCA_001085205.1_10492_1_83	Typhi	MDUST410	India	NA	NA	2011	Not known
749	GCA_001085225.1_9953_5_62	Typhi	KM1647	Laos	NA	NA	2010	Not known
750	GCA_001085245.1_9870_8_65	Typhi	BC20111457	Cambodia	NA	NA	2011	Not known
751	GCA_001085325.1_10593_2_44	Typhi	E98-8120	Cameroon	NA	NA	1998	Not known
752	GCA_001085365.1_9870_8_76	Typhi	01-2012-002175	Cambodia	NA	NA	2012	Not known
753	GCA_001085485.1_10209_5_10	Typhi	2007-007506	Cambodia	NA	NA	2007	Not known
754	GCA_001085525.1_10592_2_70	Typhi	E98-6926	Mauritania	NA	NA	1998	Not known
755	GCA_001085605.1_10592_2_14	Typhi	200	Pakistan	NA	NA	2003	Not known
756	GCA_001085625.1_10349_1_25	Typhi	ERL063424	India	NA	NA	2006	Not known
757	GCA_001085685.1_8490_2_75	Typhimurium	CH32	Canada	CH32	NA	2002	not known
758	GCA_001085745.1_9475_6_28	Typhi	1020791	Malawi	NA	NA	2011	Not known
759	GCA_001085905.1_10541_2_34	Typhi	MDUST309	Fiji	NA	NA	1981	Not known
760	GCA_001085925.1_9953_5_12	Typhi	A278	Indonesia	NA	NA	2009	Not known
761	GCA_001086265.1_10561_2_54	Typhi	np90	Nepal	NA	NA	2011	Not known
762	GCA_001086325.1_10349_1_91	Typhi	SGB108	India	NA	NA	2002	Not known
763	GCA_001086425.1_8525_3_55	Typhi	Ke476	Kenya	NA	NA	2008	Not known
764	GCA_001086485.1_10561_2_62	Typhi	np40	Nepal	NA	NA	2011	Not known
765	GCA_001086945.1_10209_5_60	Typhi	UI3396	Laos	NA	NA	2003	Not known
766	GCA_001087005.1_10209_5_11	Typhi	2008-006685	Cambodia	NA	NA	2008	Not known
767	GCA_001087065.1_8490_5_12	Typhi	MDUST12	Fiji	NA	NA	2011	Not known
768	GCA_001087105.1_10349_1_65	Typhi	ERL111998	Samoa	NA	NA	2011	Not known
769	GCA_001087165.1_8525_3_53	Typhi	Ke474	Kenya	NA	NA	2008	Not known
770	GCA_001087345.1_7468_7_68	Typhi	IB5355	Tanzania	NA	NA	2010	Not known
771	GCA_001087425.1_4074_2_8	Bovismorbificans	A8737	Malawi	NA	NA	2000	blood
772	GCA_001087545.1_10608_2_57	Typhi	2004-006350	Cambodia	NA	NA	2012	Not known
773	GCA_001087625.1_10541_2_24	Typhi	MDUST281	Papua New Guinea	NA	NA	2002	Not known
774	GCA_001087725.1_9953_5_67	Typhi	LNT1339	Laos	NA	NA	2010	Not known
775	GCA_001087985.1_9870_8_63	Typhi	BC2011-1307	Cambodia	NA	NA	2011	Not known
776	GCA_001088065.1_10493_1_31	Typhi	MDUST184	India	NA	NA	2011	Not known
777	GCA_001088085.1_10493_1_83	Typhi	MDUST401	Bangladesh	NA	NA	2012	Not known
778	GCA_001088305.1_9475_6_29	Typhi	1022981	Malawi	NA	NA	2011	Not known
779	GCA_001088605.1_10592_2_46	Typhi	IPCU	Cameroon	NA	NA	2007	Not known
780	GCA_001088765.1_10593_2_11	Typhi	E02-1687	Thailand	NA	NA	2002	Not known
781	GCA_001088965.1_10493_1_37	Typhi	MDUST205	Bangladesh	NA	NA	2010	Not known
782	GCA_001089065.1_10607_1_63	Typhi	2002-214318	Cambodia	NA	NA	2011	Not known
783	GCA_001089225.1_10349_1_39	Typhi	ERL084170	China	NA	NA	2008	Not known
784	GCA_001089345.1_10349_1_50	Typhi	ERL0983	Samoa	NA	NA	2009	Not known
785	GCA_001089365.1_10493_1_55	Typhi	MDUST283	Samoa	NA	NA	2004	Not known
786	GCA_001089465.1_9953_5_57	Typhi	A394	Indonesia	NA	NA	2007	Not known
787	GCA_001089545.1_10349_1_57	Typhi	ERL10320	Samoa	NA	NA	2010	Not known
788	GCA_001089565.1_10492_1_16	Typhi	MDUST154	China	NA	NA	2011	Not known
789	GCA_001089625.1_10592_2_40	Typhi	1965-07-01	Cote d'Ivoire	NA	NA	2007	Not known
790	GCA_001089805.1_9475_6_1	Typhi	1010996	Malawi	NA	NA	2011	Not known
791	GCA_001089865.1_9475_6_9	Typhi	1008634	Malawi	NA	NA	2011	Not known
792	GCA_001089925.1_10209_5_28	Typhi	UI1151	Laos	NA	NA	2001	Not known
793	GCA_001089985.1_10561_2_34	Typhi	np103	Nepal	NA	NA	2011	Not known
794	GCA_001090105.1_8447_8_4	Typhi	MDUST76	Fiji	NA	NA	2008	Not known
795	GCA_001090265.1_8616_4_51	Typhi	BCR211	India	NA	NA	2011	Not known
796	GCA_001090325.1_10493_1_51	Typhi	MDUST276	Papua New Guinea	NA	NA	1994	Not known
797	GCA_001090385.1_9870_8_79	Typhi	01-2012-002473	Cambodia	NA	NA	2012	Not known
798	GCA_001090485.1_10607_2_10	Typhi	1003117	Malawi	NA	NA	2010	Not known
799	GCA_001090505.1_10607_2_32	Typhi	A59217	Malawi	NA	NA	2010	Not known
800	GCA_001090585.1_10349_1_46	Typhi	ERL091797	India	NA	NA	2009	Not known
801	GCA_001090905.1_10493_1_12	Typhi	MDUST132	Samoa	NA	NA	2011	Not known
802	GCA_001090925.1_9870_8_48	Typhi	01-2010-004103	Cambodia	NA	NA	2011	Not known
803	GCA_001090965.1_9870_8_51	Typhi	2010-021566	Cambodia	NA	NA	2011	Not known
804	GCA_001091105.1_10593_2_60	Typhi	E01-0407	Turkey	NA	NA	2001	Not known
805	GCA_001091245.1_8616_4_49	Typhi	BCR177	India	NA	NA	2011	Not known
806	GCA_001091385.1_8447_8_7	Typhi	MDUST79	Fiji	NA	NA	2008	Not known
807	GCA_001091425.1_9870_8_52	Typhi	2011-007445	Cambodia	NA	NA	2011	Not known
808	GCA_001091445.1_8490_2_44	Typhimurium	CH1	Canada	CH1	NA	2001	not known
809	GCA_001091525.1_8490_5_25	Typhi	MDUST25	Fiji	NA	NA	2011	Not known
810	GCA_001091665.1_9953_5_2	Typhi	A140	Indonesia	NA	NA	2010	Not known
811	GCA_001091725.1_9870_8_86	Typhi	2012-010060	Cambodia	NA	NA	2012	Not known
812	GCA_001091785.1_10608_2_13	Typhi	2010-018908	Cambodia	NA	NA	2010	Not known
813	GCA_001091845.1_9475_6_4	Typhi	1019515	Malawi	NA	NA	2011	Not known
814	GCA_001092145.1_10592_2_71	Typhi	IPCC	Cameroon	NA	NA	2002	Not known
815	GCA_001092205.1_10492_1_1	Typhi	MDUST106	Lebanon	NA	NA	2006	Not known
816	GCA_001092245.1_9475_6_25	Typhi	1007917	Malawi	NA	NA	2011	Not known
817	GCA_001092385.1_7468_7_64	Typhi	IB5351	Tanzania	NA	NA	2010	Not known
818	GCA_001092405.1_10209_5_4	Typhi	2007-003270	Cambodia	NA	NA	2007	Not known
819	GCA_001092485.1_10562_2_77	Typhi	MDUST398	Indonesia	NA	NA	2011	Not known
820	GCA_001092585.1_10593_2_20	Typhi	1994-07-01	Cote d'Ivoire	NA	NA	2007	Not known
821	GCA_001092625.1_9953_5_22	Typhi	A340	Indonesia	NA	NA	2010	Not known
822	GCA_001092745.1_10349_1_75	Typhi	ERL12375	India	NA	NA	2012	Not known
823	GCA_001092765.1_10209_5_29	Typhi	UI1203	Laos	NA	NA	2001	Not known
824	GCA_001092785.1_10607_1_87	Typhi	2012-010551	Cambodia	NA	NA	2012	Not known
825	GCA_001092865.1_10493_1_84	Typhi	MDUST402	Afghanistan	NA	NA	2012	Not known
826	GCA_001093025.1_8447_8_31	Typhi	MDUST103	Fiji	NA	NA	2008	Not known
827	GCA_001093245.1_10541_2_11	Typhi	MDUST186	India	NA	NA	2011	Not known
828	GCA_001093265.1_10561_2_57	Typhi	np39	Nepal	NA	NA	2011	Not known
829	GCA_001093385.1_9953_5_45	Typhi	A374	Indonesia	NA	NA	2008	Not known
830	GCA_001093505.1_10608_2_23	Typhi	2012-009188	Cambodia	NA	NA	2012	Not known
831	GCA_001093525.1_10349_1_41	Typhi	ERL08758	India	NA	NA	2008	Not known
832	GCA_001093545.1_8490_2_60	Typhimurium	CH17	Canada	CH17	NA	2001	not known
833	GCA_001093585.1_10492_1_7	Typhi	MDUST130	Malaysia	NA	NA	2011	Not known
834	GCA_001093825.1_10349_1_66	Typhi	ERL11299	Pakistan	NA	NA	2011	Not known
835	GCA_001093885.1_10349_1_33	Typhi	ERL082325	Fiji	NA	NA	2008	Not known
836	GCA_001094025.1_10562_2_42	Typhi	MDUST273	India	NA	NA	2011	Not known
837	GCA_001094085.1_9953_5_65	Typhi	LNT12	Laos	NA	NA	2007	Not known
838	GCA_001094105.1_10541_2_53	Typhi	MDUST345	Papua New Guinea	NA	NA	1985	Not known
839	GCA_001094245.1_10492_1_60	Typhi	MDUST326	Fiji	NA	NA	1992	Not known
840	GCA_001094425.1_10607_1_60	Typhi	01-2010-000934	Cambodia	NA	NA	2011	Not known
841	GCA_001094465.1_10492_1_44	Typhi	MDUST249	India	NA	NA	2011	Not known
842	GCA_001094525.1_9475_6_44	Typhi	1023267	Malawi	NA	NA	2011	Not known
843	GCA_001094625.1_10492_1_80	Typhi	MDUST404	Fiji	NA	NA	2012	Not known
844	GCA_001094645.1_8616_4_47	Typhi	BCR170	India	NA	NA	2011	Not known
845	GCA_001094745.1_9475_6_94	Typhi	D41342	Malawi	NA	NA	2007	Not known
846	GCA_001094765.1_9870_8_28	Typhi	2007-012990	Cambodia	NA	NA	2010	Not known
847	GCA_001094925.1_10493_1_5	Typhi	MDUST117	Samoa	NA	NA	2009	Not known
848	GCA_001095125.1_9475_6_93	Typhi	A40566	Malawi	NA	NA	2006	Not known
849	GCA_001095145.1_10492_1_9	Typhi	MDUST135	Tonga	NA	NA	2011	Not known
850	GCA_001095305.1_10592_2_31	Typhi	3164	Pakistan	NA	NA	2003	Not known
851	GCA_001095325.1_9953_5_6	Typhi	A272	Indonesia	NA	NA	2010	Not known
852	GCA_001095425.1_8490_2_87	Typhimurium	CH44	Canada	CH44	NA	2000	not known
853	GCA_001095705.1_7468_7_80	Typhi	IB5369	Tanzania	NA	NA	2009	Not known
854	GCA_001095885.1_9870_8_61	Typhi	BC2011-1325	Cambodia	NA	NA	2011	Not known
855	GCA_001095965.1_10592_2_18	Typhi	6289	Pakistan	NA	NA	2003	Not known
856	GCA_001096105.1_10562_2_21	Typhi	MDUST193	Bangladesh	NA	NA	2011	Not known
857	GCA_001096285.1_10562_2_29	Typhi	MDUST238	India	NA	NA	2011	Not known
858	GCA_001096345.1_10541_2_40	Typhi	MDUST318	Fiji	NA	NA	1982	Not known
859	GCA_001096385.1_10593_2_49	Typhi	E00-5869	Bangladesh	NA	NA	2000	Not known
860	GCA_001096485.1_9475_6_69	Typhi	1029451	Malawi	NA	NA	2012	Not known
861	GCA_001096505.1_10608_2_52	Typhi	2012-012131	Cambodia	NA	NA	2012	Not known
862	GCA_001096565.1_8490_2_48	Typhimurium	CH5	Canada	CH5	NA	2001	not known
863	GCA_001096665.1_10492_1_73	Typhi	MDUST386	Iraq	NA	NA	2011	Not known
864	GCA_001096745.1_10209_5_59	Typhi	UI3313	Laos	NA	NA	2003	Not known
865	GCA_001096905.1_9475_6_2	Typhi	1014063	Malawi	NA	NA	2011	Not known
866	GCA_001096965.1_9870_8_89	Typhi	01-2012-002666	Cambodia	NA	NA	2012	Not known
867	GCA_001096985.1_10425_1_3	Typhi	np74	Nepal	NA	NA	2011	Not known
868	GCA_001097005.1_9953_5_23	Typhi	A341	Indonesia	NA	NA	2008	Not known
869	GCA_001097045.1_8490_2_94	Typhimurium	CH51	Canada	CH51	NA	1999	not known
870	GCA_001097065.1_10562_2_52	Typhi	MDUST347	Fiji	NA	NA	1993	Not known
871	GCA_001097145.1_10209_5_23	Typhi	LNT1148	Laos	NA	NA	2001	Not known
872	GCA_001097165.1_10593_2_83	Typhi	E00-6172	Indonesia	NA	NA	2000	Not known
873	GCA_001097285.1_10492_1_79	Typhi	MDUST403	Cambodia	NA	NA	2012	Not known
874	GCA_001097525.1_10562_2_1	Typhi	MDUST110	Egypt	NA	NA	2007	Not known
875	GCA_001097585.1_10349_1_78	Typhi	ERL12959	India	NA	NA	2012	Not known
876	GCA_001097625.1_10607_2_38	Typhi	BKQ4D9	Malawi	NA	NA	2013	Not known
877	GCA_001097825.1_10592_2_30	Typhi	2513	Pakistan	NA	NA	2003	Not known
878	GCA_001098065.1_9870_8_57	Typhi	2011-007792	Cambodia	NA	NA	2011	Not known
879	GCA_001098225.1_8447_8_15	Typhi	MDUST87	Fiji	NA	NA	2008	Not known
880	GCA_001098485.1_10541_2_7	Typhi	MDUST164	India	NA	NA	2011	Not known
881	GCA_001098645.1_10493_1_3	Typhi	MDUST113	Lebanon	NA	NA	2009	Not known
882	GCA_001098665.1_10593_2_38	Typhi	06-467	Cameroon	NA	NA	2006	Not known
883	GCA_001098685.1_9870_8_32	Typhi	2010-008154	Cambodia	NA	NA	2010	Not known
884	GCA_001098945.1_9475_6_77	Typhi	1028963	Malawi	NA	NA	2012	Not known
885	GCA_001099045.1_9475_6_65	Typhi	1012727	Malawi	NA	NA	2011	Not known
886	GCA_001099125.1_9953_5_30	Typhi	A352	Indonesia	NA	NA	2010	Not known
887	GCA_001099145.1_10593_2_14	Typhi	1983-05-01	Algeria	NA	NA	2005	Not known
888	GCA_001099205.1_8490_5_30	Typhi	MDUST30	Fiji	NA	NA	2009	Not known
889	GCA_001099265.1_10209_5_53	Typhi	UI315	Laos	NA	NA	2000	Not known
890	GCA_001099285.1_9475_6_48	Typhi	A53009	Malawi	NA	NA	2008	Not known
891	GCA_001099305.1_10592_2_57	Typhi	E01-1747	Cameroon	NA	NA	2001	Not known
892	GCA_001099365.1_10493_1_72	Typhi	MDUST331	Papua New Guinea	NA	NA	1992	Not known
893	GCA_001099405.1_8525_3_56	Typhi	Ke477	Kenya	NA	NA	2008	Not known
894	GCA_001099465.1_10562_2_31	Typhi	MDUST245	India	NA	NA	2011	Not known
895	GCA_001099585.1_10349_1_53	Typhi	ERL101621	India	NA	NA	2010	Not known
896	GCA_001099645.1_7468_7_59	Typhi	IB5345	Tanzania	NA	NA	2009	Not known
897	GCA_001099705.1_9475_6_78	Typhi	1026460	Malawi	NA	NA	2012	Not known
898	GCA_001099765.1_7468_7_78	Typhi	IB5367	Tanzania	NA	NA	2009	Not known
899	GCA_001099925.1_9953_5_78	Typhi	LNT1542	Laos	NA	NA	2010	Not known
900	GCA_001099985.1_9870_8_40	Typhi	2010-011712	Cambodia	NA	NA	2010	Not known
901	GCA_001100005.1_10561_2_60	Typhi	3143/3	Democratic Republic of the Congo	NA	NA	2010	Not known
902	GCA_001100065.1_10607_1_52	Typhi	2010-012339	Cambodia	NA	NA	2010	Not known
903	GCA_001100105.1_10349_1_37	Typhi	ERL082759	Fiji	NA	NA	2008	Not known
904	GCA_001100225.1_9953_5_26	Typhi	A344-1st	Indonesia	NA	NA	2010	Not known
905	GCA_001100425.1_10492_1_35	Typhi	MDUST229	Papua New Guinea	NA	NA	2010	Not known
906	GCA_001100465.1_10540_1_5	Typhi	3306/3	Democratic Republic of the Congo	NA	NA	2011	Not known
907	GCA_001101305.1_10562_2_48	Typhi	MDUST324	Fiji	NA	NA	1992	Not known
908	GCA_001101365.1_7468_7_85	Typhi	IB5374	Tanzania	NA	NA	2010	Not known
909	GCA_001101445.1_10492_1_46	Typhi	MDUST253	Indonesia	NA	NA	2010	Not known
910	GCA_001101505.1_10562_2_54	Typhi	MDUST353	Papua New Guinea	NA	NA	1986	Not known
911	GCA_001101585.1_9475_6_43	Typhi	1020184	Malawi	NA	NA	2011	Not known
912	GCA_001101625.1_10562_2_66	Typhi	MDUST376	India	NA	NA	2011	Not known
913	GCA_001101805.1_10349_1_67	Typhi	ERL113095	India	NA	NA	2011	Not known
914	GCA_001101825.1_8490_6_39	Typhi	MDUST39	Fiji	NA	NA	1996	Not known
915	GCA_001102245.1_9870_8_62	Typhi	BC2011-1311	Cambodia	NA	NA	2011	Not known
916	GCA_001102325.1_10608_2_65	Typhi	2012-019308	Cambodia	NA	NA	2012	Not known
917	GCA_001102385.1_10561_2_51	Typhi	np89	Nepal	NA	NA	2011	Not known
918	GCA_001102465.1_10562_2_84	Typhi	MDUST416	Samoa	NA	NA	2012	Not known
919	GCA_001102485.1_8490_6_66	Typhi	MDUST66	Fiji	NA	NA	1994	Not known
920	GCA_001102545.1_9475_6_5	Typhi	1021678	Malawi	NA	NA	2011	Not known
921	GCA_001102665.1_8490_2_49	Typhimurium	CH6	Canada	CH6	NA	2001	not known
922	GCA_001102745.1_10607_1_95	Typhi	2012-015100	Cambodia	NA	NA	2012	Not known
923	GCA_001102845.1_9870_8_47	Typhi	2010-004004	Cambodia	NA	NA	2011	Not known
924	GCA_001102865.1_8616_4_55	Typhi	SP11	India	NA	NA	2009	Not known
925	GCA_001102885.1_8490_6_69	Typhi	MDUST69	Fiji	NA	NA	1996	Not known
926	GCA_001103005.1_10349_1_63	Typhi	ERL10504	Samoa	NA	NA	2010	Not known
927	GCA_001103145.1_10493_1_67	Typhi	MDUST301	India	NA	NA	1988	Not known
928	GCA_001103165.1_8525_3_30	Typhi	Ke451	Kenya	NA	NA	2008	Not known
929	GCA_001103265.1_9870_8_72	Typhi	2012-002759	Cambodia	NA	NA	2012	Not known
930	GCA_001103305.1_10561_2_16	Typhi	3632/3	Democratic Republic of the Congo	NA	NA	2011	Not known
931	GCA_001103325.1_8616_4_38	Typhi	BCR48	India	NA	NA	2009	Not known
932	GCA_001103345.1_10593_2_82	Typhi	E01-5741	Angola	NA	NA	2001	Not known
933	GCA_001103385.1_8490_5_4	Typhi	MDUST4	Fiji	NA	NA	2011	Not known
934	GCA_001103485.1_10592_2_19	Typhi	2064	Pakistan	NA	NA	2003	Not known
935	GCA_001103505.1_8447_8_20	Typhi	MDUST92	Fiji	NA	NA	2008	Not known
936	GCA_001103665.1_10593_2_33	Typhi	1983-05-01	Angola	NA	NA	2005	Not known
937	GCA_001103885.1_10607_2_8	Typhi	1004971	Malawi	NA	NA	2010	Not known
938	GCA_001103905.1_10541_2_55	Typhi	MDUST356	Papua New Guinea	NA	NA	1994	Not known
939	GCA_001103945.1_8490_5_28	Typhi	MDUST28	Fiji	NA	NA	2011	Not known
940	GCA_001104005.1_10209_5_45	Typhi	UI2351	Laos	NA	NA	2002	Not known
941	GCA_001104065.1_10607_1_43	Typhi	2008-006720	Cambodia	NA	NA	2008	Not known
942	GCA_001104205.1_8490_6_60	Typhi	MDUST60	Fiji	NA	NA	1994	Not known
943	GCA_001104345.1_10592_2_73	Typhi	E01-8716	Sri Lanka	NA	NA	2001	Not known
944	GCA_001104365.1_8490_5_32	Typhi	MDUST32	Fiji	NA	NA	2000	Not known
945	GCA_001104465.1_10607_1_85	Typhi	2012-011344	Cambodia	NA	NA	2012	Not known
946	GCA_001104545.1_10493_1_54	Typhi	MDUST282	Samoa	NA	NA	2004	Not known
947	GCA_001104565.1_10493_1_2	Typhi	MDUST109	Papua New Guinea	NA	NA	2007	Not known
948	GCA_001104685.1_10493_1_68	Typhi	MDUST313	Papua New Guinea	NA	NA	1994	Not known
949	GCA_001104705.1_10562_2_20	Typhi	MDUST192	Indonesia	NA	NA	2011	Not known
950	GCA_001104905.1_9870_8_26	Typhi	2007-013365	Cambodia	NA	NA	2010	Not known
951	GCA_001104925.1_10492_1_31	Typhi	MDUST216	India	NA	NA	2011	Not known
952	GCA_001104965.1_10209_5_31	Typhi	UI1954-12/3	Laos	NA	NA	2002	Not known
953	GCA_001105025.1_8490_6_38	Typhi	MDUST38	Fiji	NA	NA	1996	Not known
954	GCA_001105145.1_8490_2_50	Typhimurium	CH7	Canada	CH7	NA	2001	not known
955	GCA_001105205.1_8490_5_31	Typhi	MDUST31	Fiji	NA	NA	2000	Not known
956	GCA_001105225.1_10607_2_15	Typhi	BKQ4SJ	Malawi	NA	NA	2013	Not known
957	GCA_001105525.1_10349_1_5	Typhi	ERL024182	India	NA	NA	2002	Not known
958	GCA_001105625.1_10562_2_68	Typhi	MDUST378	India	NA	NA	2011	Not known
959	GCA_001105645.1_10608_2_25	Typhi	01-2012-002891	Cambodia	NA	NA	2012	Not known
960	GCA_001105805.1_10493_1_18	Typhi	MDUST153	India	NA	NA	2012	Not known
961	GCA_001105825.1_10607_1_89	Typhi	2012-010616	Cambodia	NA	NA	2012	Not known
962	GCA_001105845.1_8490_6_51	Typhi	MDUST51	Fiji	NA	NA	1995	Not known
963	GCA_001105925.1_7468_7_81	Typhi	IB5370	Tanzania	NA	NA	2010	Not known
964	GCA_001106045.1_9953_5_64	Typhi	LNT1197	Laos	NA	NA	2009	Not known
965	GCA_001106065.1_10561_2_33	Typhi	np83	Nepal	NA	NA	2011	Not known
966	GCA_001106085.1_10593_2_75	Typhi	E99-8095	Algeria	NA	NA	1999	Not known
967	GCA_001106305.1_10607_2_27	Typhi	BKQ4E3	Malawi	NA	NA	2013	Not known
968	GCA_001106625.1_10071_8_92	Typhi	2010K-0538	Kenya	NA	NA	2008	Not known
969	GCA_001106645.1_9870_8_84	Typhi	2008-017452	Cambodia	NA	NA	2012	Not known
970	GCA_001106665.1_10492_1_65	Typhi	MDUST355	Papua New Guinea	NA	NA	1994	Not known
971	GCA_001106785.1_8490_5_11	Typhi	MDUST11	Fiji	NA	NA	2011	Not known
972	GCA_001106825.1_9953_5_27	Typhi	A347	Indonesia	NA	NA	2007	Not known
973	GCA_001107045.1_8490_6_72	Typhi	MDUST72	Fiji	NA	NA	2008	Not known
974	GCA_001107065.1_10592_2_36	Typhi	2021-09-18	Algeria	NA	NA	2009	Not known
975	GCA_001107225.1_10561_2_17	Typhi	3139/3	Democratic Republic of the Congo	NA	NA	2010	Not known
976	GCA_001107265.1_10562_2_51	Typhi	MDUST346	Fiji	NA	NA	1984	Not known
977	GCA_001107405.1_10492_1_40	Typhi	MDUST241	Bangladesh	NA	NA	2010	Not known
978	GCA_001107585.1_9953_5_59	Typhi	A396	Indonesia	NA	NA	2009	Not known
979	GCA_001107665.1_10493_1_15	Typhi	MDUST143	India	NA	NA	2012	Not known
980	GCA_001107705.1_8616_4_44	Typhi	BCR108	India	NA	NA	2010	Not known
981	GCA_001107745.1_10071_8_91	Typhi	2010K-0545	Kenya	NA	NA	2008	Not known
982	GCA_001107805.1_10209_5_17	Typhi	2007-023116	Cambodia	NA	NA	2007	Not known
983	GCA_001107845.1_7468_7_87	Typhi	IB5376	Tanzania	NA	NA	2010	Not known
984	GCA_001107885.1_10562_2_85	Typhi	MDUST417	Samoa	NA	NA	2012	Not known
985	GCA_001107945.1_9953_5_80	Typhi	LNT266	Laos	NA	NA	2008	Not known
986	GCA_001108025.1_9475_6_31	Typhi	1022553	Malawi	NA	NA	2011	Not known
987	GCA_001108125.1_8490_6_47	Typhi	MDUST47	Fiji	NA	NA	1996	Not known
988	GCA_001108265.1_9870_8_81	Typhi	01-2012-002529	Cambodia	NA	NA	2012	Not known
989	GCA_001108325.1_10426_1_5	Typhi	3069/3	Democratic Republic of the Congo	NA	NA	2010	Not known
990	GCA_001108525.1_8490_5_35	Typhi	MDUST35	Fiji	NA	NA	1996	Not known
991	GCA_001108685.1_10593_2_68	Typhi	E02-0937	Comoros	NA	NA	2002	Not known
992	GCA_001108725.1_9953_5_33	Typhi	A356	Indonesia	NA	NA	2010	Not known
993	GCA_001108885.1_9953_5_20	Typhi	A287	Indonesia	NA	NA	2008	Not known
994	GCA_001108905.1_9870_8_11	Typhi	2009-000156	Cambodia	NA	NA	2009	Not known
995	GCA_001109025.1_10608_2_39	Typhi	2012-010759	Cambodia	NA	NA	2012	Not known
996	GCA_001109205.1_8490_6_67	Typhi	MDUST67	Fiji	NA	NA	1994	Not known
997	GCA_001109225.1_10592_2_45	Typhi	E97-2364	India	NA	NA	1997	Not known
998	GCA_001109285.1_10492_1_78	Typhi	MDUST397	Indonesia	NA	NA	2011	Not known
999	GCA_001109325.1_9953_5_40	Typhi	A366	Indonesia	NA	NA	2009	Not known
1000	GCA_001109485.1_9870_8_44	Typhi	2007-021515	Cambodia	NA	NA	2011	Not known
1001	GCA_001109525.1_10541_1_62	Typhi	ST1625/88	Argentina	NA	NA	1988	Not known
1002	GCA_001109605.1_10492_1_82	Typhi	MDUST408	India	NA	NA	2012	Not known
1003	GCA_001109625.1_10492_1_42	Typhi	MDUST243	India	NA	NA	2011	Not known
1004	GCA_001109645.1_9870_8_41	Typhi	01-2011-000112	Cambodia	NA	NA	2011	Not known
1005	GCA_001109745.1_10349_1_23	Typhi	ERL062282	India	NA	NA	2006	Not known
1006	GCA_001109985.1_10349_1_17	Typhi	ERL041932	Samoa	NA	NA	2004	Not known
1007	GCA_001110185.1_8447_8_3	Typhi	MDUST75	Fiji	NA	NA	2008	Not known
1008	GCA_001110425.1_10593_2_8	Typhi	04-0339	Togo	NA	NA	2004	Not known
1009	GCA_001110445.1_10541_2_48	Typhi	MDUST334	Fiji	NA	NA	1984	Not known
1010	GCA_001110605.1_9475_6_46	Typhi	1024341	Malawi	NA	NA	2011	Not known
1011	GCA_001110645.1_10593_2_52	Typhi	IPCQ	Cameroon	NA	NA	2006	Not known
1012	GCA_001110685.1_10492_1_62	Typhi	MDUST335	Fiji	NA	NA	1993	Not known
1013	GCA_001110745.1_8490_2_69	Typhimurium	CH26	Canada	CH26	NA	2001	not known
1014	GCA_001110925.1_10562_2_86	Typhi	MDUST419	Fiji	NA	NA	2011	Not known
1015	GCA_001111005.1_9953_5_11	Typhi	A277	Indonesia	NA	NA	2009	Not known
1016	GCA_001111085.1_10561_2_52	Typhi	H12ESR04835-001A	Samoa	NA	NA	2012	Not known
1017	GCA_001111185.1_9870_8_30	Typhi	2001-100510	Cambodia	NA	NA	2010	Not known
1018	GCA_001111225.1_8447_8_19	Typhi	MDUST91	Fiji	NA	NA	2008	Not known
1019	GCA_001111305.1_9870_8_15	Typhi	2009-006046	Cambodia	NA	NA	2009	Not known
1020	GCA_001111385.1_10593_2_22	Typhi	E01-1811	Mali	NA	NA	2001	Not known
1021	GCA_001111405.1_9953_5_29	Typhi	A350	Indonesia	NA	NA	2010	Not known
1022	GCA_001111425.1_8490_5_9	Typhi	MDUST9	Fiji	NA	NA	2011	Not known
1023	GCA_001111545.1_8490_5_13	Typhi	MDUST13	Fiji	NA	NA	2011	Not known
1024	GCA_001111685.1_9953_5_91	Typhi	LNT705	Laos	NA	NA	2008	Not known
1025	GCA_001111725.1_9870_8_18	Typhi	2003-008924	Cambodia	NA	NA	2009	Not known
1026	GCA_001111825.1_10209_5_15	Typhi	2007-023117	Cambodia	NA	NA	2007	Not known
1027	GCA_001111865.1_10493_1_27	Typhi	MDUST175	Pakistan	NA	NA	2011	Not known
1028	GCA_001111905.1_8490_2_68	Typhimurium	CH25	Canada	CH25	NA	2001	not known
1029	GCA_001111965.1_9953_5_76	Typhi	LNT1480	Laos	NA	NA	2010	Not known
1030	GCA_001112065.1_9475_6_42	Typhi	1017142	Malawi	NA	NA	2011	Not known
1031	GCA_001112085.1_10607_1_74	Typhi	2011-017747	Cambodia	NA	NA	2011	Not known
1032	GCA_001112185.1_10493_1_1	Typhi	MDUST108	Liberia	NA	NA	2007	Not known
1033	GCA_001112225.1_9870_8_25	Typhi	2010-006551	Cambodia	NA	NA	2010	Not known
1034	GCA_001112305.1_10209_5_12	Typhi	2007-011815	Cambodia	NA	NA	2007	Not known
1035	GCA_001112345.1_7468_7_94	Typhi	IB5384	Tanzania	NA	NA	2009	Not known
1036	GCA_001112445.1_9953_5_90	Typhi	LNT670	Laos	NA	NA	2008	Not known
1037	GCA_001112465.1_10493_1_46	Typhi	MDUST244	India	NA	NA	2011	Not known
1038	GCA_001112665.1_9870_8_24	Typhi	2006-011021	Cambodia	NA	NA	2010	Not known
1039	GCA_001112705.1_10562_2_28	Typhi	MDUST233	India	NA	NA	2010	Not known
1040	GCA_001112885.1_8447_8_24	Typhi	MDUST96	Fiji	NA	NA	2008	Not known
1041	GCA_001112965.1_9475_6_35	Typhi	1016605	Malawi	NA	NA	2011	Not known
1042	GCA_001113065.1_9475_6_64	Typhi	D50739	Malawi	NA	NA	2009	Not known
1043	GCA_001113105.1_8490_6_56	Typhi	MDUST56	Fiji	NA	NA	1994	Not known
1044	GCA_001113145.1_9953_5_48	Typhi	A377	Indonesia	NA	NA	2010	Not known
1045	GCA_001113325.1_9870_8_82	Typhi	2006-014301	Cambodia	NA	NA	2012	Not known
1046	GCA_001113485.1_10561_2_14	Typhi	np75	Nepal	NA	NA	2011	Not known
1047	GCA_001113525.1_8490_5_8	Typhi	MDUST8	Fiji	NA	NA	2011	Not known
1048	GCA_001113605.1_10349_1_76	Typhi	ERL12590	India	NA	NA	2012	Not known
1049	GCA_001113665.1_9475_6_92	Typhi	A39483	Malawi	NA	NA	2006	Not known
1050	GCA_001113765.1_10209_5_57	Typhi	UI3260	Laos	NA	NA	2003	Not known
1051	GCA_001113925.1_10492_1_37	Typhi	MDUST234	Bangladesh	NA	NA	2010	Not known
1052	GCA_001113945.1_10607_1_64	Typhi	2011-008491	Cambodia	NA	NA	2011	Not known
1053	GCA_001114305.1_8525_3_34	Typhi	Ke455	Kenya	NA	NA	2008	Not known
1054	GCA_001114365.1_10562_2_16	Typhi	MDUST172	Thailand	NA	NA	2011	Not known
1055	GCA_001114385.1_10607_2_18	Typhi	BKQ2H5	Malawi	NA	NA	2012	Not known
1056	GCA_001114445.1_9870_8_54	Typhi	2009-000374	Cambodia	NA	NA	2011	Not known
1057	GCA_001114565.1_10541_2_46	Typhi	MDUST332	Papua New Guinea	NA	NA	1992	Not known
1058	GCA_001114665.1_10492_1_49	Typhi	MDUST257	Indonesia	NA	NA	2010	Not known
1059	GCA_001114745.1_9953_5_84	Typhi	LNT375	Laos	NA	NA	2008	Not known
1060	GCA_001114845.1_10592_2_13	Typhi	1382	Pakistan	NA	NA	2003	Not known
1061	GCA_001114945.1_10592_2_1	Typhi	820	Pakistan	NA	NA	2003	Not known
1062	GCA_001114985.1_9475_6_57	Typhi	1012752	Malawi	NA	NA	2011	Not known
1063	GCA_001115025.1_9475_6_63	Typhi	1032249	Malawi	NA	NA	2012	Not known
1064	GCA_001115105.1_9870_8_74	Typhi	01-2012-001846	Cambodia	NA	NA	2012	Not known
1065	GCA_001115685.1_10561_2_15	Typhi	np97	Nepal	NA	NA	2011	Not known
1066	GCA_001115785.1_9953_5_31	Typhi	A354	Indonesia	NA	NA	2011	Not known
1067	GCA_001115965.1_9870_8_12	Typhi	2009-000892	Cambodia	NA	NA	2009	Not known
1068	GCA_001116145.1_10349_1_26	Typhi	ERL064553	Samoa	NA	NA	2006	Not known
1069	GCA_001116225.1_10492_1_59	Typhi	MDUST319	Fiji	NA	NA	1983	Not known
1070	GCA_001116345.1_10593_2_77	Typhi	IPCN	Cameroon	NA	NA	2005	Not known
1071	GCA_001116565.1_10493_1_4	Typhi	MDUST116	Samoa	NA	NA	2009	Not known
1072	GCA_001116685.1_8490_6_40	Typhi	MDUST40	Fiji	NA	NA	1996	Not known
1073	GCA_001116925.1_8490_2_62	Typhimurium	CH19	Canada	CH19	NA	2001	not known
1074	GCA_001117125.1_9870_8_20	Typhi	2009-012898	Cambodia	NA	NA	2009	Not known
1075	GCA_001117145.1_10593_2_2	Typhi	72-1258	Mexico	NA	NA	1972	Not known
1076	GCA_001117225.1_8447_8_32	Typhi	MDUST104	Fiji	NA	NA	2008	Not known
1077	GCA_001117285.1_10562_2_22	Typhi	MDUST195	Bangladesh	NA	NA	2011	Not known
1078	GCA_001117365.1_10561_2_38	Typhi	np51	Nepal	NA	NA	2011	Not known
1079	GCA_001117465.1_10492_1_43	Typhi	MDUST248	India	NA	NA	2011	Not known
1080	GCA_001117485.1_9870_8_68	Typhi	BC2011-1612	Cambodia	NA	NA	2011	Not known
1081	GCA_001117685.1_10592_2_8	Typhi	16637	Pakistan	NA	NA	2003	Not known
1082	GCA_001117925.1_10349_1_9	Typhi	ERL032200	Tonga	NA	NA	2003	Not known
1083	GCA_001117965.1_10607_1_70	Typhi	2009-004677	Cambodia	NA	NA	2011	Not known
1084	GCA_001117985.1_10562_2_63	Typhi	MDUST373	India	NA	NA	2011	Not known
1085	GCA_001118125.1_10492_1_2	Typhi	MDUST115	Papua New Guinea	NA	NA	2009	Not known
1086	GCA_001118165.1_8616_4_45	Typhi	BCR110	India	NA	NA	2010	Not known
1087	GCA_001118305.1_10607_1_67	Typhi	2007-017523	Cambodia	NA	NA	2011	Not known
1088	GCA_001118345.1_9475_6_16	Typhi	1031809	Malawi	NA	NA	2012	Not known
1089	GCA_001118425.1_10607_2_2	Typhi	BKQ4CF	Malawi	NA	NA	2013	Not known
1090	GCA_001118665.1_10492_1_41	Typhi	MDUST242	India	NA	NA	2011	Not known
1091	GCA_001118745.1_10561_2_55	Typhi	ERL09896	India	NA	NA	2009	Not known
1092	GCA_001118805.1_9953_5_16	Typhi	A283	Indonesia	NA	NA	2010	Not known
1093	GCA_001118905.1_10541_2_30	Typhi	MDUST304	Papua New Guinea	NA	NA	1990	Not known
1094	GCA_001118965.1_10349_1_32	Typhi	ERL07434	Samoa	NA	NA	2007	Not known
1095	GCA_001119125.1_9475_6_18	Typhi	1013305	Malawi	NA	NA	2011	Not known
1096	GCA_001119225.1_10493_1_81	Typhi	MDUST388	India	NA	NA	2011	Not known
1097	GCA_001119445.1_9870_8_38	Typhi	2010-010972	Cambodia	NA	NA	2010	Not known
1098	GCA_001119485.1_10349_1_18	Typhi	ERL042857	Samoa	NA	NA	2004	Not known
1099	GCA_001119685.1_10561_2_20	Typhi	np99	Nepal	NA	NA	2011	Not known
1100	GCA_001119705.1_10492_1_68	Typhi	MDUST363	Papua New Guinea	NA	NA	1998	Not known
1101	GCA_001119745.1_9475_6_26	Typhi	1012911	Malawi	NA	NA	2011	Not known
1102	GCA_001119805.1_10593_2_30	Typhi	E02-1739	Benin	NA	NA	2002	Not known
1103	GCA_001119985.1_8490_2_89	Typhimurium	CH46	Canada	CH46	NA	2000	not known
1104	GCA_001120005.1_10592_2_58	Typhi	2021-09-06	Central African Republic	NA	NA	2009	Not known
1105	GCA_001120065.1_8490_2_59	Typhimurium	CH16	Canada	CH16	NA	2001	not known
1106	GCA_001120085.1_9870_8_85	Typhi	2012-010059	Cambodia	NA	NA	2012	Not known
1107	GCA_001120405.1_10492_1_61	Typhi	MDUST328	Papua New Guinea	NA	NA	1992	Not known
1108	GCA_001120445.1_10209_5_25	Typhi	LNT26	Laos	NA	NA	2001	Not known
1109	GCA_001120605.1_9475_6_68	Typhi	1018617	Malawi	NA	NA	2011	Not known
1110	GCA_001120625.1_10541_2_19	Typhi	MDUST219	Lebanon	NA	NA	2011	Not known
1111	GCA_001120645.1_9870_8_43	Typhi	2005-009945	Cambodia	NA	NA	2011	Not known
1112	GCA_001120665.1_8490_2_91	Typhimurium	CH48	Canada	CH48	NA	1999	not known
1113	GCA_001120845.1_10592_2_35	Typhi	E99-6646	Algeria	NA	NA	1999	Not known
1114	GCA_001121005.1_7468_7_56	Typhi	IB5342	Tanzania	NA	NA	2009	Not known
1115	GCA_001121045.1_10540_1_4	Typhi	SGB114	Indonesia	NA	NA	2003	Not known
1116	GCA_001121125.1_10541_2_5	Typhi	MDUST155	India	NA	NA	2012	Not known
1117	GCA_001121185.1_10562_2_3	Typhi	MDUST119	Samoa	NA	NA	2009	Not known
1118	GCA_001121605.1_8616_4_39	Typhi	BCR49	India	NA	NA	2009	Not known
1119	GCA_001121805.1_10493_1_60	Typhi	MDUST291	Samoa	NA	NA	2008	Not known
1120	GCA_001121925.1_10492_1_22	Typhi	MDUST185	India	NA	NA	2011	Not known
1121	GCA_001122025.1_10493_1_82	Typhi	MDUST389	Indonesia	NA	NA	2011	Not known
1122	GCA_001122085.1_9953_5_28	Typhi	A348	Indonesia	NA	NA	2012	Not known
1123	GCA_001122105.1_8525_3_49	Typhi	Ke470	Kenya	NA	NA	2008	Not known
1124	GCA_001122165.1_8490_5_23	Typhi	MDUST23	Fiji	NA	NA	2011	Not known
1125	GCA_001122265.1_10562_2_62	Typhi	MDUST372	Pakistan	NA	NA	2011	Not known
1126	GCA_001122325.1_10209_5_37	Typhi	UI2006	Laos	NA	NA	2002	Not known
1127	GCA_001122365.1_10562_2_37	Typhi	MDUST263	Bangladesh	NA	NA	2011	Not known
1128	GCA_001122465.1_10426_1_6	Typhi	np61	Nepal	NA	NA	2011	Not known
1129	GCA_001122625.1_10492_1_47	Typhi	MDUST255	Papua New Guinea	NA	NA	2010	Not known
1130	GCA_001122765.1_10561_2_56	Typhi	H12ESR04928-001A	Samoa	NA	NA	2012	Not known
1131	GCA_001122805.1_10562_2_36	Typhi	MDUST262	India	NA	NA	2011	Not known
1132	GCA_001122965.1_9475_6_41	Typhi	1014383	Malawi	NA	NA	2011	Not known
1133	GCA_001123045.1_10608_2_45	Typhi	2009-012656	Cambodia	NA	NA	2012	Not known
1134	GCA_001123065.1_8490_6_54	Typhi	MDUST54	Fiji	NA	NA	1995	Not known
1135	GCA_001123365.1_7468_7_66	Typhi	IB5353	Tanzania	NA	NA	2010	Not known
1136	GCA_001123425.1_4074_1_9	Bovismorbificans	D4451	Malawi	NA	NA	2000	blood
1137	GCA_001123445.1_10562_2_76	Typhi	MDUST395	Indonesia	NA	NA	2012	Not known
1138	GCA_001123465.1_10562_2_9	Typhi	MDUST144	Australia	NA	NA	2012	Not known
1139	GCA_001123485.1_8490_5_27	Typhi	MDUST27	Fiji	NA	NA	2011	Not known
1140	GCA_001123625.1_10608_2_43	Typhi	2012-010559	Cambodia	NA	NA	2012	Not known
1141	GCA_001123645.1_10608_2_66	Typhi	2012-020127	Cambodia	NA	NA	2012	Not known
1142	GCA_001123685.1_7468_7_86	Typhi	IB5375	Tanzania	NA	NA	2010	Not known
1143	GCA_001124025.1_9953_5_44	Typhi	A373	Indonesia	NA	NA	2008	Not known
1144	GCA_001124105.1_10492_1_70	Typhi	MDUST366	Iraq	NA	NA	2011	Not known
1145	GCA_001124285.1_7468_7_82	Typhi	IB5371	Tanzania	NA	NA	2010	Not known
1146	GCA_001124365.1_10209_5_19	Typhi	2007-007363	Cambodia	NA	NA	2007	Not known
1147	GCA_001124385.1_10607_1_46	Typhi	2008-011433	Cambodia	NA	NA	2008	Not known
1148	GCA_001124405.1_10541_2_26	Typhi	MDUST285	Samoa	NA	NA	2004	Not known
1149	GCA_001124525.1_10592_2_10	Typhi	3484	Pakistan	NA	NA	2003	Not known
1150	GCA_001124685.1_9953_5_17	Typhi	A284	Indonesia	NA	NA	2011	Not known
1151	GCA_001124725.1_9953_5_10	Typhi	A276	Indonesia	NA	NA	2008	Not known
1152	GCA_001124805.1_10562_2_27	Typhi	MDUST230	Bangladesh	NA	NA	2010	Not known
1153	GCA_001124885.1_9953_5_72	Typhi	LNT1377	Laos	NA	NA	2010	Not known
1154	GCA_001124945.1_10562_2_4	Typhi	MDUST122	Samoa	NA	NA	2010	Not known
1155	GCA_001124985.1_9953_5_75	Typhi	LNT1497	Laos	NA	NA	2010	Not known
1156	GCA_001125005.1_10493_1_32	Typhi	MDUST194	India	NA	NA	2011	Not known
1157	GCA_001125085.1_10561_2_6	Typhi	ERL113717	India	NA	NA	2011	Not known
1158	GCA_001125205.1_10541_2_43	Typhi	MDUST325	Samoa	NA	NA	1992	Not known
1159	GCA_001125245.1_10561_2_12	Typhi	np8	Nepal	NA	NA	2011	Not known
1160	GCA_001125345.1_10541_2_29	Typhi	MDUST303	Tonga	NA	NA	1980	Not known
1161	GCA_001125465.1_10426_1_4	Typhi	3080/3	Democratic Republic of the Congo	NA	NA	2010	Not known
1162	GCA_001125485.1_9475_6_56	Typhi	A53789	Malawi	NA	NA	2009	Not known
1163	GCA_001125725.1_8490_2_57	Typhimurium	CH14	Canada	CH14	NA	2001	not known
1164	GCA_001125845.1_10209_5_5	Typhi	2007-006110	Cambodia	NA	NA	2007	Not known
1165	GCA_001125885.1_8490_6_43	Typhi	MDUST43	Fiji	NA	NA	1996	Not known
1166	GCA_001125965.1_10541_2_13	Typhi	MDUST189	India	NA	NA	2011	Not known
1167	GCA_001126125.1_10541_2_32	Typhi	MDUST306	Fiji	NA	NA	1981	Not known
1168	GCA_001126165.1_9475_6_34	Typhi	1018211	Malawi	NA	NA	2011	Not known
1169	GCA_001126385.1_10349_1_6	Typhi	ERL02425	India	NA	NA	2002	Not known
1170	GCA_001126405.1_10607_2_17	Typhi	BKQ4NZ	Malawi	NA	NA	2013	Not known
1171	GCA_001126625.1_4074_2_7	Bovismorbificans	A5893	Malawi	NA	NA	1999	blood
1172	GCA_001126705.1_10592_2_27	Typhi	21669	Pakistan	NA	NA	2003	Not known
1173	GCA_001126745.1_8616_4_37	Typhi	BCR43	India	NA	NA	2009	Not known
1174	GCA_001126865.1_8490_5_16	Typhi	MDUST16	Fiji	NA	NA	2011	Not known
1175	GCA_001126885.1_10349_1_38	Typhi	ERL084047	India	NA	NA	2008	Not known
1176	GCA_001127105.1_10209_5_48	Typhi	UI2658	Laos	NA	NA	2002	Not known
1177	GCA_001127185.1_10492_1_77	Typhi	MDUST396	El Salvador	NA	NA	2012	Not known
1178	GCA_001127385.1_10562_2_69	Typhi	MDUST379	Burma	NA	NA	2011	Not known
1179	GCA_001127505.1_10541_2_28	Typhi	MDUST294	Nepal	NA	NA	2010	Not known
1180	GCA_001127645.1_10562_2_19	Typhi	MDUST191	Bangladesh	NA	NA	2011	Not known
1181	GCA_001127685.1_9953_5_9	Typhi	A275	Indonesia	NA	NA	2009	Not known
1182	GCA_001127885.1_8490_2_71	Typhimurium	CH28	Canada	CH28	NA	2001	not known
1183	GCA_001128025.1_10349_1_47	Typhi	ERL09383	India	NA	NA	2009	Not known
1184	GCA_001128065.1_8447_8_11	Typhi	MDUST83	Fiji	NA	NA	2008	Not known
1185	GCA_001128305.1_10561_2_32	Typhi	np50	Nepal	NA	NA	2011	Not known
1186	GCA_001128425.1_8490_6_58	Typhi	MDUST58	Fiji	NA	NA	1994	Not known
1187	GCA_001128545.1_9953_5_56	Typhi	A392	Indonesia	NA	NA	2010	Not known
1188	GCA_001128625.1_10349_1_61	Typhi	ERL1048	India	NA	NA	2010	Not known
1189	GCA_001128685.1_10209_5_16	Typhi	2007-024445	Cambodia	NA	NA	2007	Not known
1190	GCA_001129105.1_9953_5_14	Typhi	A281	Indonesia	NA	NA	2008	Not known
1191	GCA_001129145.1_10349_1_58	Typhi	ERL10338	Thailand	NA	NA	2010	Not known
1192	GCA_001129225.1_10593_2_37	Typhi	E00-6999	Peru	NA	NA	2000	Not known
1193	GCA_001129245.1_9953_5_34	Typhi	A357	Indonesia	NA	NA	2009	Not known
1194	GCA_001129305.1_9475_6_21	Typhi	1023407	Malawi	NA	NA	2011	Not known
1195	GCA_001129325.1_10562_2_60	Typhi	MDUST370	India	NA	NA	2011	Not known
1196	GCA_001129345.1_10541_2_45	Typhi	MDUST329	Papua New Guinea	NA	NA	1992	Not known
1197	GCA_001129385.1_8490_2_56	Typhimurium	CH13	Canada	CH13	NA	2001	not known
1198	GCA_001129985.1_9475_6_13	Typhi	1021701	Malawi	NA	NA	2011	Not known
1199	GCA_001130025.1_8490_2_93	Typhimurium	CH50	Canada	CH50	NA	1999	not known
1200	GCA_001130285.1_8525_3_45	Typhi	Ke466	Kenya	NA	NA	2008	Not known
1201	GCA_001130345.1_8447_8_9	Typhi	MDUST81	Fiji	NA	NA	2008	Not known
1202	GCA_001130645.1_10592_2_9	Typhi	3723	Pakistan	NA	NA	2003	Not known
1203	GCA_001130905.1_10608_2_62	Typhi	2012-014737	Cambodia	NA	NA	2012	Not known
1204	GCA_001130925.1_8490_2_77	Typhimurium	CH34	Canada	CH34	NA	2002	not known
1205	GCA_001131365.1_10209_5_30	Typhi	UI1236	Laos	NA	NA	2001	Not known
1206	GCA_001131425.1_10592_2_22	Typhi	21801	Pakistan	NA	NA	2003	Not known
1207	GCA_001131505.1_10561_2_36	Typhi	H12ESR04893-001A	Samoa	NA	NA	2012	Not known
1208	GCA_001131525.1_8490_2_83	Typhimurium	CH40	Canada	CH40	NA	2000	not known
1209	GCA_001131605.1_8525_3_59	Typhi	Ke480	Kenya	NA	NA	2008	Not known
1210	GCA_001131765.1_9475_6_55	Typhi	1032281	Malawi	NA	NA	2012	Not known
1211	GCA_001131845.1_10492_1_27	Typhi	MDUST199	India	NA	NA	2011	Not known
1212	GCA_001132005.1_9870_8_33	Typhi	2010-007462	Cambodia	NA	NA	2010	Not known
1213	GCA_001132065.1_8490_5_1	Typhi	MDUST1	Fiji	NA	NA	2011	Not known
1214	GCA_001132265.1_9475_6_79	Typhi	1031581	Malawi	NA	NA	2012	Not known
1215	GCA_001132285.1_7468_7_67	Typhi	IB5354	Tanzania	NA	NA	2010	Not known
1216	GCA_001132425.1_9953_5_43	Typhi	A370	Indonesia	NA	NA	2010	Not known
1217	GCA_001132445.1_10593_2_4	Typhi	E00-2388	Egypt	NA	NA	2000	Not known
1218	GCA_001132605.1_9953_5_71	Typhi	LNT1374	Laos	NA	NA	2010	Not known
1219	GCA_001132705.1_10562_2_44	Typhi	MDUST290	Samoa	NA	NA	2008	Not known
1220	GCA_001132765.1_9870_8_5	Typhi	2002-216507	Cambodia	NA	NA	2008	Not known
1221	GCA_001132785.1_10541_2_56	Typhi	MDUST360	Papua New Guinea	NA	NA	1998	Not known
1222	GCA_001132905.1_8490_6_62	Typhi	MDUST62	Fiji	NA	NA	1994	Not known
1223	GCA_001132925.1_10541_2_49	Typhi	MDUST340	Fiji	NA	NA	1993	Not known
1224	GCA_001133025.1_10592_2_56	Typhi	E02-1963	Laos	NA	NA	2002	Not known
1225	GCA_001133065.1_10541_2_35	Typhi	MDUST311	Fiji	NA	NA	1982	Not known
1226	GCA_001133105.1_10492_1_20	Typhi	MDUST169	India	NA	NA	2011	Not known
1227	GCA_001133225.1_10349_1_49	Typhi	ERL0982	Samoa	NA	NA	2009	Not known
1228	GCA_001133305.1_10492_1_66	Typhi	MDUST361	Papua New Guinea	NA	NA	1998	Not known
1229	GCA_001133585.1_7468_7_55	Typhi	IB5341	Tanzania	NA	NA	2009	Not known
1230	GCA_001133645.1_10492_1_55	Typhi	MDUST270	Bangladesh	NA	NA	2011	Not known
1231	GCA_001133745.1_8616_4_58	Typhi	SP80	India	NA	NA	2011	Not known
1232	GCA_001133765.1_10541_2_9	Typhi	MDUST180	India	NA	NA	2011	Not known
1233	GCA_001133925.1_10492_1_81	Typhi	MDUST406	Samoa	NA	NA	2012	Not known
1234	GCA_001134005.1_9953_5_86	Typhi	LNT609	Laos	NA	NA	2008	Not known
1235	GCA_001134065.1_10541_2_42	Typhi	MDUST323	Fiji	NA	NA	1983	Not known
1236	GCA_001134125.1_10349_1_62	Typhi	ERL10492	Samoa	NA	NA	2010	Not known
1237	GCA_001134165.1_10493_1_8	Typhi	MDUST126	Malaysia	NA	NA	2010	Not known
1238	GCA_001134205.1_10349_1_56	Typhi	ERL102461	Samoa	NA	NA	2010	Not known
1239	GCA_001134225.1_10492_1_53	Typhi	MDUST267	India	NA	NA	2011	Not known
1240	GCA_001134345.1_10561_2_1	Typhi	np4	Nepal	NA	NA	2011	Not known
1241	GCA_001134365.1_9953_5_69	Typhi	LNT1365	Laos	NA	NA	2010	Not known
1242	GCA_001134405.1_9870_8_88	Typhi	2010-006045	Cambodia	NA	NA	2012	Not known
1243	GCA_001134485.1_10608_2_31	Typhi	2012-011885	Cambodia	NA	NA	2012	Not known
1244	GCA_001134605.1_10541_2_31	Typhi	MDUST305	Papua New Guinea	NA	NA	1990	Not known
1245	GCA_001134985.1_9870_8_4	Typhi	2008-004254	Cambodia	NA	NA	2008	Not known
1246	GCA_001135005.1_10493_1_23	Typhi	MDUST163	India	NA	NA	2011	Not known
1247	GCA_001135105.1_9870_8_87	Typhi	01-2012-002669	Cambodia	NA	NA	2012	Not known
1248	GCA_001135305.1_8447_8_16	Typhi	MDUST88	Fiji	NA	NA	2008	Not known
1249	GCA_001135425.1_10493_1_73	Typhi	MDUST336	Fiji	NA	NA	1993	Not known
1250	GCA_001135785.1_8490_2_63	Typhimurium	CH20	Canada	CH20	NA	2001	not known
1251	GCA_001135825.1_8447_8_26	Typhi	MDUST98	Fiji	NA	NA	2008	Not known
1252	GCA_001135905.1_10071_8_94	Typhi	2010K-0534	Kenya	NA	NA	2008	Not known
1253	GCA_001136005.1_10493_1_58	Typhi	MDUST288	Papua New Guinea	NA	NA	2007	Not known
1254	GCA_001136385.1_9475_4_51	Typhi	C3891	India	NA	NA	2005	Not known
1255	GCA_001136605.1_10593_2_65	Typhi	07-977	Central African Republic	NA	NA	2007	Not known
1256	GCA_001136805.1_7468_7_90	Typhi	IB5380	Tanzania	NA	NA	2010	Not known
1257	GCA_001137065.1_10593_2_46	Typhi	E99-6478	Guinea	NA	NA	1999	Not known
1258	GCA_001137205.1_10492_1_28	Typhi	MDUST200	India	NA	NA	2011	Not known
1259	GCA_001137305.1_9953_5_38	Typhi	A363	Indonesia	NA	NA	2009	Not known
1260	GCA_001137405.1_10349_1_35	Typhi	ERL082408	Samoa	NA	NA	2008	Not known
1261	GCA_001137545.1_9870_8_3	Typhi	2008-003956	Cambodia	NA	NA	2008	Not known
1262	GCA_001137605.1_10493_1_74	Typhi	MDUST339	Fiji	NA	NA	1984	Not known
1263	GCA_001137705.1_9870_8_66	Typhi	BC2011-1461	Cambodia	NA	NA	2011	Not known
1264	GCA_001137745.1_9953_5_68	Typhi	LNT1360	Laos	NA	NA	2010	Not known
1265	GCA_001137885.1_8490_2_64	Typhimurium	CH21	Canada	CH21	NA	2001	not known
1266	GCA_001138085.1_10561_2_46	Typhi	np88	Nepal	NA	NA	2011	Not known
1267	GCA_001138105.1_9953_5_19	Typhi	A286	Indonesia	NA	NA	2010	Not known
1268	GCA_001138145.1_10349_1_72	Typhi	ERL11877	India	NA	NA	2011	Not known
1269	GCA_001138245.1_9475_6_52	Typhi	1022401	Malawi	NA	NA	2011	Not known
1270	GCA_001138305.1_10541_2_16	Typhi	MDUST210	India	NA	NA	2011	Not known
1271	GCA_001138325.1_8525_3_54	Typhi	Ke475	Kenya	NA	NA	2008	Not known
1272	GCA_001138345.1_10209_5_62	Typhi	UI54	Laos	NA	NA	2000	Not known
1273	GCA_001138365.1_10492_1_32	Typhi	MDUST217	India	NA	NA	2011	Not known
1274	GCA_001138465.1_10209_5_47	Typhi	UI2591	Laos	NA	NA	2002	Not known
1275	GCA_001138705.1_10608_1_3	Typhi	2008-007203	Cambodia	NA	NA	2008	Not known
1276	GCA_001138725.1_8490_6_65	Typhi	MDUST65	Fiji	NA	NA	1994	Not known
1277	GCA_001138885.1_10493_1_78	Typhi	MDUST358	Papua New Guinea	NA	NA	1996	Not known
1278	GCA_001138905.1_10492_1_56	Typhi	MDUST274	Papua New Guinea	NA	NA	1996	Not known
1279	GCA_001139045.1_10593_2_3	Typhi	IPCK	Cameroon	NA	NA	2004	Not known
1280	GCA_001139245.1_10540_1_7	Typhi	3322/3	Democratic Republic of the Congo	NA	NA	2011	Not known
1281	GCA_001139325.1_8490_2_90	Typhimurium	CH47	Canada	CH47	NA	1999	not known
1282	GCA_001139385.1_10562_2_2	Typhi	MDUST112	Sudan	NA	NA	2008	Not known
1283	GCA_001139705.1_9870_8_64	Typhi	BC2011-1305	Cambodia	NA	NA	2011	Not known
1284	GCA_001139745.1_10493_1_53	Typhi	MDUST279	Papua New Guinea	NA	NA	2002	Not known
1285	GCA_001140305.1_10541_2_54	Typhi	MDUST349	Fiji	NA	NA	1985	Not known
1286	GCA_001140345.1_10562_2_71	Typhi	MDUST381	India	NA	NA	2011	Not known
1287	GCA_001140485.1_10541_2_44	Typhi	MDUST327	Fiji	NA	NA	1992	Not known
1288	GCA_001140585.1_10396_8_20	Typhi	UI 3257	Laos	NA	NA	2003	Not known
1289	GCA_001140605.1_9953_5_37	Typhi	A360	Indonesia	NA	NA	2009	Not known
1290	GCA_001140725.1_8490_2_51	Typhimurium	CH8	Canada	CH8	NA	2001	not known
1291	GCA_001140985.1_10349_1_51	Typhi	ERL09892	Samoa	NA	NA	2009	Not known
1292	GCA_001141045.1_10493_1_71	Typhi	MDUST330	Papua New Guinea	NA	NA	1992	Not known
1293	GCA_001141065.1_10592_2_32	Typhi	42	Pakistan	NA	NA	2003	Not known
1294	GCA_001141085.1_10493_1_34	Typhi	MDUST202	Bangladesh	NA	NA	2010	Not known
1295	GCA_001141105.1_10349_1_24	Typhi	ERL063423	India	NA	NA	2006	Not known
1296	GCA_001141125.1_10592_2_4	Typhi	1093	Pakistan	NA	NA	2003	Not known
1297	GCA_001141165.1_10593_2_51	Typhi	E02-2612	India	NA	NA	2002	Not known
1298	GCA_001141205.1_10541_2_14	Typhi	MDUST208	Australia	NA	NA	2010	Not known
1299	GCA_001141225.1_10425_1_6	Typhi	np80	Nepal	NA	NA	2011	Not known
1300	GCA_001141445.1_10562_2_73	Typhi	MDUST390	Bangladesh	NA	NA	2011	Not known
1301	GCA_001141645.1_10607_1_65	Typhi	2010-006459	Cambodia	NA	NA	2011	Not known
1302	GCA_001141825.1_9475_6_45	Typhi	1021624	Malawi	NA	NA	2011	Not known
1303	GCA_001141905.1_10492_1_3	Typhi	MDUST120	Malta	NA	NA	2009	Not known
1304	GCA_001141945.1_10349_1_43	Typhi	ERL091092	Indonesia	NA	NA	2009	Not known
1305	GCA_001142085.1_10562_2_45	Typhi	MDUST302	Papua New Guinea	NA	NA	1980	Not known
1306	GCA_001142285.1_10592_2_23	Typhi	3283	Pakistan	NA	NA	2003	Not known
1307	GCA_001142325.1_9870_8_83	Typhi	2012-009618	Cambodia	NA	NA	2012	Not known
1308	GCA_001142345.1_10562_2_75	Typhi	MDUST394	India	NA	NA	2011	Not known
1309	GCA_001142525.1_9953_5_3	Typhi	A268	Indonesia	NA	NA	2009	Not known
1310	GCA_001142565.1_10492_1_72	Typhi	MDUST385	India	NA	NA	2011	Not known
1311	GCA_001142625.1_10492_1_12	Typhi	MDUST145	India	NA	NA	2012	Not known
1312	GCA_001142665.1_10562_2_23	Typhi	MDUST218	Lebanon	NA	NA	2011	Not known
1313	GCA_001142785.1_10561_2_37	Typhi	np16	Nepal	NA	NA	2011	Not known
1314	GCA_001142805.1_10493_1_9	Typhi	MDUST128	India	NA	NA	2011	Not known
1315	GCA_001142885.1_10541_1_57	Typhi	ST1134/01	Argentina	NA	NA	2001	Not known
1316	GCA_001142965.1_9953_5_87	Typhi	LNT659	Laos	NA	NA	2008	Not known
1317	GCA_001143025.1_10541_2_17	Typhi	MDUST212	India	NA	NA	2011	Not known
1318	GCA_001143045.1_10493_1_79	Typhi	MDUST368	India	NA	NA	2011	Not known
1319	GCA_001143065.1_10209_5_34	Typhi	UI1998	Laos	NA	NA	2002	Not known
1320	GCA_001143105.1_10593_2_45	Typhi	E00-7463	Morocco	NA	NA	2000	Not known
1321	GCA_001143405.1_10493_1_48	Typhi	MDUST250	Indonesia	NA	NA	2010	Not known
1322	GCA_001143485.1_9475_4_56	Typhi	E1240	India	NA	NA	2004	Not known
1323	GCA_001143625.1_10562_2_25	Typhi	MDUST227	Bangladesh	NA	NA	2010	Not known
1324	GCA_001143965.1_10209_5_49	Typhi	UI2679	Laos	NA	NA	2002	Not known
1325	GCA_001143985.1_9475_6_90	Typhi	D28995	Malawi	NA	NA	2005	Not known
1326	GCA_001144045.1_9475_6_67	Typhi	1019806	Malawi	NA	NA	2011	Not known
1327	GCA_001144245.1_10593_2_6	Typhi	E00-3370	Morocco	NA	NA	2000	Not known
1328	GCA_001144345.1_10607_2_37	Typhi	1036143	Malawi	NA	NA	2012	Not known
1329	GCA_001144465.1_10562_2_32	Typhi	MDUST247	India	NA	NA	2011	Not known
1330	GCA_001144645.1_9475_6_66	Typhi	1020059	Malawi	NA	NA	2011	Not known
1331	GCA_001144665.1_10541_2_22	Typhi	MDUST277	Papua New Guinea	NA	NA	2001	Not known
1332	GCA_001145065.1_8525_3_31	Typhi	Ke452	Kenya	NA	NA	2008	Not known
1333	GCA_001145105.1_10541_2_4	Typhi	MDUST138	Burma	NA	NA	2012	Not known
1334	GCA_001145205.1_10493_1_59	Typhi	MDUST289	Samoa	NA	NA	2008	Not known
1335	GCA_001145385.1_10561_2_23	Typhi	H12ESR01946-001A	Samoa	NA	NA	2012	Not known
1336	GCA_001145485.1_10592_2_11	Typhi	16599	Pakistan	NA	NA	2003	Not known
1337	GCA_001145545.1_10492_1_25	Typhi	MDUST197	India	NA	NA	2010	Not known
1338	GCA_001145565.1_10541_2_36	Typhi	MDUST312	Fiji	NA	NA	1982	Not known
1339	GCA_001145585.1_8490_6_59	Typhi	MDUST59	Fiji	NA	NA	1994	Not known
1340	GCA_001145945.1_10541_2_21	Typhi	MDUST225	India	NA	NA	2011	Not known
1341	GCA_001146025.1_10349_1_19	Typhi	ERL043008	Samoa	NA	NA	2004	Not known
1342	GCA_001146045.1_10592_2_12	Typhi	2439	Pakistan	NA	NA	2003	Not known
1343	GCA_001146125.1_10492_1_57	Typhi	MDUST295	Indonesia	NA	NA	2010	Not known
1344	GCA_001146145.1_9475_6_81	Typhi	A33112	Malawi	NA	NA	2005	Not known
1345	GCA_001146205.1_10492_1_11	Typhi	MDUST141	India	NA	NA	2012	Not known
1346	GCA_001146305.1_9870_8_16	Typhi	2009-007146	Cambodia	NA	NA	2009	Not known
1347	GCA_001146465.1_8490_2_74	Typhimurium	CH31	Canada	CH31	NA	2002	not known
1348	GCA_001146645.1_9870_8_19	Typhi	2009-011935	Cambodia	NA	NA	2009	Not known
1349	GCA_001146725.1_10607_2_9	Typhi	1006099	Malawi	NA	NA	2010	Not known
1350	GCA_001146745.1_10593_2_40	Typhi	E97-9141	Turkey	NA	NA	1997	Not known
1351	GCA_001146825.1_10608_2_4	Typhi	2008-007991	Cambodia	NA	NA	2008	Not known
1352	GCA_001146985.1_10607_2_33	Typhi	A58450	Malawi	NA	NA	2010	Not known
1353	GCA_001147085.1_10493_1_33	Typhi	MDUST201	India	NA	NA	2011	Not known
1354	GCA_001147545.1_7468_7_73	Typhi	IB5360	Tanzania	NA	NA	2009	Not known
1355	GCA_001147765.1_10492_1_63	Typhi	MDUST337	Fiji	NA	NA	1984	Not known
1356	GCA_001147885.1_9870_8_8	Typhi	2008-006312	Cambodia	NA	NA	2008	Not known
1357	GCA_001148005.1_9475_6_39	Typhi	1032927	Malawi	NA	NA	2012	Not known
1358	GCA_001148045.1_10592_2_43	Typhi	E99-9794	Comoros	NA	NA	1999	Not known
1359	GCA_001148085.1_10562_2_7	Typhi	MDUST137	India	NA	NA	2011	Not known
1360	GCA_001148105.1_10541_2_51	Typhi	MDUST342	Fiji	NA	NA	1993	Not known
1361	GCA_001148225.1_8490_5_18	Typhi	MDUST18	Fiji	NA	NA	2011	Not known
1362	GCA_001148265.1_9475_6_85	Typhi	A40201	Malawi	NA	NA	2006	Not known
1363	GCA_001148325.1_10492_1_34	Typhi	MDUST226	Papua New Guinea	NA	NA	2010	Not known
1364	GCA_001148345.1_9953_5_81	Typhi	LNT279	Laos	NA	NA	2008	Not known
1365	GCA_001148625.1_10561_2_63	Typhi	np67	Nepal	NA	NA	2011	Not known
1366	GCA_001148665.1_10493_1_77	Typhi	MDUST352	Fiji	NA	NA	1986	Not known
1367	GCA_001148805.1_9870_8_1	Typhi	2008-001909	Cambodia	NA	NA	2008	Not known
1368	GCA_001148825.1_9870_8_17	Typhi	2005-010587	Cambodia	NA	NA	2009	Not known
1369	GCA_001148845.1_10209_5_7	Typhi	2007-005516	Cambodia	NA	NA	2007	Not known
1370	GCA_001148885.1_10562_2_59	Typhi	MDUST369	India	NA	NA	2011	Not known
1371	GCA_001148945.1_10349_1_55	Typhi	ERL102275	India	NA	NA	2010	Not known
1372	GCA_001149025.1_10592_2_7	Typhi	3802	Pakistan	NA	NA	2003	Not known
1373	GCA_001149145.1_9870_8_9	Typhi	2005-008425	Cambodia	NA	NA	2008	Not known
1374	GCA_001149165.1_10492_1_4	Typhi	MDUST121	Australia	NA	NA	2010	Not known
1375	GCA_001149445.1_9870_8_36	Typhi	2010-010162	Cambodia	NA	NA	2010	Not known
1376	GCA_001149685.1_10607_2_14	Typhi	BKQ2KZ	Malawi	NA	NA	2012	Not known
1377	GCA_001149745.1_10562_2_11	Typhi	MDUST148	India	NA	NA	2012	Not known
1378	GCA_001149885.1_9475_6_61	Typhi	1029975	Malawi	NA	NA	2012	Not known
1379	GCA_001149905.1_10493_1_43	Typhi	MDUST232	Bangladesh	NA	NA	2010	Not known
1380	GCA_001150065.1_8490_5_20	Typhi	MDUST20	Fiji	NA	NA	2011	Not known
1381	GCA_001150125.1_9870_8_34	Typhi	2010-002605	Cambodia	NA	NA	2010	Not known
1382	GCA_001150445.1_10607_1_96	Typhi	2012-017695	Cambodia	NA	NA	2012	Not known
1383	GCA_001150805.1_10493_1_76	Typhi	MDUST351	Fiji	NA	NA	1985	Not known
1384	GCA_001151045.1_10493_1_64	Typhi	MDUST298	Papua New Guinea	NA	NA	1998	Not known
1385	GCA_001151125.1_10492_1_18	Typhi	MDUST161	India	NA	NA	2011	Not known
1386	GCA_001151225.1_10561_2_44	Typhi	np22	Nepal	NA	NA	2011	Not known
1387	GCA_001151265.1_10608_2_34	Typhi	01-2012-003910	Cambodia	NA	NA	2012	Not known
1388	GCA_001151325.1_9953_5_51	Typhi	A380	Indonesia	NA	NA	2006	Not known
1389	GCA_001151505.1_10425_1_13	Typhi	BRD948	Russia	NA	NA	1996	Not known
1390	GCA_001151665.1_10209_5_1	Typhi	2007-001525	Cambodia	NA	NA	2007	Not known
1391	GCA_001151725.1_7468_7_72	Typhi	IB5359	Tanzania	NA	NA	2010	Not known
1392	GCA_001151825.1_8525_3_46	Typhi	Ke467	Kenya	NA	NA	2008	Not known
1393	GCA_001151945.1_9870_8_75	Typhi	2012-007197	Cambodia	NA	NA	2012	Not known
1394	GCA_001151985.1_10593_2_67	Typhi	E02-1536	French Guiana	NA	NA	2002	Not known
1395	GCA_001152105.1_8447_8_14	Typhi	MDUST86	Fiji	NA	NA	2008	Not known
1396	GCA_001152145.1_9870_8_37	Typhi	2010-002948	Cambodia	NA	NA	2010	Not known
1397	GCA_001152345.1_10209_5_9	Typhi	2007-007073	Cambodia	NA	NA	2007	Not known
1398	GCA_001152445.1_10562_2_56	Typhi	MDUST359	Papua New Guinea	NA	NA	1996	Not known
1399	GCA_001152465.1_9953_5_5	Typhi	A271	Indonesia	NA	NA	2009	Not known
1400	GCA_001152505.1_10209_5_24	Typhi	LNT22	Laos	NA	NA	2001	Not known
1401	GCA_001152705.1_10562_2_50	Typhi	MDUST343	Fiji	NA	NA	1993	Not known
1402	GCA_001152845.1_10492_1_14	Typhi	MDUST149	India	NA	NA	2012	Not known
1403	GCA_001153005.1_8490_2_84	Typhimurium	CH41	Canada	CH41	NA	2000	not known
1404	GCA_001153125.1_9953_5_39	Typhi	A365	Indonesia	NA	NA	2007	Not known
1405	GCA_001153245.1_9953_5_66	Typhi	LNT13	Laos	NA	NA	2007	Not known
1406	GCA_001153265.1_10561_2_28	Typhi	np101	Nepal	NA	NA	2011	Not known
1407	GCA_001153405.1_10541_2_27	Typhi	MDUST293	Papua New Guinea	NA	NA	2009	Not known
1408	GCA_001153465.1_8490_6_42	Typhi	MDUST42	Fiji	NA	NA	1996	Not known
1409	GCA_001153585.1_10071_8_93	Typhi	2010K-0535	Kenya	NA	NA	2009	Not known
1410	GCA_001153605.1_10592_2_21	Typhi	4180	Pakistan	NA	NA	2003	Not known
1411	GCA_001153665.1_10493_1_40	Typhi	MDUST215	India	NA	NA	2011	Not known
1412	GCA_001153825.1_8615_4_29	Typhi	Ke062	Kenya	NA	NA	2004	Not known
1413	GCA_001154025.1_10209_5_43	Typhi	UI2155	Laos	NA	NA	2002	Not known
1414	GCA_001154045.1_10608_2_9	Typhi	2010-012486	Cambodia	NA	NA	2010	Not known
1415	GCA_001154125.1_10607_1_69	Typhi	2011-009404	Cambodia	NA	NA	2011	Not known
1416	GCA_001154205.1_9953_5_63	Typhi	KM1648	Laos	NA	NA	2010	Not known
1417	GCA_001154225.1_10561_2_31	Typhi	np13	Nepal	NA	NA	2011	Not known
1418	GCA_001154285.1_8490_2_70	Typhimurium	CH27	Canada	CH27	NA	2001	not known
1419	GCA_001154425.1_9953_5_15	Typhi	A282	Indonesia	NA	NA	2010	Not known
1420	GCA_001154585.1_8490_2_47	Typhimurium	CH4	Canada	CH4	NA	2001	not known
1421	GCA_001154765.1_9475_6_10	Typhi	1013486	Malawi	NA	NA	2011	Not known
1422	GCA_001154865.1_10541_2_37	Typhi	MDUST315	Vanuatu	NA	NA	1991	Not known
1423	GCA_001155025.1_9953_5_42	Typhi	A369	Indonesia	NA	NA	2008	Not known
1424	GCA_001155045.1_8525_3_37	Typhi	Ke458	Kenya	NA	NA	2008	Not known
1425	GCA_001155365.1_8490_5_36	Typhi	MDUST36	Fiji	NA	NA	1996	Not known
1426	GCA_001155405.1_10561_2_61	Typhi	ERL102292	India	NA	NA	2010	Not known
1427	GCA_001155445.1_10492_1_8	Typhi	MDUST133	Samoa	NA	NA	2011	Not known
1428	GCA_001155485.1_8490_2_73	Typhimurium	CH30	Canada	CH30	NA	2002	not known
1429	GCA_001155545.1_10209_5_44	Typhi	UI2220	Laos	NA	NA	2002	Not known
1430	GCA_001155705.1_9475_6_71	Typhi	1032168	Malawi	NA	NA	2012	Not known
1431	GCA_001155725.1_10209_5_14	Typhi	2007-015823	Cambodia	NA	NA	2007	Not known
1432	GCA_001155745.1_9870_8_46	Typhi	2002-216622	Cambodia	NA	NA	2011	Not known
1433	GCA_001156265.1_10592_2_42	Typhi	E98-2601	Gabon	NA	NA	1998	Not known
1434	GCA_001156285.1_10541_1_68	Typhi	ST3090/99	Argentina	NA	NA	1999	Not known
1435	GCA_001156325.1_10349_1_81	Typhi	H12ESR02737-001A	India	NA	NA	2012	Not known
1436	GCA_001156385.1_10562_2_26	Typhi	MDUST228	Samoa	NA	NA	2010	Not known
1437	GCA_001156405.1_10209_5_22	Typhi	LNT1108	Laos	NA	NA	2001	Not known
1438	GCA_001156465.1_8490_6_49	Typhi	MDUST49	Fiji	NA	NA	1996	Not known
1439	GCA_001156625.1_7468_7_49	Typhi	IB5335	Tanzania	NA	NA	2009	Not known
1440	GCA_001156885.1_10592_2_79	Typhi	1955-06-01	Burkina Faso	NA	NA	2006	Not known
1441	GCA_001157105.1_9870_8_78	Typhi	2012-009077	Cambodia	NA	NA	2012	Not known
1442	GCA_001157165.1_10562_2_5	Typhi	MDUST124	Samoa	NA	NA	2011	Not known
1443	GCA_001157185.1_10209_5_13	Typhi	2001-100239	Cambodia	NA	NA	2007	Not known
1444	GCA_001157305.1_10541_2_18	Typhi	MDUST213	India	NA	NA	2011	Not known
1445	GCA_001157565.1_10425_1_9	Typhi	np27	Nepal	NA	NA	2011	Not known
1446	GCA_001157685.1_10593_2_54	Typhi	E99-5920	Tunisia	NA	NA	1999	Not known
1447	GCA_001157765.1_10209_5_38	Typhi	UI2063	Laos	NA	NA	2002	Not known
1448	GCA_001157865.1_10592_2_54	Typhi	E00-6657	Morocco	NA	NA	2000	Not known
1449	GCA_001157925.1_10608_2_50	Typhi	2012-012029	Cambodia	NA	NA	2012	Not known
1450	GCA_001158005.1_9953_5_49	Typhi	A378	Indonesia	NA	NA	2008	Not known
1451	GCA_001158025.1_10593_2_57	Typhi	08-10571	Mali	NA	NA	2008	Not known
1452	GCA_001158085.1_10608_2_15	Typhi	01-2010-005821	Cambodia	NA	NA	2010	Not known
1453	GCA_001158125.1_8490_5_33	Typhi	MDUST33	Fiji	NA	NA	1997	Not known
1454	GCA_001158165.1_10349_1_52	Typhi	ERL101104	India	NA	NA	2010	Not known
1455	GCA_001158585.1_10592_2_3	Typhi	3657	Pakistan	NA	NA	2003	Not known
1456	GCA_001158745.1_10562_2_70	Typhi	MDUST380	India	NA	NA	2011	Not known
1457	GCA_001158805.1_10562_2_55	Typhi	MDUST357	Papua New Guinea	NA	NA	1994	Not known
1458	GCA_001158905.1_10349_1_15	Typhi	ERL041419	India	NA	NA	2004	Not known
1459	GCA_001158985.1_10561_2_53	Typhi	np31	Nepal	NA	NA	2011	Not known
1460	GCA_001159165.1_4074_1_1	Bovismorbificans	3114	Malawi	NA	NA	1997	blood
1461	GCA_001159385.1_10562_2_72	Typhi	MDUST384	Indonesia	NA	NA	2011	Not known
1462	GCA_001159405.1_8490_2_88	Typhimurium	CH45	Canada	CH45	NA	2000	not known
1463	GCA_001159425.1_10592_2_49	Typhi	E02-2364	Comoros	NA	NA	2002	Not known
1464	GCA_001159465.1_10592_2_15	Typhi	20753	Pakistan	NA	NA	2003	Not known
1465	GCA_001159525.1_10349_1_27	Typhi	ERL0661	India	NA	NA	2006	Not known
1466	GCA_001159545.1_9870_8_14	Typhi	2009-004002	Cambodia	NA	NA	2009	Not known
1467	GCA_001159605.1_9475_4_53	Typhi	C3634	India	NA	NA	2005	Not known
1468	GCA_001159785.1_10593_2_28	Typhi	1974-09-01	Benin	NA	NA	2009	Not known
1469	GCA_001159985.1_8616_4_46	Typhi	BCR162	India	NA	NA	2011	Not known
1470	GCA_001160065.1_10493_1_42	Typhi	MDUST222	Indonesia	NA	NA	2011	Not known
1471	GCA_001160125.1_10493_1_30	Typhi	MDUST183	India	NA	NA	2011	Not known
1472	GCA_001160145.1_8447_8_23	Typhi	MDUST95	Fiji	NA	NA	2008	Not known
1473	GCA_001160285.1_8447_8_6	Typhi	MDUST78	Fiji	NA	NA	2008	Not known
1474	GCA_001160365.1_10209_5_58	Typhi	UI3275	Laos	NA	NA	2003	Not known
1475	GCA_001160385.1_10349_1_40	Typhi	ERL08619	India	NA	NA	2008	Not known
1476	GCA_001160585.1_10493_1_20	Typhi	MDUST157	Nepal	NA	NA	2012	Not known
1477	GCA_001160665.1_8490_6_50	Typhi	MDUST50	Fiji	NA	NA	1996	Not known
1478	GCA_001160705.1_10592_2_6	Typhi	18763	Pakistan	NA	NA	2003	Not known
1479	GCA_001160865.1_9953_5_61	Typhi	KM1646	Laos	NA	NA	2010	Not known
1480	GCA_001160945.1_10541_2_39	Typhi	MDUST317	Fiji	NA	NA	1982	Not known
1481	GCA_001161005.1_10492_1_6	Typhi	MDUST127	India	NA	NA	2011	Not known
1482	GCA_001161125.1_10607_1_92	Typhi	2012-010204	Cambodia	NA	NA	2012	Not known
1483	GCA_001161385.1_8490_6_53	Typhi	MDUST53	Fiji	NA	NA	1995	Not known
1484	GCA_001161505.1_10493_1_13	Typhi	MDUST136	India	NA	NA	2011	Not known
1485	GCA_001161525.1_10492_1_17	Typhi	MDUST158	India	NA	NA	2012	Not known
1486	GCA_001161545.1_8616_4_42	Typhi	BCR89	India	NA	NA	2010	Not known
1487	GCA_001161765.1_10492_1_21	Typhi	MDUST182	India	NA	NA	2011	Not known
1488	GCA_001161925.1_8490_2_65	Typhimurium	CH22	Canada	CH22	NA	2001	not known
1489	GCA_001162085.1_10209_5_41	Typhi	UI2144	Laos	NA	NA	2002	Not known
1490	GCA_001162325.1_9475_4_48	Typhi	D7558	India	NA	NA	2006	Not known
1491	GCA_001162345.1_10349_1_30	Typhi	ERL072830	Samoa	NA	NA	2007	Not known
1492	GCA_001162405.1_8490_2_53	Typhimurium	CH10	Canada	CH10	NA	2001	not known
1493	GCA_001162605.1_9475_6_50	Typhi	1017137	Malawi	NA	NA	2011	Not known
1494	GCA_001162745.1_10541_2_6	Typhi	MDUST160	India	NA	NA	2012	Not known
1495	GCA_001162845.1_10561_2_66	Typhi	ERL101102	India	NA	NA	2010	Not known
1496	GCA_001162945.1_10593_2_19	Typhi	06-1510	Burkina Faso	NA	NA	2006	Not known
1497	GCA_001163005.1_8490_5_6	Typhi	MDUST6	Fiji	NA	NA	2011	Not known
1498	GCA_001163165.1_10593_2_29	Typhi	76-1406	Indonesia	NA	NA	1976	Not known
1499	GCA_001163385.1_9953_5_7	Typhi	A273	Indonesia	NA	NA	2009	Not known
1500	GCA_001163445.1_10541_1_73	Typhi	ST805/02	Argentina	NA	NA	2002	Not known
1501	GCA_001163605.1_8525_2_54	Typhi	Ke378	Kenya	NA	NA	2008	Not known
1502	GCA_001163665.1_10349_1_36	Typhi	ERL082444	Samoa	NA	NA	2008	Not known
1503	GCA_001163925.1_9475_6_59	Typhi	1019833	Malawi	NA	NA	2011	Not known
1504	GCA_001163985.1_10562_2_38	Typhi	MDUST264	India	NA	NA	2011	Not known
1505	GCA_001164125.1_8490_2_52	Typhimurium	CH9	Canada	CH9	NA	2001	not known
1506	GCA_001164165.1_10541_2_41	Typhi	MDUST320	Fiji	NA	NA	1983	Not known
1507	GCA_001164325.1_10593_2_1	Typhi	E00-3459	Madagascar	NA	NA	2000	Not known
1508	GCA_001164345.1_10492_1_24	Typhi	MDUST196	Bangladesh	NA	NA	2011	Not known
1509	GCA_001164525.1_10607_2_54	Typhi	2004-007692	Cambodia	NA	NA	2010	Not known
1510	GCA_001164605.1_8490_6_68	Typhi	MDUST68	Fiji	NA	NA	1994	Not known
1511	GCA_001164765.1_8490_2_92	Typhimurium	CH49	Canada	CH49	NA	1999	not known
1512	GCA_001165145.1_10562_2_24	Typhi	MDUST221	India	NA	NA	2011	Not known
1513	GCA_001165305.1_10592_2_2	Typhi	5504	Pakistan	NA	NA	2003	Not known
1514	GCA_001165325.1_9475_6_6	Typhi	1025912	Malawi	NA	NA	2011	Not known
1515	GCA_001165605.1_9953_5_35	Typhi	A358	Indonesia	NA	NA	2009	Not known
1516	GCA_001165625.1_8447_8_10	Typhi	MDUST82	Fiji	NA	NA	2008	Not known
1517	GCA_001165665.1_9953_5_73	Typhi	LNT1378	Laos	NA	NA	2010	Not known
1518	GCA_001165745.1_10209_5_51	Typhi	UI286	Laos	NA	NA	2000	Not known
1519	GCA_001166045.1_9475_6_62	Typhi	1028143	Malawi	NA	NA	2012	Not known
1520	GCA_001166125.1_9953_5_89	Typhi	LNT666	Laos	NA	NA	2008	Not known
1521	GCA_001166205.1_7468_7_70	Typhi	IB5357	Tanzania	NA	NA	2010	Not known
1522	GCA_001166345.1_9475_6_12	Typhi	1021106	Malawi	NA	NA	2011	Not known
1523	GCA_001166405.1_8525_3_42	Typhi	Ke463	Kenya	NA	NA	2008	Not known
1524	GCA_001166545.1_10541_2_20	Typhi	MDUST224	India	NA	NA	2011	Not known
1525	GCA_001166565.1_10349_1_28	Typhi	ERL07263	Samoa	NA	NA	2007	Not known
1526	GCA_001166585.1_9475_6_36	Typhi	1021854	Malawi	NA	NA	2011	Not known
1527	GCA_001166665.1_10593_2_69	Typhi	1990-06-01	Togo	NA	NA	2006	Not known
1528	GCA_001166905.1_9953_5_54	Typhi	A389	Indonesia	NA	NA	2006	Not known
1529	GCA_001167045.1_10561_2_39	Typhi	np87	Nepal	NA	NA	2011	Not known
1530	GCA_001167105.1_8447_8_21	Typhi	MDUST93	Fiji	NA	NA	2008	Not known
1531	GCA_001167165.1_10607_1_91	Typhi	2012-011809	Cambodia	NA	NA	2012	Not known
1532	GCA_001167305.1_8490_5_5	Typhi	MDUST5	Fiji	NA	NA	2011	Not known
1533	GCA_001167345.1_10492_1_50	Typhi	MDUST258	Bangladesh	NA	NA	2010	Not known
1534	GCA_001167405.1_10562_2_41	Typhi	MDUST272	India	NA	NA	2011	Not known
1535	GCA_001167605.1_10492_1_74	Typhi	MDUST387	India	NA	NA	2011	Not known
1536	GCA_001167765.1_9870_8_59	Typhi	2006-008616	Cambodia	NA	NA	2011	Not known
1537	GCA_001167865.1_9870_8_94	Typhi	2012-010406	Cambodia	NA	NA	2012	Not known
1538	GCA_001168005.1_9475_6_27	Typhi	1016653	Malawi	NA	NA	2011	Not known
1539	GCA_001168125.1_10592_2_50	Typhi	E98-4364	Mexico	NA	NA	1998	Not known
1540	GCA_001168285.1_10607_2_26	Typhi	1037921	Malawi	NA	NA	2012	Not known
1541	GCA_001168305.1_8525_3_32	Typhi	Ke453	Kenya	NA	NA	2008	Not known
1542	GCA_001168365.1_10592_2_55	Typhi	E98-11555	Armenia	NA	NA	1998	Not known
1543	GCA_001168525.1_10562_2_61	Typhi	MDUST371	Samoa	NA	NA	2011	Not known
1544	GCA_001168685.1_9475_6_47	Typhi	1032463	Malawi	NA	NA	2012	Not known
1545	GCA_001168785.1_10209_5_50	Typhi	UI2824	Laos	NA	NA	2002	Not known
1546	GCA_001168825.1_9953_5_92	Typhi	LNT72	Laos	NA	NA	2007	Not known
1547	GCA_001168985.1_10562_2_34	Typhi	MDUST254	India	NA	NA	2010	Not known
1548	GCA_001169045.1_10349_1_54	Typhi	ERL102156	India	NA	NA	2010	Not known
1549	GCA_001169625.1_7468_7_93	Typhi	IB5383	Tanzania	NA	NA	2009	Not known
1550	GCA_001169645.1_9475_6_58	Typhi	1020366	Malawi	NA	NA	2011	Not known
1551	GCA_001169845.1_10561_2_27	Typhi	np81	Nepal	NA	NA	2011	Not known
1552	GCA_001170105.1_9953_5_36	Typhi	A359	Indonesia	NA	NA	2010	Not known
1553	GCA_001170145.1_10209_5_33	Typhi	UI1965	Laos	NA	NA	2002	Not known
1554	GCA_001170165.1_10349_1_64	Typhi	ERL111572	Samoa	NA	NA	2011	Not known
1555	GCA_001170245.1_9870_8_93	Typhi	2005-010317	Cambodia	NA	NA	2012	Not known
1556	GCA_001170285.1_10349_1_68	Typhi	ERL113434	Samoa	NA	NA	2011	Not known
1557	GCA_001170905.1_8490_5_21	Typhi	MDUST21	Fiji	NA	NA	2011	Not known
1558	GCA_001170925.1_10607_2_34	Typhi	D54782	Malawi	NA	NA	2010	Not known
1559	GCA_001170985.1_10541_2_2	Typhi	MDUST111	Sudan	NA	NA	2008	Not known
1560	GCA_001171105.1_9870_8_60	Typhi	2007-015726	Cambodia	NA	NA	2011	Not known
1561	GCA_001171125.1_10592_2_47	Typhi	2021-09-21	Guinea	NA	NA	2009	Not known
1562	GCA_001171165.1_9953_5_55	Typhi	A390	Indonesia	NA	NA	2007	Not known
1563	GCA_001171245.1_9475_4_49	Typhi	D7649	India	NA	NA	2007	Not known
1564	GCA_001171345.1_10562_2_30	Typhi	MDUST240	India	NA	NA	2011	Not known
1565	GCA_001172105.1_10492_1_71	Typhi	MDUST382	India	NA	NA	2011	Not known
1566	GCA_001172125.1_10593_2_9	Typhi	E99-6785	Morocco	NA	NA	1999	Not known
1567	GCA_001172145.1_8490_2_61	Typhimurium	CH18	Canada	CH18	NA	2001	not known
1568	GCA_001172165.1_4074_1_6	Bovismorbificans	D993	Malawi	NA	NA	1999	blood
1569	GCA_001172385.1_10209_5_35	Typhi	UI2000	Laos	NA	NA	2002	Not known
1570	GCA_001172465.1_9870_8_70	Typhi	BC2011-1739	Cambodia	NA	NA	2011	Not known
1571	GCA_001172485.1_10492_1_64	Typhi	MDUST354	Fiji	NA	NA	1993	Not known
1572	GCA_001172545.1_8490_2_78	Typhimurium	CH35	Canada	CH35	NA	2002	not known
1573	GCA_001172705.1_10592_2_39	Typhi	E99-8013	Morocco	NA	NA	1999	Not known
1574	GCA_001173245.1_8490_5_15	Typhi	MDUST15	Fiji	NA	NA	2011	Not known
1575	GCA_001173505.1_10607_2_35	Typhi	BKQ4JU	Malawi	NA	NA	2013	Not known
1576	GCA_001173525.1_10493_1_75	Typhi	MDUST348	Papua New Guinea	NA	NA	1985	Not known
1577	GCA_001173685.1_9953_5_83	Typhi	LNT366	Laos	NA	NA	2008	Not known
1578	GCA_001173745.1_10608_2_48	Typhi	2010-019292	Cambodia	NA	NA	2012	Not known
1579	GCA_001173945.1_10608_2_58	Typhi	2002-213689	Cambodia	NA	NA	2012	Not known
1580	GCA_001174065.1_10562_2_53	Typhi	MDUST350	Fiji	NA	NA	1985	Not known
1581	GCA_001174245.1_10492_1_45	Typhi	MDUST252	Bangladesh	NA	NA	2010	Not known
1582	GCA_001174285.1_10592_2_24	Typhi	10109	Pakistan	NA	NA	2003	Not known
1583	GCA_001174365.1_8447_8_30	Typhi	MDUST102	Fiji	NA	NA	2008	Not known
1584	GCA_001174385.1_4074_2_2	Bovismorbificans	A16982	Malawi	NA	NA	2002	blood
1585	GCA_001174425.1_10493_1_41	Typhi	MDUST220	India	NA	NA	2011	Not known
1586	GCA_001174625.1_10607_1_66	Typhi	2002-205957	Cambodia	NA	NA	2011	Not known
1587	GCA_001174645.1_9870_8_39	Typhi	2010-011187	Cambodia	NA	NA	2010	Not known
1588	GCA_001174705.1_8490_6_63	Typhi	MDUST63	Fiji	NA	NA	1994	Not known
1589	GCA_001174905.1_4074_2_1	Bovismorbificans	A1668	Malawi	NA	NA	1998	blood
1590	GCA_001187365.1_ASM118736v1	Rissen	Sal280	NA	NA	NA	2012	food sample
1591	GCA_001213345.1_4074_2_10	Bovismorbificans	499208	United Kingdom	NA	NA	1970/1980	not known
1592	GCA_001214325.1_5388_1_7	Typhimurium	V40	United Kingdom:Scotland	V40	NA	1996	not known
1593	GCA_001214365.1_8080_3_11	Typhimurium	H106	United Kingdom:Scotland	H106	NA	1993	not known
1594	GCA_001214425.1_8036_3_65	Typhimurium	SPAINg	United Kingdom:Scotland	H161	NA	1999	not known
1595	GCA_001214485.1_8036_3_68	Typhimurium	SPAINc	United Kingdom:Scotland	H165	NA	1992	not known
1596	GCA_001214545.1_5299_6_9	Typhimurium	H92	United Kingdom:Scotland	H92	NA	1997	not known
1597	GCA_001214705.1_8080_3_36	Typhimurium	H131	United Kingdom:Scotland	H131	NA	1998	not known
1598	GCA_001214745.1_5275_2_6	Typhimurium	V33	United Kingdom:Scotland	V33	NA	1996	not known
1599	GCA_001214765.1_8080_3_54	Typhimurium	V74	United Kingdom:Scotland	V74	NA	1993	not known
1600	GCA_001214785.1_5275_7_12	Typhimurium	H23	United Kingdom:Scotland	H23	NA	1995	not known
1601	GCA_001214865.1_9065_1_3	Typhimurium	EWV9	United Kingdom:England	EWV9	NA	2002	not known
1602	GCA_001214965.1_8080_3_86	Typhimurium	V106	United Kingdom:Scotland	V106	NA	1997	not known
1603	GCA_001215105.1_5275_8_9	Typhimurium	H67	United Kingdom:Scotland	H67	NA	1996	not known
1604	GCA_001215145.1_8080_3_51	Typhimurium	V71	United Kingdom:Scotland	V71	NA	1992	not known
1605	GCA_001215365.1_8080_3_46	Typhimurium	H141	United Kingdom:Scotland	H141	NA	2003	not known
1606	GCA_001215405.1_5275_7_10	Typhimurium	H21	United Kingdom:Scotland	H21	NA	1994	not known
1607	GCA_001215505.1_8080_3_53	Typhimurium	V73	United Kingdom:Scotland	V73	NA	1992	not known
1608	GCA_001215525.1_5275_1_9	Typhimurium	V20	United Kingdom:Scotland	V20	NA	1991	not known
1609	GCA_001215545.1_5275_6_2	Typhimurium	H04	United Kingdom:Scotland	H04	NA	1992	not known
1610	GCA_001215585.1_5295_2_8	Typhimurium	H77	United Kingdom:Scotland	H77	NA	1999	not known
1611	GCA_001215665.1_8080_3_65	Typhimurium	V85	United Kingdom:Scotland	V85	NA	1994	not known
1612	GCA_001215685.1_5275_3_12	Typhimurium	H02	United Kingdom:Scotland	H02	NA	1992	not known
1613	GCA_001215725.1_5275_3_8	Typhimurium	V65	United Kingdom:Scotland	V65	NA	2003	not known
1614	GCA_001215765.1_8080_3_20	Typhimurium	H115	United Kingdom:Scotland	H115	NA	1995	not known
1615	GCA_001215785.1_5275_1_8	Typhimurium	V19	United Kingdom:Scotland	V19	NA	1994	not known
1616	GCA_001215865.1_8080_3_26	Typhimurium	H121	United Kingdom:Scotland	H121	NA	1996	not known
1617	GCA_001215885.1_5275_1_4	Typhimurium	V15	United Kingdom:Scotland	V15	NA	1996	not known
1618	GCA_001215925.1_8036_3_66	Typhimurium	SPAINa	United Kingdom:Scotland	H163	NA	1998	not known
1619	GCA_001215985.1_5275_5_6	Typhimurium	V06	United Kingdom:Scotland	V06	NA	1994	not known
1620	GCA_001216085.1_8080_3_87	Typhimurium	V107	United Kingdom:Scotland	V107	NA	1998	not known
1621	GCA_001216125.1_8036_3_61	Typhimurium	THAILAND	United Kingdom:Scotland	H157	NA	1992	not known
1622	GCA_001216205.1_8036_3_76	Typhimurium	MALTAa	United Kingdom:Scotland	H174	NA	1995	not known
1623	GCA_001216345.1_8080_3_30	Typhimurium	H125	United Kingdom:Scotland	H125	NA	1996	not known
1624	GCA_001216385.1_8080_3_44	Typhimurium	H139	United Kingdom:Scotland	H139	NA	2001	not known
1625	GCA_001216425.1_5275_7_7	Typhimurium	V39	United Kingdom:Scotland	V39	NA	1994	not known
1626	GCA_001216445.1_8036_3_52	Typhimurium	V120	United Kingdom:Scotland	V120	NA	2007	not known
1627	GCA_001216465.1_8036_3_69	Typhimurium	SPAINh	United Kingdom:Scotland	H166	NA	1994	not known
1628	GCA_001216485.1_5275_2_12	Typhimurium	V41	United Kingdom:Scotland	V41	NA	1994	not known
1629	GCA_001216505.1_10349_1_2	Typhi	ERL022463	NA	NA	NA	2002	NA
1630	GCA_001216545.1_5285_6_8	Typhimurium	H44	United Kingdom:Scotland	H44	NA	1997	not known
1631	GCA_001216565.1_9066_1_6	Typhimurium	EWH8	United Kingdom:England	EWH8	NA	1995	not known
1632	GCA_001216585.1_5388_1_12	Typhimurium	H36	United Kingdom:Scotland	H36	NA	2003	not known
1633	GCA_001216605.1_5285_6_9	Typhimurium	H45	United Kingdom:Scotland	H45	NA	1997	not known
1634	GCA_001216645.1_5275_3_11	Typhimurium	H01	United Kingdom:Scotland	H01	NA	1991	not known
1635	GCA_001216705.1_5275_6_7	Typhimurium	V26	United Kingdom:Scotland	V26	NA	1993	not known
1636	GCA_001216765.1_8036_3_82	Typhimurium	SOUTH_AFRICA	United Kingdom:Scotland	H180	NA	1996	not known
1637	GCA_001216785.1_8080_3_76	Typhimurium	V96	United Kingdom:Scotland	V96	NA	1995	not known
1638	GCA_001216845.1_5299_3_8	Typhimurium	V48	United Kingdom:Scotland	V48	NA	1995	not known
1639	GCA_001216985.1_5275_8_3	Typhimurium	H62	United Kingdom:Scotland	H62	NA	1995	not known
1640	GCA_001217025.1_5275_8_11	Typhimurium	H69	United Kingdom:Scotland	H69	NA	1996	not known
1641	GCA_001217045.1_5275_3_5	Typhimurium	V61	United Kingdom:Scotland	V61	NA	1998	not known
1642	GCA_001217085.1_5275_3_3	Typhimurium	V59	United Kingdom:Scotland	V59	NA	1998	not known
1643	GCA_001217205.1_8080_3_61	Typhimurium	V81	United Kingdom:Scotland	V81	NA	1994	not known
1644	GCA_001217245.1_8080_3_4	Typhimurium	H99	United Kingdom:Scotland	H99	NA	1992	not known
1645	GCA_001217265.1_5299_3_3	Typhimurium	V44	United Kingdom:Scotland	V44	NA	1996	not known
1646	GCA_001217305.1_8080_3_24	Typhimurium	H119	United Kingdom:Scotland	H119	NA	1995	not known
1647	GCA_001217345.1_5275_6_8	Typhimurium	H09	United Kingdom:Scotland	H09	NA	1994	not known
1648	GCA_001217385.1_5285_7_11	Typhimurium	H58	United Kingdom:Scotland	H58	NA	1994	not known
1649	GCA_001217425.1_5285_6_7	Typhimurium	H43	United Kingdom:Scotland	H43	NA	1996	not known
1650	GCA_001217445.1_5275_5_3	Typhimurium	V03	United Kingdom:Scotland	V03	NA	1992	not known
1651	GCA_001217545.1_8036_3_43	Typhimurium	H151	United Kingdom:Scotland	H151	NA	2009	not known
1652	GCA_001217585.1_8036_3_46	Typhimurium	H154	United Kingdom:Scotland	H154	NA	2011	not known
1653	GCA_001217605.1_5275_1_12	Typhimurium	V25	United Kingdom:Scotland	V25	NA	1993	not known
1654	GCA_001217625.1_9065_1_11	Typhimurium	EWV2	United Kingdom:England	EWV2	NA	2003	not known
1655	GCA_001217645.1_5275_3_10	Typhimurium	V67	United Kingdom:Scotland	V67	NA	1997	not known
1656	GCA_001217665.1_9065_1_8	Typhimurium	EWV11	United Kingdom:England	EWV11	NA	2002	not known
1657	GCA_001217705.1_8036_3_62	Typhimurium	MOROCCO	United Kingdom:Scotland	H158	NA	1995	not known
1658	GCA_001217765.1_5295_2_2	Typhimurium	H72	United Kingdom:Scotland	H72	NA	2001	not known
1659	GCA_001217785.1_8080_3_47	Typhimurium	H142	United Kingdom:Scotland	H142	NA	2004	not known
1660	GCA_001217825.1_5275_2_4	Typhimurium	V31	United Kingdom:Scotland	V31	NA	1994	not known
1661	GCA_001217845.1_8080_3_71	Typhimurium	V91	United Kingdom:Scotland	V91	NA	1995	not known
1662	GCA_001217865.1_8080_3_17	Typhimurium	H112	United Kingdom:Scotland	H112	NA	1995	not known
1663	GCA_001217885.1_9066_1_11	Typhimurium	EWV4	United Kingdom:England	EWV4	NA	1996	not known
1664	GCA_001217905.1_5275_7_3	Typhimurium	H16	United Kingdom:Scotland	H16	NA	1996	not known
1665	GCA_001217925.1_9065_1_6	Typhimurium	EWH7	United Kingdom:England	EWH7	NA	1994	not known
1666	GCA_001217945.1_8036_3_37	Typhimurium	H145	United Kingdom:Scotland	H145	NA	2005	not known
1667	GCA_001217965.1_9066_1_4	Typhimurium	EWH6	United Kingdom:England	EWH6	NA	1992	not known
1668	GCA_001217985.1_8080_3_89	Typhimurium	V109	United Kingdom:Scotland	V109	NA	1999	not known
1669	GCA_001218025.1_8080_3_49	Typhimurium	V69	United Kingdom:Scotland	V69	NA	1991	not known
1670	GCA_001218065.1_8080_3_2	Typhimurium	H97	United Kingdom:Scotland	H97	NA	1991	not known
1671	GCA_001218085.1_5275_7_8	Typhimurium	H19	United Kingdom:Scotland	H19	NA	1995	not known
1672	GCA_001218105.1_5285_6_3	Typhimurium	H39	United Kingdom:Scotland	H39	NA	1995	not known
1673	GCA_001218125.1_5295_2_3	Typhimurium	H73	United Kingdom:Scotland	H73	NA	1996	not known
1674	GCA_001218145.1_5295_2_12	Typhimurium	H81	United Kingdom:Scotland	H81	NA	1999	not known
1675	GCA_001218225.1_8080_3_95	Typhimurium	H143	United Kingdom:Scotland	H143	NA	2005	not known
1676	GCA_001218245.1_9065_1_7	Typhimurium	EWH12	United Kingdom:England	EWH12	NA	2000	not known
1677	GCA_001218265.1_8036_3_79	Typhimurium	MALTAd	United Kingdom:Scotland	H177	NA	1994	not known
1678	GCA_001218285.1_5285_6_12	Typhimurium	H48	United Kingdom:Scotland	H48	NA	1997	not known
1679	GCA_001218305.1_5299_6_3	Typhimurium	H86	United Kingdom:Scotland	H86	NA	2003	not known
1680	GCA_001218325.1_5388_1_5	Typhimurium	H30	United Kingdom:Scotland	H30	NA	1998	not known
1681	GCA_001218345.1_8080_3_25	Typhimurium	H120	United Kingdom:Scotland	H120	NA	1996	not known
1682	GCA_001218365.1_8080_3_34	Typhimurium	H129	United Kingdom:Scotland	H129	NA	1997	not known
1683	GCA_001218385.1_5299_3_4	Typhimurium	V45	United Kingdom:Scotland	V45	NA	1995	not known
1684	GCA_001218405.1_5299_6_12	Typhimurium	H95	United Kingdom:Scotland	H95	NA	1994	not known
1685	GCA_001218425.1_8080_3_41	Typhimurium	H136	United Kingdom:Scotland	H136	NA	1999	not known
1686	GCA_001218445.1_9066_1_5	Typhimurium	EWH9	United Kingdom:England	EWH9	NA	1998	not known
1687	GCA_001218465.1_8080_3_8	Typhimurium	H103	United Kingdom:Scotland	H103	NA	1993	not known
1688	GCA_001218505.1_5285_7_7	Typhimurium	V54	United Kingdom:Scotland	V54	NA	1996	not known
1689	GCA_001218545.1_5388_1_3	Typhimurium	H28	United Kingdom:Scotland	H28	NA	2000	not known
1690	GCA_001218565.1_8080_3_66	Typhimurium	V86	United Kingdom:Scotland	V86	NA	1995	not known
1691	GCA_001218585.1_5388_1_11	Typhimurium	H35	United Kingdom:Scotland	H35	NA	1995	not known
1692	GCA_001218605.1_5275_1_11	Typhimurium	V22	United Kingdom:Scotland	V22	NA	1994	not known
1693	GCA_001218625.1_5299_6_2	Typhimurium	H83	United Kingdom:Scotland	H83	NA	2001	not known
1694	GCA_001218665.1_8080_3_69	Typhimurium	V89	United Kingdom:Scotland	V89	NA	1995	not known
1695	GCA_001218685.1_5299_3_6	Typhimurium	V47	United Kingdom:Scotland	V47	NA	2004	not known
1696	GCA_001218725.1_5275_3_4	Typhimurium	V60	United Kingdom:Scotland	V60	NA	1998	not known
1697	GCA_001218745.1_5275_6_10	Typhimurium	H11	United Kingdom:Scotland	H11	NA	1994	not known
1698	GCA_001218765.1_5299_3_12	Typhimurium	V52	United Kingdom:Scotland	V52	NA	1996	not known
1699	GCA_001218785.1_8080_3_45	Typhimurium	H140	United Kingdom:Scotland	H140	NA	2002	not known
1700	GCA_001218805.1_5285_7_3	Typhimurium	H51	United Kingdom:Scotland	H51	NA	1990	not known
1701	GCA_001218825.1_8080_3_14	Typhimurium	H109	United Kingdom:Scotland	H109	NA	1994	not known
1702	GCA_001218845.1_5275_5_7	Typhimurium	V23	United Kingdom:Scotland	V23	NA	1993	not known
1703	GCA_001218865.1_5285_7_12	Typhimurium	H59	United Kingdom:Scotland	H59	NA	1996	not known
1704	GCA_001218885.1_8080_3_82	Typhimurium	V102	United Kingdom:Scotland	V102	NA	1996	not known
1705	GCA_001218925.1_5275_7_5	Typhimurium	H18	United Kingdom:Scotland	H18	NA	1991	not known
1706	GCA_001218965.1_5275_5_12	Typhimurium	V11	United Kingdom:Scotland	V11	NA	1997	not known
1707	GCA_001218985.1_8036_3_57	Typhimurium	V125	United Kingdom:Scotland	V125	NA	2009	not known
1708	GCA_001219005.1_8036_3_47	Typhimurium	V115	United Kingdom:Scotland	V115	NA	2005	not known
1709	GCA_001219025.1_8080_3_29	Typhimurium	H124	United Kingdom:Scotland	H124	NA	1996	not known
1710	GCA_001219045.1_5275_6_6	Typhimurium	H08	United Kingdom:Scotland	H08	NA	1997	not known
1711	GCA_001219065.1_5285_7_9	Typhimurium	H56	United Kingdom:Scotland	H56	NA	1991	not known
1712	GCA_001219085.1_8036_3_58	Typhimurium	V126	United Kingdom:Scotland	V126	NA	2010	not known
1713	GCA_001219105.1_5285_7_10	Typhimurium	H57	United Kingdom:Scotland	H57	NA	1993	not known
1714	GCA_001219125.1_5275_8_4	Typhimurium	H63	United Kingdom:Scotland	H63	NA	1996	not known
1715	GCA_001219165.1_5285_7_8	Typhimurium	H55	United Kingdom:Scotland	H55	NA	1991	not known
1716	GCA_001219185.1_8036_3_55	Typhimurium	V123	United Kingdom:Scotland	V123	NA	2008	not known
1717	GCA_001219205.1_8036_3_48	Typhimurium	V116	United Kingdom:Scotland	V116	NA	2005	not known
1718	GCA_001219225.1_5275_3_1	Typhimurium	V53	United Kingdom:Scotland	V53	NA	1996	not known
1719	GCA_001219265.1_5275_2_5	Typhimurium	V32	United Kingdom:Scotland	V32	NA	1994	not known
1720	GCA_001219285.1_5388_1_2	Typhimurium	H27	United Kingdom:Scotland	H27	NA	1998	not known
1721	GCA_001219305.1_5275_7_4	Typhimurium	H17	United Kingdom:Scotland	H17	NA	1997	not known
1722	GCA_001219365.1_8080_3_56	Typhimurium	V76	United Kingdom:Scotland	V76	NA	1993	not known
1723	GCA_001219405.1_5275_8_7	Typhimurium	V55	United Kingdom:Scotland	V55	NA	1997	not known
1724	GCA_001219425.1_5275_6_5	Typhimurium	H07	United Kingdom:Scotland	H07	NA	1999	not known
1725	GCA_001219445.1_8036_3_74	Typhimurium	UNITED_STATES	United Kingdom:Scotland	H172	NA	2002	not known
1726	GCA_001219465.1_8080_3_92	Typhimurium	V112	United Kingdom:Scotland	V112	NA	2002	not known
1727	GCA_001219485.1_5275_6_4	Typhimurium	H06	United Kingdom:Scotland	H06	NA	1996	not known
1728	GCA_001219505.1_5299_3_1	Typhimurium	V42	United Kingdom:Scotland	V42	NA	1994	not known
1729	GCA_001219525.1_9065_1_4	Typhimurium	EWV8	United Kingdom:Wales	EWV8	NA	2004	not known
1730	GCA_001219545.1_5275_3_7	Typhimurium	V63	United Kingdom:Scotland	V63	NA	1999	not known
1731	GCA_001219565.1_8080_3_74	Typhimurium	V94	United Kingdom:Scotland	V94	NA	1995	not known
1732	GCA_001219585.1_8080_3_5	Typhimurium	H100	United Kingdom:Scotland	H100	NA	1992	not known
1733	GCA_001219645.1_5295_2_7	Typhimurium	V56	United Kingdom:Scotland	V56	NA	1997	not known
1734	GCA_001219665.1_5388_1_6	Typhimurium	H31	United Kingdom:Scotland	H31	NA	1991	not known
1735	GCA_001219685.1_5285_6_1	Typhimurium	H37	United Kingdom:Scotland	H37	NA	1994	not known
1736	GCA_001219705.1_8080_3_83	Typhimurium	V103	United Kingdom:Scotland	V103	NA	1997	not known
1737	GCA_001219725.1_8080_3_35	Typhimurium	H130	United Kingdom:Scotland	H130	NA	1997	not known
1738	GCA_001219765.1_8080_3_57	Typhimurium	V77	United Kingdom:Scotland	V77	NA	1993	not known
1739	GCA_001219805.1_8036_3_75	Typhimurium	SRI_LANKA	United Kingdom:Scotland	H173	NA	1997	not known
1740	GCA_001219825.1_8036_3_60	Typhimurium	FAR_EAS	United Kingdom:Scotland	H156	NA	1998	not known
1741	GCA_001219845.1_5299_3_11	Typhimurium	V51	United Kingdom:Scotland	V51	NA	2001	not known
1742	GCA_001219865.1_5388_1_1	Typhimurium	H26	United Kingdom:Scotland	H26	NA	1994	not known
1743	GCA_001219885.1_8080_3_38	Typhimurium	H133	United Kingdom:Scotland	H133	NA	1998	not known
1744	GCA_001219905.1_8036_3_54	Typhimurium	V122	United Kingdom:Scotland	V122	NA	2008	not known
1745	GCA_001219925.1_5275_5_1	Typhimurium	V01	United Kingdom:Scotland	V01	NA	1994	not known
1746	GCA_001219945.1_5285_6_2	Typhimurium	H38	United Kingdom:Scotland	H38	NA	1994	not known
1747	GCA_001219965.1_5299_3_5	Typhimurium	V46	United Kingdom:Scotland	V46	NA	1995	not known
1748	GCA_001219985.1_8080_3_6	Typhimurium	H101	United Kingdom:Scotland	H101	NA	1992	not known
1749	GCA_001220025.1_5275_8_8	Typhimurium	H66	United Kingdom:Scotland	H66	NA	2002	not known
1750	GCA_001220065.1_5299_3_10	Typhimurium	V50	United Kingdom:Scotland	V50	NA	1997	not known
1751	GCA_001220105.1_8080_3_7	Typhimurium	H102	United Kingdom:Scotland	H102	NA	1993	not known
1752	GCA_001220125.1_8080_3_91	Typhimurium	V111	United Kingdom:Scotland	V111	NA	2001	not known
1753	GCA_001220165.1_5275_2_7	Typhimurium	V34	United Kingdom:Scotland	V34	NA	1994	not known
1754	GCA_001220205.1_8080_3_77	Typhimurium	V97	United Kingdom:Scotland	V97	NA	1996	not known
1755	GCA_001220225.1_9066_1_3	Typhimurium	EWH1	United Kingdom:England	EWH1	NA	2005	not known
1756	GCA_001220245.1_8080_3_96	Typhimurium	H144	United Kingdom:Scotland	H144	NA	2005	not known
1757	GCA_001220265.1_5275_2_11	Typhimurium	V38	United Kingdom:Scotland	V38	NA	1998	not known
1758	GCA_001220285.1_8080_3_88	Typhimurium	V108	United Kingdom:Scotland	V108	NA	1998	not known
1759	GCA_001220305.1_8080_3_40	Typhimurium	H135	United Kingdom:Scotland	H135	NA	1998	not known
1760	GCA_001220325.1_8080_3_78	Typhimurium	V98	United Kingdom:Scotland	V98	NA	1996	not known
1761	GCA_001220345.1_8080_3_50	Typhimurium	V70	United Kingdom:Scotland	V70	NA	1991	not known
1762	GCA_001220365.1_9066_1_1	Typhimurium	EWH2	United Kingdom:England	EWH2	NA	2004	not known
1763	GCA_001220385.1_5275_7_6	Typhimurium	H24	United Kingdom:Scotland	H24	NA	1997	not known
1764	GCA_001220405.1_9065_1_12	Typhimurium	EWV1	United Kingdom:England	EWV1	NA	2003	not known
1765	GCA_001220425.1_8036_3_83	Typhimurium	FRANCEb	United Kingdom:Scotland	H181	NA	1998	not known
1766	GCA_001220445.1_8036_3_50	Typhimurium	V118	United Kingdom:Scotland	V118	NA	2006	not known
1767	GCA_001220465.1_8036_3_80	Typhimurium	TURKEYa	United Kingdom:Scotland	H178	NA	1997	not known
1768	GCA_001220505.1_8036_3_64	Typhimurium	SPAINf	United Kingdom:Scotland	H160	NA	1992	not known
1769	GCA_001220525.1_5295_2_1	Typhimurium	H71	United Kingdom:Scotland	H71	NA	1996	not known
1770	GCA_001220545.1_5275_2_1	Typhimurium	V28	United Kingdom:Scotland	V28	NA	1994	not known
1771	GCA_001220585.1_5299_6_7	Typhimurium	V57	United Kingdom:Scotland	V57	NA	1997	not known
1772	GCA_001220625.1_5295_2_10	Typhimurium	H79	United Kingdom:Scotland	H79	NA	1999	not known
1773	GCA_001220645.1_8036_3_67	Typhimurium	SPAINb	United Kingdom:Scotland	H164	NA	1997	not known
1774	GCA_001220665.1_5299_3_2	Typhimurium	V43	United Kingdom:Scotland	V43	NA	1996	not known
1775	GCA_001220685.1_8080_3_33	Typhimurium	H128	United Kingdom:Scotland	H128	NA	1997	not known
1776	GCA_001220705.1_5275_5_10	Typhimurium	V09	United Kingdom:Scotland	V09	NA	1996	not known
1777	GCA_001220725.1_8080_3_94	Typhimurium	V114	United Kingdom:Scotland	V114	NA	2004	not known
1778	GCA_001220785.1_8036_3_42	Typhimurium	H150	United Kingdom:Scotland	H150	NA	2009	not known
1779	GCA_001220865.1_5299_6_11	Typhimurium	H94	United Kingdom:Scotland	H94	NA	1996	not known
1780	GCA_001220885.1_8036_3_86	Typhimurium	SPAINi	United Kingdom:Scotland	H184	NA	1996	not known
1781	GCA_001220905.1_8080_3_43	Typhimurium	H138	United Kingdom:Scotland	H138	NA	2000	not known
1782	GCA_001220925.1_8080_3_15	Typhimurium	H110	United Kingdom:Scotland	H110	NA	1994	not known
1783	GCA_001220945.1_8036_3_51	Typhimurium	V119	United Kingdom:Scotland	V119	NA	2006	not known
1784	GCA_001220965.1_5275_3_9	Typhimurium	V66	United Kingdom:Scotland	V66	NA	1998	not known
1785	GCA_001220985.1_5275_5_2	Typhimurium	V02	United Kingdom:Scotland	V02	NA	1990	not known
1786	GCA_001221005.1_8080_3_48	Typhimurium	V68	United Kingdom:Scotland	V68	NA	1990	not known
1787	GCA_001221025.1_5275_8_10	Typhimurium	H68	United Kingdom:Scotland	H68	NA	2001	not known
1788	GCA_001221045.1_5285_6_4	Typhimurium	H40	United Kingdom:Scotland	H40	NA	1996	not known
1789	GCA_001221065.1_5299_6_4	Typhimurium	H88	United Kingdom:Scotland	H88	NA	2002	not known
1790	GCA_001221105.1_8036_3_53	Typhimurium	V121	United Kingdom:Scotland	V121	NA	2008	not known
1791	GCA_001221125.1_5275_8_5	Typhimurium	H64	United Kingdom:Scotland	H64	NA	1996	not known
1792	GCA_001221185.1_8080_3_31	Typhimurium	H126	United Kingdom:Scotland	H126	NA	1996	not known
1793	GCA_001221205.1_8080_3_67	Typhimurium	V87	United Kingdom:Scotland	V87	NA	1995	not known
1794	GCA_001221225.1_8036_3_71	Typhimurium	FRANCEa	United Kingdom:Scotland	H168	NA	1991	not known
1795	GCA_001221245.1_5285_7_4	Typhimurium	H52	United Kingdom:Scotland	H52	NA	2002	not known
1796	GCA_001221265.1_8080_3_39	Typhimurium	H134	United Kingdom:Scotland	H134	NA	1998	not known
1797	GCA_001221285.1_8080_3_19	Typhimurium	H114	United Kingdom:Scotland	H114	NA	1995	not known
1798	GCA_001221305.1_5275_8_2	Typhimurium	H61	United Kingdom:Scotland	H61	NA	1994	not known
1799	GCA_001221325.1_8080_3_16	Typhimurium	H111	United Kingdom:Scotland	H111	NA	1995	not known
1800	GCA_001221345.1_8080_3_12	Typhimurium	H107	United Kingdom:Scotland	H107	NA	1993	not known
1801	GCA_001221365.1_8036_3_45	Typhimurium	H153	United Kingdom:Scotland	H153	NA	2010	not known
1802	GCA_001221385.1_9066_1_7	Typhimurium	EWH5	United Kingdom:England	EWH5	NA	1991	not known
1803	GCA_001221405.1_8036_3_41	Typhimurium	H149	United Kingdom:Scotland	H149	NA	2008	not known
1804	GCA_001221425.1_5275_5_9	Typhimurium	V08	United Kingdom:Scotland	V08	NA	1994	not known
1805	GCA_001221445.1_5299_6_6	Typhimurium	H90	United Kingdom:Scotland	H90	NA	2003	not known
1806	GCA_001221485.1_5275_6_1	Typhimurium	H03	United Kingdom:Scotland	H03	NA	1990	not known
1807	GCA_001221505.1_8036_3_56	Typhimurium	V124	United Kingdom:Scotland	V124	NA	2009	not known
1808	GCA_001221545.1_8080_3_80	Typhimurium	V100	United Kingdom:Scotland	V100	NA	1996	not known
1809	GCA_001221565.1_8036_3_85	Typhimurium	ISRAEL	United Kingdom:Scotland	H183	NA	1997	not known
1810	GCA_001221585.1_5275_7_9	Typhimurium	H20	United Kingdom:Scotland	H20	NA	1992	not known
1811	GCA_001221605.1_5299_6_10	Typhimurium	H93	United Kingdom:Scotland	H93	NA	1995	not known
1812	GCA_001221625.1_5275_6_11	Typhimurium	H12	United Kingdom:Scotland	H12	NA	2000	not known
1813	GCA_001221645.1_8080_3_22	Typhimurium	H117	United Kingdom:Scotland	H117	NA	1995	not known
1814	GCA_001221665.1_9065_1_2	Typhimurium	EWV7	United Kingdom:Wales	EWV7	NA	2003	not known
1815	GCA_001221685.1_8080_3_64	Typhimurium	V84	United Kingdom:Scotland	V84	NA	1994	not known
1816	GCA_001221705.1_8080_3_93	Typhimurium	V113	United Kingdom:Scotland	V113	NA	2003	not known
1817	GCA_001221725.1_5275_1_6	Typhimurium	V17	United Kingdom:Scotland	V17	NA	1995	not known
1818	GCA_001221745.1_8080_3_75	Typhimurium	V95	United Kingdom:Scotland	V95	NA	1995	not known
1819	GCA_001221765.1_5295_2_5	Typhimurium	H75	United Kingdom:Scotland	H75	NA	1998	not known
1820	GCA_001221785.1_8080_3_60	Typhimurium	V80	United Kingdom:Scotland	V80	NA	1994	not known
1821	GCA_001221805.1_5285_6_10	Typhimurium	H46	United Kingdom:Scotland	H46	NA	1993	not known
1822	GCA_001221845.1_8080_3_55	Typhimurium	V75	United Kingdom:Scotland	V75	NA	1993	not known
1823	GCA_001221885.1_9065_1_1	Typhimurium	EWV6	United Kingdom:Wales	EWV6	NA	2004	not known
1824	GCA_001221905.1_5275_2_8	Typhimurium	V35	United Kingdom:Scotland	V35	NA	1994	not known
1825	GCA_001221925.1_8080_3_9	Typhimurium	H104	United Kingdom:Scotland	H104	NA	1993	not known
1826	GCA_001221945.1_8080_3_21	Typhimurium	H116	United Kingdom:Scotland	H116	NA	1995	not known
1827	GCA_001221985.1_8036_3_70	Typhimurium	SPAINd	United Kingdom:Scotland	H167	NA	1992	not known
1828	GCA_001222005.1_8036_3_63	Typhimurium	SPAINe	United Kingdom:Scotland	H159	NA	1997	not known
1829	GCA_001222025.1_8080_3_42	Typhimurium	H137	United Kingdom:Scotland	H137	NA	2000	not known
1830	GCA_001222065.1_5388_1_4	Typhimurium	H29	United Kingdom:Scotland	H29	NA	2004	not known
1831	GCA_001222085.1_8080_3_3	Typhimurium	H98	United Kingdom:Scotland	H98	NA	1991	not known
1832	GCA_001222125.1_5275_7_11	Typhimurium	H22	United Kingdom:Scotland	H22	NA	1993	not known
1833	GCA_001222145.1_5299_3_9	Typhimurium	V49	United Kingdom:Scotland	V49	NA	1999	not known
1834	GCA_001222165.1_8036_3_78	Typhimurium	MALTAc	United Kingdom:Scotland	H176	NA	1993	not known
1835	GCA_001222185.1_5285_7_1	Typhimurium	H49	United Kingdom:Scotland	H49	NA	1998	not known
1836	GCA_001222205.1_5275_1_1	Typhimurium	V12	United Kingdom:Scotland	V12	NA	2000	not known
1837	GCA_001222225.1_5275_5_11	Typhimurium	V10	United Kingdom:Scotland	V10	NA	1996	not known
1838	GCA_001222245.1_8080_3_52	Typhimurium	V72	United Kingdom:Scotland	V72	NA	1992	not known
1839	GCA_001222325.1_8080_3_73	Typhimurium	V93	United Kingdom:Scotland	V93	NA	1995	not known
1840	GCA_001222345.1_5285_6_5	Typhimurium	H41	United Kingdom:Scotland	H41	NA	1995	not known
1841	GCA_001222365.1_8080_3_85	Typhimurium	V105	United Kingdom:Scotland	V105	NA	1997	not known
1842	GCA_001222385.1_5295_2_6	Typhimurium	H76	United Kingdom:Scotland	H76	NA	1999	not known
1843	GCA_001222405.1_8036_3_84	Typhimurium	CYPRUS	United Kingdom:Scotland	H182	NA	2003	not known
1844	GCA_001222465.1_5275_6_3	Typhimurium	H05	United Kingdom:Scotland	H05	NA	1992	not known
1845	GCA_001222485.1_5295_2_11	Typhimurium	H80	United Kingdom:Scotland	H80	NA	1999	not known
1846	GCA_001222505.1_5388_1_8	Typhimurium	H32	United Kingdom:Scotland	H32	NA	1994	not known
1847	GCA_001222525.1_8080_3_27	Typhimurium	H122	United Kingdom:Scotland	H122	NA	1996	not known
1848	GCA_001222565.1_8036_3_40	Typhimurium	H148	United Kingdom:Scotland	H148	NA	2008	not known
1849	GCA_001222585.1_8080_3_18	Typhimurium	H113	United Kingdom:Scotland	H113	NA	1995	not known
1850	GCA_001222605.1_8080_3_63	Typhimurium	V83	United Kingdom:Scotland	V83	NA	1994	not known
1851	GCA_001222625.1_5285_7_2	Typhimurium	H50	United Kingdom:Scotland	H50	NA	1997	not known
1852	GCA_001222645.1_5299_3_7	Typhimurium	V27	United Kingdom:Scotland	V27	NA	1993	not known
1853	GCA_001222665.1_8080_3_72	Typhimurium	V92	United Kingdom:Scotland	V92	NA	1995	not known
1854	GCA_001222705.1_5295_2_9	Typhimurium	H78	United Kingdom:Scotland	H78	NA	1999	not known
1855	GCA_001222725.1_8080_3_79	Typhimurium	V99	United Kingdom:Scotland	V99	NA	1996	not known
1856	GCA_001222765.1_5275_2_3	Typhimurium	V30	United Kingdom:Scotland	V30	NA	1994	not known
1857	GCA_001222785.1_8080_3_84	Typhimurium	V104	United Kingdom:Scotland	V104	NA	1997	not known
1858	GCA_001222825.1_8036_3_39	Typhimurium	H147	United Kingdom:Scotland	H147	NA	2007	not known
1859	GCA_001222865.1_5275_6_12	Typhimurium	H13	United Kingdom:Scotland	H13	NA	1999	not known
1860	GCA_001222885.1_5275_2_2	Typhimurium	V29	United Kingdom:Scotland	V29	NA	1994	not known
1861	GCA_001222905.1_5275_8_1	Typhimurium	H60	United Kingdom:Scotland	H60	NA	1997	not known
1862	GCA_001222945.1_5275_1_7	Typhimurium	V24	United Kingdom:Scotland	V24	NA	1995	not known
1863	GCA_001222965.1_8036_3_72	Typhimurium	GREECE	United Kingdom:Scotland	H170	NA	1995	not known
1864	GCA_001223025.1_5275_3_6	Typhimurium	V62	United Kingdom:Scotland	V62	NA	1999	not known
1865	GCA_001223045.1_8080_3_1	Typhimurium	H96	United Kingdom:Scotland	H96	NA	1990	not known
1866	GCA_001223085.1_8080_3_58	Typhimurium	V78	United Kingdom:Scotland	V78	NA	1994	not known
1867	GCA_001223105.1_5285_7_6	Typhimurium	H54	United Kingdom:Scotland	H54	NA	1996	not known
1868	GCA_001223125.1_8080_3_28	Typhimurium	H123	United Kingdom:Scotland	H123	NA	1996	not known
1869	GCA_001223165.1_8080_3_23	Typhimurium	H118	United Kingdom:Scotland	H118	NA	1995	not known
1870	GCA_001223185.1_5275_2_9	Typhimurium	V36	United Kingdom:Scotland	V36	NA	1995	not known
1871	GCA_001223205.1_8080_3_68	Typhimurium	V88	United Kingdom:Scotland	V88	NA	1995	not known
1872	GCA_001223225.1_5275_5_5	Typhimurium	V05	United Kingdom:Scotland	V05	NA	1991	not known
1873	GCA_001223245.1_5285_6_11	Typhimurium	H47	United Kingdom:Scotland	H47	NA	1998	not known
1874	GCA_001223265.1_8036_3_77	Typhimurium	MALTAb	United Kingdom:Scotland	H175	NA	1995	not known
1875	GCA_001223285.1_8080_3_90	Typhimurium	V110	United Kingdom:Scotland	V110	NA	1999	not known
1876	GCA_001223305.1_5275_7_1	Typhimurium	H14	United Kingdom:Scotland	H14	NA	1994	not known
1877	GCA_001223325.1_5299_6_1	Typhimurium	H82	United Kingdom:Scotland	H82	NA	2001	not known
1878	GCA_001223345.1_8036_3_73	Typhimurium	ITALY	United Kingdom:Scotland	H171	NA	1998	not known
1879	GCA_001223365.1_8080_3_70	Typhimurium	V90	United Kingdom:Scotland	V90	NA	1995	not known
1880	GCA_001223405.1_5275_2_10	Typhimurium	V37	United Kingdom:Scotland	V37	NA	1996	not known
1881	GCA_001223445.1_5275_6_9	Typhimurium	H10	United Kingdom:Scotland	H10	NA	1996	not known
1882	GCA_001223465.1_5275_8_12	Typhimurium	H70	United Kingdom:Scotland	H70	NA	1996	not known
1883	GCA_001223505.1_8036_3_81	Typhimurium	TURKEYb	United Kingdom:Scotland	H179	NA	2001	not known
1884	GCA_001223525.1_8080_3_81	Typhimurium	V101	United Kingdom:Scotland	V101	NA	1996	not known
1885	GCA_001223545.1_8036_3_49	Typhimurium	V117	United Kingdom:Scotland	V117	NA	2005	not known
1886	GCA_001238265.1_Salmonella_enterica_CVM_N43448_v1.0	Kentucky	CVM N43448	USA: CA	NA	NA	2013	Chicken Wings
1887	GCA_001238285.1_Salmonella_enterica_CVM_N43450_v1.0	Kentucky	CVM N43450	USA: CA	NA	NA	2013	Chicken Breast
1888	GCA_001238365.1_Salmonella_enterica_CVM_N43449_v1.0	Enteritidis	CVM N43449	USA: CA	NA	NA	2013	Chicken Breast
1889	GCA_001238375.1_Salmonella_enterica_CVM_N43447-R_v1.0	Kentucky	CVM N43447	USA: CA	NA	NA	2013	Chicken Breast
1890	GCA_001239745.1_10425_1_21	Typhi	dtc116	Viet Nam	NA	NA	1995	Not known
1891	GCA_001239765.1_10425_1_18	Typhi	dn63	Viet Nam	NA	NA	1995	Not known
1892	GCA_001239785.1_10425_1_57	Typhi	ct1-34	Viet Nam	NA	NA	1994	Not known
1893	GCA_001239825.1_10425_1_70	Typhi	ty2-32	Viet Nam	NA	NA	1993	Not known
1894	GCA_001239845.1_10425_1_58	Typhi	ipt41	Viet Nam	NA	NA	1997	Not known
1895	GCA_001239865.1_10425_1_45	Typhi	ct1-17	Viet Nam	NA	NA	1993	Not known
1896	GCA_001239885.1_10425_1_8	Typhi	dtc153	Viet Nam	NA	NA	1995	Not known
1897	GCA_001239905.1_10425_1_93	Typhi	ty2-86	Viet Nam	NA	NA	1994	Not known
1898	GCA_001239925.1_10425_1_26	Typhi	dn162	Viet Nam	NA	NA	1996	Not known
1899	GCA_001239945.1_10425_1_42	Typhi	ct1-40	Viet Nam	NA	NA	1994	Not known
1900	GCA_001239965.1_10425_1_33	Typhi	dn189	Viet Nam	NA	NA	1996	Not known
1901	GCA_001239985.1_10425_1_7	Typhi	dtc105	Viet Nam	NA	NA	1994	Not known
1902	GCA_001240005.1_10425_1_76	Typhi	ty2-80	Viet Nam	NA	NA	1994	Not known
1903	GCA_001240025.1_10425_1_17	Typhi	dtc79	Viet Nam	NA	NA	1994	Not known
1904	GCA_001240045.1_10425_1_51	Typhi	ct1-3	Viet Nam	NA	NA	1993	Not known
1905	GCA_001240065.1_10425_1_55	Typhi	ct1-102	Viet Nam	NA	NA	1994	Not known
1906	GCA_001240085.1_10425_1_85	Typhi	ty2-99	Viet Nam	NA	NA	1994	Not known
1907	GCA_001240105.1_10425_1_94	Typhi	ty1-34	Viet Nam	NA	NA	1993	Not known
1908	GCA_001240125.1_Salmonella_enterica_CVM_N43454_v1.0	Muenchen	CVM N43454	USA: CO	NA	NA	2013	Ground Turkey
1909	GCA_001240135.1_Salmonella_enterica_CVM_N43455_v1.0	Kentucky	CVM N43455	USA: CO	NA	NA	2013	Chicken Breast
1910	GCA_001240145.1_Salmonella_enterica_CVM_N43453_v1.0	Heidelberg	CVM N43453	USA: CO	NA	NA	2013	Ground Turkey
1911	GCA_001240155.1_Salmonella_enterica_CVM_N43452_v1.0	Heidelberg	CVM N43452	USA: CO	NA	NA	2013	Chicken Breast
1912	GCA_001240165.1_10425_1_82	Typhi	ty2-111	Viet Nam	NA	NA	1994	Not known
1913	GCA_001240225.1_Salmonella_enterica_CVM_N43456_v1.0	Saintpaul	CVM N43456	USA: CO	NA	NA	2013	Ground Turkey
1914	GCA_001240245.1_10425_1_20	Typhi	dn136	Viet Nam	NA	NA	1996	Not known
1915	GCA_001240255.1_Salmonella_enterica_CVM_N43457_v1.0	Enteritidis	CVM N43457	USA: CT	NA	NA	2013	Chicken Breast
1916	GCA_001240265.1_Salmonella_enterica_CVM_N43458_v1.0	Enteritidis	CVM N43458	USA: CT	NA	NA	2013	Chicken Breast
1917	GCA_001240275.1_Salmonella_enterica_CVM_N43459_v1.0	Schwarzengrund	CVM N43459	USA: GA	NA	NA	2013	Chicken Wings
1918	GCA_001240325.1_10425_1_30	Typhi	dn19	Viet Nam	NA	NA	1995	Not known
1919	GCA_001240335.1_Salmonella_enterica_CVM_N43461_v1.0	Saintpaul	CVM N43461	USA: LA	NA	NA	2013	Ground Turkey
1920	GCA_001240345.1_Salmonella_enterica_CVM_N43460_v1.0	Muenchen	CVM N43460	USA: GA	NA	NA	2013	Pork Chops
1921	GCA_001240385.1_Salmonella_enterica_CVM_N43463_v1.0	I 4,[5],12:i:-	CVM N43463	USA: LA	NA	NA	2013	Chicken Breast
1922	GCA_001240395.1_Salmonella_enterica_CVM_N43462_v1.0	Senftenberg	CVM N43462	USA: LA	NA	NA	2013	Chicken Wings
1923	GCA_001240425.1_Salmonella_enterica_CVM_N43465_v1.0	Kentucky	CVM N43465	USA: MN	NA	NA	2013	Chicken Breast
1924	GCA_001240435.1_10425_1_4	Typhi	dtc86	Viet Nam	NA	NA	1994	Not known
1925	GCA_001240465.1_Salmonella_enterica_CVM_N43466_v1.0	Kentucky	CVM N43466	USA: MN	NA	NA	2013	Chicken Wings
1926	GCA_001240475.1_Salmonella_enterica_CVM_N43469_v1.0	Typhimurium	CVM N43469	USA: MN	NA	NA	2013	Chicken Breast
1927	GCA_001240505.1_Salmonella_enterica_CVM_N43471_v1.0	Kentucky	CVM N43471	USA: NM	NA	NA	2013	Chicken Breast
1928	GCA_001240525.1_Salmonella_enterica_CVM_N43472_v1.0	Thompson	CVM N43472	USA: NM	NA	NA	2013	Chicken Breast
1929	GCA_001240535.1_10425_1_16	Typhi	dn14	Viet Nam	NA	NA	1995	Not known
1930	GCA_001240545.1_Salmonella_enterica_CVM_N43473_v1.0	Heidelberg	CVM N43473	USA: NM	NA	NA	2013	Chicken Breast
1931	GCA_001240555.1_Salmonella_enterica_CVM_N43474_v1.0	Thompson	CVM N43474	USA: NM	NA	NA	2013	Ground Turkey
1932	GCA_001240565.1_Salmonella_enterica_CVM_N43478_v1.0	Kentucky	CVM N43478	USA: OR	NA	NA	2013	Chicken Breast
1933	GCA_001240625.1_Salmonella_enterica_CVM_N43479_v1.0	Schwarzengrund	CVM N43479	USA: PA	NA	NA	2013	Chicken Breast
1934	GCA_001240635.1_Salmonella_enterica_CVM_N43480_v1.0	Heidelberg	CVM N43480	USA: PA	NA	NA	2013	Ground Turkey
1935	GCA_001240665.1_10425_1_15	Typhi	dn191	Viet Nam	NA	NA	1996	Not known
1936	GCA_001240675.1_Salmonella_enterica_CVM_N43481_v1.0	Heidelberg	CVM N43481	USA: PA	NA	NA	2013	Ground Turkey
1937	GCA_001240705.1_Salmonella_enterica_CVM_N43482_v1.0	Muenchen	CVM N43482	USA: PA	NA	NA	2013	Ground Turkey
1938	GCA_001240725.1_Salmonella_enterica_CVM_N43820_v1.0	Kentucky	CVM N43820	USA: GA	NA	NA	2013	Chicken Breast
1939	GCA_001240735.1_Salmonella_enterica_CVM_N43821_v1.0	Thompson	CVM N43821	USA: GA	NA	NA	2013	Chicken Breast
1940	GCA_001240755.1_10425_1_75	Typhi	ty1-16	Viet Nam	NA	NA	1993	Not known
1941	GCA_001240785.1_Salmonella_enterica_CVM_N43822_v1.0	Typhimurium	CVM N43822	USA: GA	NA	NA	2013	Chicken Breast
1942	GCA_001240805.1_Salmonella_enterica_CVM_N43824_v1.0	Typhimurium	CVM N43824	USA: MD	NA	NA	2013	Chicken Breast
1943	GCA_001240825.1_Salmonella_enterica_CVM_N43823_v1.0	Typhimurium	CVM N43823	USA: GA	NA	NA	2013	Chicken Breast
1944	GCA_001240835.1_Salmonella_enterica_CVM_N43826_v1.0	Muenchen	CVM N43826	USA: MD	NA	NA	2013	Ground Turkey
1945	GCA_001240875.1_Salmonella_enterica_CVM_N43827_v1.0	Agona	CVM N43827	USA: MD	NA	NA	2013	Ground Turkey
1946	GCA_001240885.1_Salmonella_enterica_CVM_N43828_v1.0	Heidelberg	CVM N43828	USA: MD	NA	NA	2013	Chicken Breast
1947	GCA_001240925.1_Salmonella_enterica_CVM_N43829-R_v1.0	Typhimurium	CVM N43829	USA: MD	NA	NA	2013	Chicken Breast
1948	GCA_001240935.1_Salmonella_enterica_CVM_N43830-R_v1.0	Typhimurium	CVM N43830	USA: MD	NA	NA	2013	Chicken Breast
1949	GCA_001240965.1_Salmonella_enterica_CVM_N43831_v1.0	Typhimurium	CVM N43831	USA: NY	NA	NA	2013	Chicken Breast
1950	GCA_001240975.1_Salmonella_enterica_CVM_N43832_v1.0	Typhimurium	CVM N43832	USA: NY	NA	NA	2013	Chicken Breast
1951	GCA_001240985.1_10425_1_54	Typhi	ty3-214	Viet Nam	NA	NA	1997	Not known
1952	GCA_001241025.1_Salmonella_enterica_CVM_N43835_v1.0	Kentucky	CVM N43835	USA: WA	NA	NA	2013	Chicken Breast
1953	GCA_001241045.1_10425_1_19	Typhi	dn121	Viet Nam	NA	NA	1996	Not known
1954	GCA_001241055.1_Salmonella_enterica_CVM_N43836_v1.0	Hadar	CVM N43836	USA: WA	NA	NA	2013	Ground Turkey
1955	GCA_001241075.1_Salmonella_enterica_CVM_N44692_v1.0	Typhimurium	CVM N44692	USA: CA	NA	NA	2013	Chicken Breast
1956	GCA_001241105.1_Salmonella_enterica_CVM_N44695-R_v1.0	Heidelberg	CVM N44695	USA: CA	NA	NA	2013	Chicken Wings
1957	GCA_001241115.1_Salmonella_enterica_CVM_N44694_v1.0	Hadar	CVM N44694	USA: CA	NA	NA	2013	Chicken Wings
1958	GCA_001241145.1_10425_1_37	Typhi	dn61	Viet Nam	NA	NA	1995	Not known
1959	GCA_001241155.1_Salmonella_enterica_CVM_N44696-R_v1.0	Heidelberg	CVM N44696	USA: CA	NA	NA	2013	Chicken Breast
1960	GCA_001241165.1_Salmonella_enterica_CVM_N44697-R_v1.0	Typhimurium	CVM N44697	USA: CT	NA	NA	2013	Chicken Breast
1961	GCA_001241205.1_Salmonella_enterica_CVM_N44698-R_v1.0	Anatum	CVM N44698	USA: CT	NA	NA	2013	Ground Turkey
1962	GCA_001241225.1_Salmonella_enterica_CVM_N44699-R_v1.0	Anatum	CVM N44699	USA: CT	NA	NA	2013	Ground Turkey
1963	GCA_001241235.1_10425_1_27	Typhi	dn18	Viet Nam	NA	NA	1995	Not known
1964	GCA_001241265.1_Salmonella_enterica_CVM_N44700-R_v1.0	Schwarzengrund	CVM N44700	USA: GA	NA	NA	2013	Chicken Breast
1965	GCA_001241275.1_Salmonella_enterica_CVM_N44701-R_v1.0	Heidelberg	CVM N44701	USA: GA	NA	NA	2013	Chicken Breast
1966	GCA_001241305.1_Salmonella_enterica_CVM_N44703_v1.0	Heidelberg	CVM N44703	USA: NM	NA	NA	2013	Chicken Breast
1967	GCA_001241325.1_Salmonella_enterica_CVM_N44705_v1.0	Infantis	CVM N44705	USA: NM	NA	NA	2013	Chicken Breast
1968	GCA_001241345.1_10425_1_72	Typhi	ty2-93	Viet Nam	NA	NA	1994	Not known
1969	GCA_001241355.1_Salmonella_enterica_CVM_N44706-R_v1.0	Heidelberg	CVM N44706	USA: NM	NA	NA	2013	Chicken Breast
1970	GCA_001241395.1_Salmonella_enterica_CVM_N44708_v1.0	Kentucky	CVM N44708	USA: NY	NA	NA	2013	Chicken Breast
1971	GCA_001241425.1_Salmonella_enterica_CVM_N44709_v1.0	Typhimurium	CVM N44709	USA: NY	NA	NA	2013	Chicken Wings
1972	GCA_001241445.1_10425_1_40	Typhi	ct1-7	Viet Nam	NA	NA	1993	Not known
1973	GCA_001241455.1_Salmonella_enterica_CVM_N44710_v1.0	Heidelberg	CVM N44710	USA: NY	NA	NA	2013	Pork Chops
1974	GCA_001241475.1_Salmonella_enterica_CVM_N44711_v1.0	Ohio	CVM N44711	USA: NY	NA	NA	2013	Pork Chops
1975	GCA_001241505.1_Salmonella_enterica_CVM_N44712_v1.0	Typhimurium	CVM N44712	USA: PA	NA	NA	2013	Chicken Breast
1976	GCA_001241515.1_Salmonella_enterica_CVM_N44713_v1.0	Typhimurium	CVM N44713	USA: PA	NA	NA	2013	Chicken Breast
1977	GCA_001241545.1_10425_1_68	Typhi	ty2-107	Viet Nam	NA	NA	1994	Not known
1978	GCA_001241555.1_Salmonella_enterica_CVM_N44714_v1.0	Typhimurium	CVM N44714	USA: PA	NA	NA	2013	Chicken Legs
1979	GCA_001241585.1_Salmonella_enterica_CVM_N44715_v1.0	Typhimurium	CVM N44715	USA: PA	NA	NA	2013	Chicken Breast
1980	GCA_001241605.1_Salmonella_enterica_CVM_N44716_v1.0	Typhimurium	CVM N44716	USA: PA	NA	NA	2013	Chicken Breast
1981	GCA_001241615.1_10425_1_29	Typhi	dtc103	Viet Nam	NA	NA	1994	Not known
1982	GCA_001241625.1_Salmonella_enterica_CVM_N45392_v1.0	Heidelberg	CVM N45392	USA: GA	NA	NA	2013	Ground Turkey
1983	GCA_001241665.1_Salmonella_enterica_CVM_N45394_v1.0	Saintpaul	CVM N45394	USA: LA	NA	NA	2013	Ground Turkey
1984	GCA_001241675.1_Salmonella_enterica_CVM_N45395_v1.0	Muenchen	CVM N45395	USA: LA	NA	NA	2013	Ground Turkey
1985	GCA_001241705.1_10425_1_81	Typhi	ty2-98	Viet Nam	NA	NA	1994	Not known
1986	GCA_001241715.1_Salmonella_enterica_CVM_N45396_v1.0	Reading	CVM N45396	USA: LA	NA	NA	2013	Ground Turkey
1987	GCA_001241725.1_Salmonella_enterica_CVM_N45397_v1.0	Heidelberg	CVM N45397	USA: MN	NA	NA	2013	Ground Turkey
1988	GCA_001241765.1_Salmonella_enterica_CVM_N45398_v1.0	Albany	CVM N45398	USA: MN	NA	NA	2013	Ground Turkey
1989	GCA_001241775.1_Salmonella_enterica_CVM_N45399_v1.0	Livingstone	CVM N45399	USA: MO	NA	NA	2013	Chicken Breast
1990	GCA_001241805.1_10425_1_46	Typhi	ipt57	Viet Nam	NA	NA	1997	Not known
1991	GCA_001241815.1_Salmonella_enterica_CVM_N45400_v1.0	Litchfield	CVM N45400	USA: MO	NA	NA	2013	Ground Turkey
1992	GCA_001241845.1_Salmonella_enterica_CVM_N45401_v1.0	Heidelberg	CVM N45401	USA: MO	NA	NA	2013	Ground Turkey
1993	GCA_001241855.1_Salmonella_enterica_CVM_N45402_v1.0	Montevideo	CVM N45402	USA: MO	NA	NA	2013	Ground Beef
1994	GCA_001241885.1_10425_1_1	Typhi	dtc8	Viet Nam	NA	NA	1994	Not known
1995	GCA_001241895.1_Salmonella_enterica_CVM_N45403_v1.0	Typhimurium	CVM N45403	USA: NY	NA	NA	2013	Chicken Breast
1996	GCA_001241905.1_Salmonella_enterica_CVM_N45404_v1.0	Typhimurium	CVM N45404	USA: NY	NA	NA	2013	Chicken Breast
1997	GCA_001241945.1_Salmonella_enterica_CVM_N45405_v1.0	Typhimurium	CVM N45405	USA: NY	NA	NA	2013	Chicken Breast
1998	GCA_001241965.1_Salmonella_enterica_CVM_N45406_v1.0	Worthington	CVM N45406	USA: NY	NA	NA	2013	Chicken Breast
[truncated: 79,303 more rows]
